# Supplementary material for: Structural aspects of displacive transformations: what can optical microscopy contribute? Dehydration of Sm2(C2O4)3·10H2O as a case study
Source: IUCrJ. 2017 Jul 4;4(Pt 5):588–97. doi: 10.1107/S2052252517008624 (PMC5600022; doi:10.1107/S2052252517008624)
Supplement: Supplementary file 1 [file m-04-00588-sup1.cif]

data_I
_database_code_depnum_ccdc_archive 'CCDC 1521443'
#data_SAMARIUMIII_OXALATE_DECAHYDRATE
#==============================================================================

# PROCESSING SUMMARY (IUCr Office Use Only)

_journal_date_recd_electronic      2016-12-24
_journal_date_to_coeditor         ?
_journal_date_from_coeditor       ?
_journal_date_accepted     2017-06-09
_journal_date_printers_first      ?
_journal_date_printers_final      ?
_journal_date_proofs_out          ?
_journal_date_proofs_in           ?
_journal_coeditor_name            ?
_journal_coeditor_code      LT5002SUP1
_journal_coeditor_notes
; ?
;
_journal_paper_category      FA
_journal_techeditor_code      M170862
_iucr_compatibility_tag          ACTA95
_journal_techeditor_notes  
;
;
_journal_coden_ASTM               ?
_journal_name_full                ?
_journal_year                     ?
_journal_volume                   ?
_journal_issue                    ?
_journal_page_first               ?
_journal_page_last                ?
_journal_suppl_publ_number        ?
_journal_suppl_publ_pages         ?

#==============================================================================

 
_audit_creation_method            'SHELXL-2016/6'
_shelx_SHELXL_version_number      '2016/6'
_chemical_name_systematic         ?
_chemical_name_common             ?
_chemical_melting_point           ?
_chemical_formula_moiety          'C3 H6 O9 Sm, 2 H2 O'
_chemical_formula_sum
 'C3 H10 O11 Sm' 
_chemical_formula_weight          372.46

loop_
 _atom_type_symbol
 _atom_type_description
 _atom_type_scat_dispersion_real
 _atom_type_scat_dispersion_imag
 _atom_type_scat_source
 'C'  'C'   0.0033   0.0016
 'International Tables Vol C Tables 4.2.6.8 and 6.1.1.4'
 'H'  'H'   0.0000   0.0000
 'International Tables Vol C Tables 4.2.6.8 and 6.1.1.4'
 'O'  'O'   0.0106   0.0060
 'International Tables Vol C Tables 4.2.6.8 and 6.1.1.4'
 'Sm'  'Sm'  -0.1638   3.4418
 'International Tables Vol C Tables 4.2.6.8 and 6.1.1.4'
 
_space_group_crystal_system       monoclinic
_space_group_IT_number            14
_space_group_name_H-M_alt         'P 21/c'
_space_group_name_Hall            '-P 2ybc'
 
_shelx_space_group_comment
;
The symmetry employed for this shelxl refinement is uniquely defined
by the following loop, which should always be used as a source of
symmetry information in preference to the above space-group names.
They are only intended as comments.
;
 
loop_
 _space_group_symop_operation_xyz
 'x, y, z'
 '-x, y+1/2, -z+1/2'
 '-x, -y, -z'
 'x, -y-1/2, z-1/2'
 
_cell_length_a                    11.5863(5)
_cell_length_b                    9.6080(2)
_cell_length_c                    10.1371(2)
_cell_angle_alpha                 90
_cell_angle_beta                  118.906(2)
_cell_angle_gamma                 90
_cell_volume                      987.88(5)
_cell_formula_units_Z             4
_cell_measurement_temperature     293(2)
_cell_measurement_reflns_used     4549
_cell_measurement_theta_min       2.0038
_cell_measurement_theta_max       28.1970
 
_exptl_crystal_description        prism 
_exptl_crystal_colour             colourless 
_exptl_crystal_density_meas       ?
_exptl_crystal_density_method     ?
_exptl_crystal_density_diffrn     2.504          
_exptl_crystal_F_000              712
_exptl_transmission_factor_min    ?
_exptl_transmission_factor_max    ?
_exptl_crystal_size_max           0.30 
_exptl_crystal_size_mid           0.10 
_exptl_crystal_size_min           0.02
_exptl_absorpt_coefficient_mu     5.992
_shelx_estimated_absorpt_T_min    ?
_shelx_estimated_absorpt_T_max    ?
_exptl_absorpt_correction_T_min                   0.43387
_exptl_absorpt_correction_T_max                   1.00000
_exptl_absorpt_correction_type            'multi-scan'
_exptl_absorpt_process_details
;
CrysAlisPro, Agilent Technologies,
Version 1.171.35.21 (release 20-01-2012 CrysAlis171 .NET)
(compiled Jan 23 2012,18:06:46)
Empirical absorption correction using spherical harmonics,
 implemented in SCALE3 ABSPACK scaling algorithm.
;
_exptl_absorpt_special_details    ?
_diffrn_ambient_temperature       293(2)
_diffrn_radiation_wavelength      0.71073
_diffrn_radiation_type            MoK\a
_diffrn_radiation_source 'Enhance (Mo) X-ray Source'
_diffrn_radiation_monochromator 'graphite'
_diffrn_measurement_device_type 'Xcalibur, Ruby, Gemini ultra'
_diffrn_measurement_method '\w-scan'
_diffrn_detector_area_resol_mean  ?
_diffrn_reflns_number             6384
_diffrn_reflns_av_unetI/netI      0.0334
_diffrn_reflns_av_R_equivalents   0.0325
_diffrn_reflns_limit_h_min        -14
_diffrn_reflns_limit_h_max        12
_diffrn_reflns_limit_k_min        -12
_diffrn_reflns_limit_k_max        11
_diffrn_reflns_limit_l_min        -11
_diffrn_reflns_limit_l_max        12
_diffrn_reflns_theta_min          2.008
_diffrn_reflns_theta_max          26.371
_diffrn_reflns_theta_full         25.242
_diffrn_measured_fraction_theta_max   1.000
_diffrn_measured_fraction_theta_full  1.000
_diffrn_reflns_Laue_measured_fraction_max    1.000
_diffrn_reflns_Laue_measured_fraction_full   1.000
_diffrn_reflns_point_group_measured_fraction_max   1.000
_diffrn_reflns_point_group_measured_fraction_full  1.000
_reflns_number_total              2022
_reflns_number_gt                 1853
_reflns_threshold_expression      'I > 2\s(I)'
_reflns_Friedel_coverage          0.000
_reflns_Friedel_fraction_max      .
_reflns_Friedel_fraction_full     .
 
_reflns_special_details
;
 Reflections were merged by SHELXL according to the crystal
 class for the calculation of statistics and refinement.
 
 _reflns_Friedel_fraction is defined as the number of unique
 Friedel pairs measured divided by the number that would be
 possible theoretically, ignoring centric projections and
 systematic absences.
;
 
_computing_data_collection        ?
_computing_cell_refinement        ?
_computing_data_reduction         ?
_computing_structure_solution     ?
_computing_structure_refinement 'SHELXL-2016/6 (Sheldrick, 2016)'
_computing_molecular_graphics     ?
_computing_publication_material   ?
_refine_special_details           ?
_refine_ls_structure_factor_coef  Fsqd
_refine_ls_matrix_type            full
_refine_ls_weighting_scheme       calc
_refine_ls_weighting_details
'w=1/[\s^2^(Fo^2^)+(0.0305P)^2^] where P=(Fo^2^+2Fc^2^)/3'
_atom_sites_solution_primary      direct
_atom_sites_solution_secondary    difmap
_atom_sites_solution_hydrogens    difmap
_refine_ls_hydrogen_treatment     refxyz
_refine_ls_extinction_method      none
_refine_ls_extinction_coef        .
_refine_ls_number_reflns          2022
_refine_ls_number_parameters      176
_refine_ls_number_restraints      31
_refine_ls_R_factor_all           0.0250
_refine_ls_R_factor_gt            0.0220
_refine_ls_wR_factor_ref          0.0562
_refine_ls_wR_factor_gt           0.0538
_refine_ls_goodness_of_fit_ref    1.043
_refine_ls_restrained_S_all       1.056
_refine_ls_shift/su_max           0.019
_refine_ls_shift/su_mean          0.000
 
loop_
 _atom_site_label
 _atom_site_type_symbol
 _atom_site_fract_x
 _atom_site_fract_y
 _atom_site_fract_z
 _atom_site_U_iso_or_equiv
 _atom_site_adp_type
 _atom_site_occupancy
 _atom_site_site_symmetry_order  
 _atom_site_calc_flag
 _atom_site_refinement_flags_posn
 _atom_site_refinement_flags_adp
 _atom_site_refinement_flags_occupancy
 _atom_site_disorder_assembly
 _atom_site_disorder_group
C1 C 0.0006(4) 0.5526(3) 0.5578(4) 0.0129(7) Uani 1 1 d . . . . .
C2 C 0.4453(4) 0.5257(4) 1.0161(4) 0.0157(8) Uani 1 1 d . . . . .
C3 C 0.4670(3) 0.4290(4) 0.4695(4) 0.0148(7) Uani 1 1 d . . . . .
O1 O -0.1074(3) 0.5733(3) 0.5547(3) 0.0189(5) Uani 1 1 d . . . . .
O2 O 0.1080(2) 0.6083(3) 0.6447(3) 0.0211(6) Uani 1 1 d . . . . .
O3 O 0.3392(3) 0.5634(3) 0.9061(3) 0.0248(6) Uani 1 1 d . . . . .
O4 O 0.4717(3) 0.5259(3) 1.1523(3) 0.0196(6) Uani 1 1 d . . . . .
O5 O 0.3740(3) 0.3961(3) 0.4923(3) 0.0237(6) Uani 1 1 d . . . . .
O6 O 0.5118(2) 0.3574(3) 0.4010(3) 0.0188(5) Uani 1 1 d . . . . .
O7 O 0.2033(3) 0.6848(3) 0.4040(4) 0.0330(7) Uani 1 1 d D . . . .
H7A H 0.237(5) 0.758(4) 0.404(6) 0.049 Uiso 1 1 d D U . . .
H7B H 0.124(4) 0.691(6) 0.353(5) 0.049 Uiso 1 1 d D U . . .
O8 O 0.2895(3) 0.3072(3) 0.7162(4) 0.0344(7) Uani 1 1 d D . . . .
H8A H 0.358(4) 0.260(5) 0.781(5) 0.052 Uiso 1 1 d D U . . .
H8B H 0.230(4) 0.283(6) 0.730(6) 0.052 Uiso 1 1 d D U . . .
O9 O 0.3310(3) 0.7114(3) 1.2140(4) 0.0354(8) Uani 1 1 d D . . . .
H9A H 0.378(5) 0.660(5) 1.194(6) 0.053 Uiso 1 1 d D U . . .
H9B H 0.288(5) 0.674(5) 1.256(6) 0.053 Uiso 1 1 d D U . . .
O10 O 0.1601(15) 0.4063(17) 0.991(2) 0.119(5) Uani 0.419(3) 1 d . U P . .
O11 O 0.100(2) 0.501(3) 1.026(3) 0.221(10) Uani 0.473(3) 1 d . U P . .
O12 O 0.0587(10) 0.2069(15) 0.6815(13) 0.081(4) Uani 0.394(3) 1 d . U P . .
O13 O 0.0779(6) 0.3185(8) 0.7916(10) 0.098(3) Uani 0.714(3) 1 d . U P . .
Sm1 Sm 0.30947(2) 0.54402(2) 0.64049(2) 0.01157(8) Uani 1 1 d . . . . .
 
loop_
 _atom_site_aniso_label
 _atom_site_aniso_U_11
 _atom_site_aniso_U_22
 _atom_site_aniso_U_33
 _atom_site_aniso_U_23
 _atom_site_aniso_U_13
 _atom_site_aniso_U_12
C1 0.0084(18) 0.0159(18) 0.0139(19) 0.0013(12) 0.0050(15) 0.0017(13)
C2 0.016(2) 0.0186(18) 0.0113(19) 0.0004(13) 0.0060(16) 0.0023(15)
C3 0.0084(17) 0.0183(17) 0.0135(18) -0.0016(13) 0.0019(14) -0.0007(15)
O1 0.0098(13) 0.0248(13) 0.0217(15) -0.0058(10) 0.0075(11) 0.0002(11)
O2 0.0115(13) 0.0287(14) 0.0201(14) -0.0111(11) 0.0053(11) -0.0051(12)
O3 0.0162(15) 0.0397(16) 0.0143(14) 0.0023(11) 0.0041(12) 0.0126(12)
O4 0.0137(14) 0.0307(15) 0.0133(14) 0.0002(10) 0.0057(12) 0.0060(11)
O5 0.0199(14) 0.0255(14) 0.0352(16) -0.0125(11) 0.0209(13) -0.0123(12)
O6 0.0187(13) 0.0205(13) 0.0224(14) -0.0068(10) 0.0140(11) -0.0019(11)
O7 0.0226(16) 0.0360(17) 0.0326(17) 0.0159(14) 0.0071(13) -0.0009(15)
O8 0.0233(16) 0.0299(16) 0.0416(19) 0.0182(13) 0.0089(14) 0.0013(14)
O9 0.047(2) 0.0276(16) 0.054(2) 0.0128(14) 0.0423(17) 0.0131(15)
O10 0.083(9) 0.106(10) 0.172(13) 0.049(9) 0.065(9) 0.007(8)
O11 0.183(17) 0.196(15) 0.278(19) -0.006(14) 0.107(14) -0.054(14)
O12 0.042(6) 0.116(9) 0.076(8) 0.038(7) 0.021(5) -0.014(7)
O13 0.053(4) 0.100(5) 0.131(7) 0.084(5) 0.036(4) 0.010(4)
Sm1 0.00716(12) 0.01658(12) 0.01070(12) 0.00000(6) 0.00411(9) -0.00008(7)
 
_geom_special_details
;
 All esds (except the esd in the dihedral angle between two l.s. planes)
 are estimated using the full covariance matrix.  The cell esds are taken
 into account individually in the estimation of esds in distances, angles
 and torsion angles; correlations between esds in cell parameters are only
 used when they are defined by crystal symmetry.  An approximate (isotropic)
 treatment of cell esds is used for estimating esds involving l.s. planes.
;
 
loop_
 _geom_bond_atom_site_label_1
 _geom_bond_atom_site_label_2
 _geom_bond_distance
 _geom_bond_site_symmetry_2
 _geom_bond_publ_flag
C1 O2 1.246(4) . ?
C1 O1 1.252(4) . ?
C1 C1 1.542(7) 3_566 ?
C2 O3 1.249(5) . ?
C2 O4 1.261(4) . ?
C2 C2 1.536(7) 3_667 ?
C3 O5 1.246(4) . ?
C3 O6 1.255(4) . ?
C3 C3 1.540(7) 3_666 ?
O1 Sm1 2.488(3) 3_566 ?
O2 Sm1 2.435(2) . ?
O3 Sm1 2.551(3) . ?
O4 Sm1 2.479(3) 3_667 ?
O5 Sm1 2.433(2) . ?
O6 Sm1 2.491(2) 3_666 ?
O7 Sm1 2.498(3) . ?
O8 Sm1 2.447(3) . ?
O9 Sm1 2.441(3) 4_576 ?
O10 O11 1.30(3) . ?
O12 O13 1.485(15) . ?
 
loop_
 _geom_angle_atom_site_label_1
 _geom_angle_atom_site_label_2
 _geom_angle_atom_site_label_3
 _geom_angle
 _geom_angle_site_symmetry_1
 _geom_angle_site_symmetry_3
 _geom_angle_publ_flag
O2 C1 O1 126.4(3) . . ?
O2 C1 C1 117.2(4) . 3_566 ?
O1 C1 C1 116.4(4) . 3_566 ?
O3 C2 O4 126.2(3) . . ?
O3 C2 C2 117.4(4) . 3_667 ?
O4 C2 C2 116.4(4) . 3_667 ?
O5 C3 O6 126.1(3) . . ?
O5 C3 C3 117.2(4) . 3_666 ?
O6 C3 C3 116.7(4) . 3_666 ?
C1 O1 Sm1 119.5(2) . 3_566 ?
C1 O2 Sm1 121.1(2) . . ?
C2 O3 Sm1 119.6(2) . . ?
C2 O4 Sm1 122.3(2) . 3_667 ?
C3 O5 Sm1 121.1(2) . . ?
C3 O6 Sm1 119.0(2) . 3_666 ?
O5 Sm1 O2 137.92(8) . . ?
O5 Sm1 O9 137.22(9) . 4_575 ?
O2 Sm1 O9 73.03(9) . 4_575 ?
O5 Sm1 O8 75.78(10) . . ?
O2 Sm1 O8 89.64(10) . . ?
O9 Sm1 O8 144.13(11) 4_575 . ?
O5 Sm1 O4 82.60(9) . 3_667 ?
O2 Sm1 O4 130.57(9) . 3_667 ?
O9 Sm1 O4 95.17(10) 4_575 3_667 ?
O8 Sm1 O4 72.26(10) . 3_667 ?
O5 Sm1 O1 72.31(8) . 3_566 ?
O2 Sm1 O1 65.63(8) . 3_566 ?
O9 Sm1 O1 126.67(10) 4_575 3_566 ?
O8 Sm1 O1 68.47(10) . 3_566 ?
O4 Sm1 O1 137.32(8) 3_667 3_566 ?
O5 Sm1 O6 65.74(8) . 3_666 ?
O2 Sm1 O6 142.09(9) . 3_666 ?
O9 Sm1 O6 73.43(9) 4_575 3_666 ?
O8 Sm1 O6 128.21(10) . 3_666 ?
O4 Sm1 O6 69.68(9) 3_667 3_666 ?
O1 Sm1 O6 125.28(8) 3_566 3_666 ?
O5 Sm1 O7 83.07(10) . . ?
O2 Sm1 O7 81.28(10) . . ?
O9 Sm1 O7 72.67(12) 4_575 . ?
O8 Sm1 O7 136.64(11) . . ?
O4 Sm1 O7 141.94(9) 3_667 . ?
O1 Sm1 O7 69.19(10) 3_566 . ?
O6 Sm1 O7 72.29(9) 3_666 . ?
O5 Sm1 O3 140.30(9) . . ?
O2 Sm1 O3 66.69(9) . . ?
O9 Sm1 O3 70.46(10) 4_575 . ?
O8 Sm1 O3 73.87(10) . . ?
O4 Sm1 O3 64.17(8) 3_667 . ?
O1 Sm1 O3 117.89(9) 3_566 . ?
O6 Sm1 O3 116.82(9) 3_666 . ?
O7 Sm1 O3 136.57(10) . . ?
 
loop_
 _geom_torsion_atom_site_label_1
 _geom_torsion_atom_site_label_2
 _geom_torsion_atom_site_label_3
 _geom_torsion_atom_site_label_4
 _geom_torsion
 _geom_torsion_site_symmetry_1
 _geom_torsion_site_symmetry_2
 _geom_torsion_site_symmetry_3
 _geom_torsion_site_symmetry_4
 _geom_torsion_publ_flag
O2 C1 O1 Sm1 176.9(3) . . . 3_566 ?
C1 C1 O1 Sm1 -3.1(5) 3_566 . . 3_566 ?
O1 C1 O2 Sm1 176.8(3) . . . . ?
C1 C1 O2 Sm1 -3.2(5) 3_566 . . . ?
O4 C2 O3 Sm1 -177.8(3) . . . . ?
C2 C2 O3 Sm1 2.3(5) 3_667 . . . ?
O3 C2 O4 Sm1 -177.6(3) . . . 3_667 ?
C2 C2 O4 Sm1 2.3(5) 3_667 . . 3_667 ?
O6 C3 O5 Sm1 176.5(3) . . . . ?
C3 C3 O5 Sm1 -3.7(5) 3_666 . . . ?
O5 C3 O6 Sm1 176.5(3) . . . 3_666 ?
C3 C3 O6 Sm1 -3.3(5) 3_666 . . 3_666 ?
 
_refine_diff_density_max    0.763
_refine_diff_density_min   -0.721
_refine_diff_density_rms    0.136

_shelx_res_file
;
TITL SAMARIUM(III)_OXALATE_DECAHYDRATE
    E:\Yandex.Disk\_work_current\_Xray\Matvienko\Smox\ishodnyi\new_matv.res
    created by SHELXL-2016/6 at 17:05:48 on 08-Dec-2016
CELL  0.71073 11.58630  9.60800 10.13710 90.00000 118.90600 90.00000
ZERR 4  0.00050  0.00020  0.00020  0.00000  0.00200  0.00000
LATT 1
SYMM -X, Y+ 0.50000, -Z+ 0.50000
SFAC C H O SM
UNIT 12 40 44 4
SHEL 50 0.8
L.S. 100
FMAP 2
PLAN 50
ACTA
ISOR 0.01 O10 O11 O12 O13
DFIX 0.9 0.05 O7 H7A
DFIX 0.9 0.05 O7 H7B
DFIX 0.9 0.05 O8 H8A
DFIX 0.9 0.05 O8 H8B
DFIX 0.9 0.05 O9 H9A
DFIX 0.9 0.05 O9 H9B
CONF
BOND
SUMP 2 0.00001 1 2 1 3 1 4 1 5
WGHT    0.030500
FVAR       1.60177   0.41878   0.47297   0.39377   0.71448
C1    1    0.000560    0.552555    0.557792    11.00000    0.00835    0.01589 =
         0.01395    0.00132    0.00504    0.00167
C2    1    0.445283    0.525699    1.016096    11.00000    0.01645    0.01860 =
         0.01130    0.00040    0.00601    0.00230
C3    1    0.466959    0.429040    0.469520    11.00000    0.00838    0.01831 =
         0.01355   -0.00162    0.00192   -0.00072
O1    3   -0.107402    0.573339    0.554734    11.00000    0.00984    0.02485 =
         0.02171   -0.00580    0.00747    0.00022
O2    3    0.107952    0.608270    0.644728    11.00000    0.01153    0.02867 =
         0.02011   -0.01111    0.00528   -0.00510
O3    3    0.339202    0.563428    0.906107    11.00000    0.01620    0.03968 =
         0.01427    0.00227    0.00406    0.01258
O4    3    0.471693    0.525860    1.152285    11.00000    0.01366    0.03068 =
         0.01335    0.00019    0.00567    0.00596
O5    3    0.374015    0.396122    0.492306    11.00000    0.01987    0.02551 =
         0.03522   -0.01255    0.02087   -0.01234
O6    3    0.511755    0.357379    0.400983    11.00000    0.01867    0.02054 =
         0.02241   -0.00677    0.01396   -0.00192
O7    3    0.203349    0.684820    0.403994    11.00000    0.02260    0.03599 =
         0.03255    0.01587    0.00714   -0.00085
H7A   2    0.236523    0.757796    0.404209    11.00000   -1.50000
H7B   2    0.124287    0.690950    0.353175    11.00000   -1.50000
O8    3    0.289546    0.307218    0.716169    11.00000    0.02330    0.02989 =
         0.04157    0.01817    0.00888    0.00127
H8A   2    0.357809    0.259709    0.781015    11.00000   -1.50000
H8B   2    0.229952    0.282889    0.730399    11.00000   -1.50000
O9    3    0.331040    0.711399    1.214040    11.00000    0.04740    0.02764 =
         0.05362    0.01285    0.04232    0.01312
H9A   2    0.378228    0.659513    1.193567    11.00000   -1.50000
H9B   2    0.288493    0.674234    1.255893    11.00000   -1.50000
O10   3    0.160073    0.406328    0.990961    21.00000    0.08260    0.10573 =
         0.17185    0.04893    0.06505    0.00692
O11   3    0.099934    0.501356    1.026291    31.00000    0.18296    0.19584 =
         0.27753   -0.00644    0.10662   -0.05393
O12   3    0.058706    0.206856    0.681516    41.00000    0.04250    0.11564 =
         0.07628    0.03802    0.02097   -0.01421
O13   3    0.077882    0.318484    0.791600    51.00000    0.05304    0.10039 =
         0.13135    0.08416    0.03612    0.01025
SM1   4    0.309468    0.544017    0.640493    11.00000    0.00716    0.01658 =
         0.01070    0.00000    0.00411   -0.00008
HKLF 4


REM  SAMARIUM(III)_OXALATE_DECAHYDRATE
REM R1 =  0.0220 for    1853 Fo > 4sig(Fo)  and  0.0250 for all    2022 data
REM    176 parameters refined using     31 restraints

END

WGHT      0.0306      0.0000

REM Highest difference peak  0.763,  deepest hole -0.721,  1-sigma level  0.136
Q1    1   0.2633  0.5403  0.5070  11.00000  0.05    0.76
Q2    1   0.3295  0.5438  0.7421  11.00000  0.05    0.71
Q3    1   0.3380  0.5441  0.8209  11.00000  0.05    0.70
Q4    1   0.1802  0.5424  0.5403  11.00000  0.05    0.67
Q5    1   0.2807  0.6419  0.5736  11.00000  0.05    0.66
Q6    1   0.3425  0.4462  0.7161  11.00000  0.05    0.62
Q7    1   0.3415  0.6471  0.7106  11.00000  0.05    0.60
Q8    1   0.4283  0.5415  0.7275  11.00000  0.05    0.60
Q9    1   0.1153  0.4610  1.1481  11.00000  0.05    0.58
Q10   1   0.3782  0.4235  0.5566  11.00000  0.05    0.55
Q11   1   0.2835  0.4518  0.5718  11.00000  0.05    0.54
Q12   1   0.3449  0.6008  0.5837  11.00000  0.05    0.53
Q13   1   0.0575  0.5345  0.9671  11.00000  0.05    0.51
Q14   1   0.1002  0.5442  1.1256  11.00000  0.05    0.51
Q15   1   0.2044  0.6753  0.6069  11.00000  0.05    0.50
Q16   1   0.3999  0.4341  0.6610  11.00000  0.05    0.48
Q17   1   0.2626  0.6333  0.7665  11.00000  0.05    0.47
Q18   1   0.5845  0.3388  0.3351  11.00000  0.05    0.47
Q19   1   0.3405  0.4838  0.5934  11.00000  0.05    0.46
Q20   1   0.2352  0.6598  0.4801  11.00000  0.05    0.46
Q21   1  -0.2063  0.5818  0.3975  11.00000  0.05    0.46
Q22   1   0.0000  0.5000  0.5000  10.50000  0.05    0.44
Q23   1   0.0901  0.2536  0.8653  11.00000  0.05    0.43
Q24   1   0.3846  0.7716  1.1375  11.00000  0.05    0.43
Q25   1   0.0239  0.1770  0.7698  11.00000  0.05    0.40
Q26   1   0.5602  0.4565  0.3731  11.00000  0.05    0.40
Q27   1   0.2282  0.7654  1.0850  11.00000  0.05    0.38
Q28   1   0.3987  0.7782  1.2074  11.00000  0.05    0.37
Q29   1   0.2348  0.3623  0.6456  11.00000  0.05    0.37
Q30   1   0.3207  0.7770  1.0901  11.00000  0.05    0.36
Q31   1   0.2180  0.5384  0.6818  11.00000  0.05    0.36
Q32   1   0.1379  0.5906  0.5910  11.00000  0.05    0.36
Q33   1   0.2729  0.4739  0.6840  11.00000  0.05    0.36
Q34   1   0.6040  0.2372  0.4467  11.00000  0.05    0.35
Q35   1   0.2206  0.4073  0.6904  11.00000  0.05    0.35
Q36   1   0.1246  0.6827  1.0799  11.00000  0.05    0.34
Q37   1   0.6568  0.3547  0.4972  11.00000  0.05    0.34
Q38   1   0.0194  0.1847  0.5549  11.00000  0.05    0.34
Q39   1   0.3982  0.5750  0.9470  11.00000  0.05    0.34
Q40   1   0.2388  0.7152  0.3685  11.00000  0.05    0.34
Q41   1   0.3790  0.8104  1.2998  11.00000  0.05    0.33
Q42   1   0.5463  0.5590  1.2989  11.00000  0.05    0.33
Q43   1  -0.1594  0.5449  0.5130  11.00000  0.05    0.33
Q44   1   0.1693  0.3600  0.8526  11.00000  0.05    0.32
Q45   1   0.2197  0.1677  0.8434  11.00000  0.05    0.32
Q46   1   0.1962  0.8549  0.4177  11.00000  0.05    0.32
Q47   1   0.3418  0.7201  1.3367  11.00000  0.05    0.31
Q48   1   0.0692  0.6165  0.5540  11.00000  0.05    0.31
Q49   1   0.1321  0.3597  0.9318  11.00000  0.05    0.31
Q50   1   0.2527  0.4454  0.7520  11.00000  0.05    0.31
;
_shelx_res_checksum   51411

_shelx_hkl_file
;
  -1   0   1 19.2167 14.0130   3
  -1   0   1 25.2773 12.9055   5
  -1   0   1 11.3018 12.5435   4
   2   0  -2 13955.7 378.804   5
  -2   0   2 11895.1 388.444   3
  -2   0   2 12452.3 388.417   4
  -2   0   2 12877.7 370.941   5
  -3   0   3 33.2931 35.5865   4
  -3   0   3-3.85513 29.0265   3
  -3   0   3 16.0821 25.7036   5
  -4   0   4 49573.5 1316.30   4
  -4   0   4 48596.8 1332.64   3
  -4   0   4 47960.6 1269.70   5
  -5   0   5 4.56031 29.6254   5
  -5   0   5-17.0146 34.9962   4
  -5   0   5-3.20777 29.4603   3
  -6   0   6 55793.7 1513.93   5
  -6   0   6 55041.6 1572.51   4
  -6   0   6 54765.4 1590.37   3
  -7   0   7 23.9516 41.6418   4
  -7   0   7 27.8493 37.1196   5
  -7   0   7 23.5060 53.2356   3
  -8   0   8 20246.3 745.768   5
  -8   0   8 18629.5 812.300   3
  -8   0   8 20422.1 826.533   4
  -9   0   9 2.49703 48.1867   5
  -9   0   9-26.4998 45.0877   3
  -9   0   9 40.0174 52.0738   4
 -10   0  10 2713.20 309.464   3
 -10   0  10 3214.46 331.583   4
 -11   0  11-73.0003 62.5573   4
 -11   0  11-15.6519 60.5354   3
   0  -1   0 374.272 43.3644   5
  -1  -1   1 57654.4 1384.35   5
  -1   1   1 55628.7 1400.08   3
   1   1  -1 59924.6 1376.07   1
  -1   1   1 58679.5 1355.73   4
  -1  -1   1 54634.1 1396.44   4
  -2   1   2 437.643 49.2342   4
   2  -1  -2 513.958 50.7617   4
  -2   1   2 505.161 67.8001   3
  -2  -1   2 443.968 53.5692   5
  -2  -1   2 453.008 61.7852   4
  -2  -1   2 489.424 54.2035   3
  -3  -1   3 86930.9 2226.13   4
  -3  -1   3 94278.1 2188.39   5
  -3  -1   3 90357.5 2192.20   3
  -3   1   3 86708.0 2236.83   3
  -3   1   3 89643.8 2179.09   4
  -4  -1   4 10338.4 383.005   5
  -4  -1   4 10294.7 427.776   4
  -4  -1   4 10251.0 400.908   3
  -4   1   4 9996.95 385.960   4
  -4   1   4 10564.8 392.546   5
  -4   1   4 9815.26 427.816   3
  -5   1   5 32317.7 932.918   5
  -5   1   5 30088.7 982.355   3
  -5  -1   5 30908.8 915.362   5
  -5   1   5 30205.6 927.555   4
  -5  -1   5 30773.2 978.663   4
  -5  -1   5 31050.6 952.546   3
  -6  -1   6 2564.19 216.572   3
  -6   1   6 2591.48 205.340   5
  -6   1   6 2499.18 204.818   4
  -6  -1   6 2529.94 194.435   5
  -6   1   6 2538.37 234.199   3
  -6  -1   6 2749.08 233.933   4
  -7   1   7 1722.08 206.079   3
  -7   1   7 1899.47 192.437   4
  -7  -1   7 1853.09 197.656   3
  -7  -1   7 1795.88 176.137   5
  -7  -1   7 1620.61 198.098   4
  -8  -1   8 1602.79 200.917   3
  -8   1   8 1708.35 223.361   3
  -8  -1   8 1561.16 208.866   4
  -8  -1   8 1393.58 164.204   5
  -8   1   8 1647.43 196.233   4
  -9   1   9 56201.9 1867.36   3
  -9   1   9 59587.4 1820.58   4
  -9  -1   9 58229.4 1869.97   4
  -9  -1   9 57835.9 1827.18   3
  -9  -1   9 61777.7 1740.18   5
 -10   1  10 458.739 137.535   3
 -10  -1  10 554.943 135.406   3
 -10  -1  10 568.778 150.246   4
 -10   1  10 477.134 127.790   4
 -11  -1  11 8152.00 586.887   4
 -11   1  11 7181.02 559.610   3
 -12  -1  12-106.747 82.2514   4
   0  -2   0 124423. 3088.69   5
   0   2   0 126401. 3062.69   4
   0   2   0 120329. 3046.16   3
  -1  -2   1 15113.0 471.436   5
  -1  -2   1 14437.0 465.508   4
  -1   2   1 14859.4 468.928   3
  -2   2   2 8151.37 270.415   4
  -2  -2   2 8173.48 334.090   4
  -2  -2   2 8373.18 315.879   5
   2  -2  -2 9536.89 286.030   4
  -2   2   2 8565.38 344.075   3
  -2  -2   2 7597.76 297.982   1
  -3   2   3 20871.3 692.721   3
  -3   2   3 20728.0 599.705   4
  -3  -2   3 21357.5 687.991   4
  -3  -2   3 20672.6 633.852   5
  -4  -2   4 8803.58 408.271   4
  -4  -2   4 8622.65 358.854   5
  -4   2   4 8439.68 408.082   3
  -4   2   4 8529.20 339.368   4
  -5   2   5 19997.0 656.720   4
  -5  -2   5 20423.1 676.755   5
  -5   2   5 19324.7 747.289   3
  -5  -2   5 19956.5 745.657   4
  -6  -2   6 51897.0 1574.12   4
  -6  -2   6 52951.8 1470.86   5
  -6   2   6 51735.6 1582.13   3
  -6   2   6 53001.4 1471.98   4
  -7   2   7 5843.54 351.621   4
  -7  -2   7 6746.98 430.085   4
  -7  -2   7 6480.01 359.329   5
  -7   2   7 6478.10 431.624   3
  -8   2   8 17678.3 827.022   3
  -8   2   8 19295.4 748.656   4
  -8  -2   8 17486.1 808.913   4
  -8  -2   8 17163.5 687.431   5
  -9  -2   9 628.996 117.860   5
  -9   2   9 680.318 136.870   4
  -9   2   9 441.240 129.025   3
  -9  -2   9 547.278 144.659   4
 -10  -2  10 4411.98 419.051   4
 -10   2  10 4138.58 409.712   3
 -11  -2  11 2024.21 298.564   4
 -11   2  11 2087.88 302.392   3
 -12  -2  12 17375.8 986.897   4
   0  -3   0 7.36749 51.1271   5
   0   3   0-6.59956 39.2004   3
  -1   3   1 32715.0 937.489   3
  -1  -3   1 33210.4 967.284   5
   1   3  -1 33717.7 870.467   3
  -1  -3   1 31253.2 937.889   4
  -2   3   2 8500.61 292.085   4
  -2  -3   2 8247.21 352.913   5
  -2   3   2 8353.40 369.998   3
  -2  -3   2 8592.54 370.942   4
  -2  -3   2 7828.42 331.859   1
  -3  -3   3 87593.5 2233.16   1
  -3   3   3 90778.9 2162.19   4
  -3  -3   3 88388.8 2300.37   4
   3  -3  -3 86824.0 2252.96   2
  -3  -3   3 90433.3 2250.71   5
  -3   3   3 89008.6 2313.77   3
  -4  -3   4 38788.6 1141.04   5
  -4   3   4 40117.7 1087.46   4
  -4  -3   4 41312.4 1232.20   4
  -4   3   4 40838.6 1246.37   3
  -5   3   5 5867.13 379.375   3
  -5   3   5 6187.51 297.638   4
  -5  -3   5 5466.29 311.379   5
  -5  -3   5 6164.69 379.287   4
  -6  -3   6 80.8346 50.6604   5
  -6  -3   6 90.2986 61.1556   4
  -6   3   6 79.2570 49.6878   4
  -6   3   6-4.33962 43.9922   3
  -7   3   7 2523.42 274.988   3
  -7  -3   7 2606.76 225.220   5
  -7  -3   7 2556.17 273.598   4
  -7   3   7 2374.51 210.466   4
  -8   3   8 8051.50 543.561   3
  -8  -3   8 7692.66 429.591   5
  -8   3   8 8707.77 455.218   4
  -8  -3   8 7662.76 523.261   4
  -9  -3   9 12484.8 721.279   4
  -9   3   9 12714.1 744.067   3
  -9  -3   9 13033.5 601.054   5
 -10   3  10 8768.87 632.786   3
 -10  -3  10 8517.61 616.652   4
 -11   3  11 4828.13 485.233   3
 -11  -3  11 4363.05 455.442   4
   0   4   0 13366.2 486.743   3
   0  -4   0 12529.9 544.698   5
  -1  -4   1 19686.0 721.883   5
  -1   4   1 19356.4 670.284   3
   1   4  -1 20986.4 651.621   3
  -2  -4   2 8239.98 384.603   1
  -2  -4   2 7855.19 389.791   5
  -2  -4   2 7749.22 384.327   4
  -2   4   2 7702.15 380.638   3
  -3  -4   3 149.221 59.2099   5
   3  -4  -3 220.749 64.4137   2
  -3  -4   3 291.620 79.1013   4
  -3   4   3 254.270 74.4783   3
  -3   4   3 216.491 49.4414   4
  -4   4   4 2461.57 236.632   3
   4  -4  -4 2422.02 208.578   2
  -4  -4   4 2542.87 233.069   4
  -4  -4   4 2393.60 202.837   5
  -4   4   4 2523.80 164.941   4
  -5  -4   5 37500.3 1236.47   4
   5  -4  -5 34029.0 1143.89   2
  -5   4   5 39047.1 1062.32   4
  -5  -4   5 34910.5 1112.82   5
  -5   4   5 34974.8 1228.88   3
  -6   4   6 9457.19 558.570   3
  -6  -4   6 9065.63 536.988   4
  -6  -4   6 9167.03 463.198   5
  -6   4   6 10318.4 437.278   4
  -7  -4   7 15890.3 789.813   4
  -7  -4   7 16410.0 680.804   5
  -7   4   7 17922.3 659.057   4
  -7   4   7 15756.4 798.126   3
  -8  -4   8 5711.78 374.334   5
  -8   4   8 5604.02 468.931   3
  -8  -4   8 5781.18 465.113   4
  -9  -4   9-22.6256 64.4434   4
  -9  -4   9 87.3276 61.8050   5
  -9   4   9 7.18928 50.0952   3
 -10  -4  10 759.001 179.989   4
 -10   4  10 701.683 183.128   3
 -11  -4  11 7669.13 640.708   4
   0  -5   0 276.876 90.4532   5
   0   5   0-14.5664 31.2218   3
  -1  -5   1 650.313 122.500   5
  -1   5   1 906.753 121.584   3
   1   5  -1 941.828 113.417   3
   1  -5  -1 780.015 137.576   5
  -2  -5   2 37198.2 1185.44   5
  -2  -5   2 36299.2 1157.77   4
  -2   5   2 34932.6 1129.14   3
   2   5  -2 37010.7 1018.24   3
  -3   5   3 2512.53 237.539   3
  -3  -5   3 3130.62 260.828   4
  -3  -5   3 2836.17 233.507   1
   3  -5  -3 2782.26 236.557   2
  -3  -5   3 2605.84 231.960   5
  -3   5   3 2741.33 176.371   4
  -4  -5   4 46164.9 1382.15   1
  -4  -5   4 44209.9 1433.75   4
  -4   5   4 47874.6 1243.23   4
  -4   5   4 43399.4 1440.79   3
  -4  -5   4 44859.7 1384.64   5
   4  -5  -4 43139.2 1371.98   2
   5  -5  -5 236.381 77.3890   2
  -5   5   5 83.9754 47.4649   4
  -5  -5   5 103.620 70.0737   4
  -5  -5   5 157.914 70.5938   5
  -5   5   5 141.612 77.9652   3
   6  -5  -6 119.704 66.4411   2
  -6   5   6-15.2600 46.7730   3
  -6  -5   6 87.5429 52.3630   5
  -6  -5   6 21.5231 51.6253   4
  -6   5   6 87.2404 50.4337   4
   7  -5  -7 40.8835 50.4337   2
  -7   5   7 50.7595 65.2737   3
  -7  -5   7 75.9740 53.0460   5
  -7  -5   7 140.817 85.6195   4
  -8  -5   8 15860.4 708.497   5
  -8   5   8 14996.7 844.760   3
   8  -5  -8 14931.6 753.649   2
  -8  -5   8 16103.1 860.237   4
  -9  -5   9 562.224 173.706   4
  -9   5   9 717.031 176.125   3
   9  -5  -9 510.653 149.244   2
 -10   5  10 11524.8 802.937   3
 -10  -5  10 12113.3 803.257   4
  10  -5 -10 11096.8 697.640   2
   0  -6   0 1503.95 203.938   5
   0   6   0 1594.16 161.674   3
  -1  -6   1 28072.5 1055.11   5
  -1   6   1 27634.6 949.762   3
   1  -6  -1 27589.0 1055.78   5
  -2   6   2 523.860 105.506   3
  -2  -6   2 357.269 106.786   5
  -2  -6   2 414.873 110.935   1
   2   6  -2 570.408 90.5470   3
  -3   6   3 4993.13 269.854   4
  -3  -6   3 4797.45 356.256   4
  -3  -6   3 4908.18 357.746   5
   3   6  -3 4697.94 250.196   3
  -3  -6   3 5039.20 353.156   1
  -3   6   3 4508.86 341.139   3
  -4   6   4 104.483 61.5270   3
  -4  -6   4 153.291 72.5432   5
   4  -6  -4 250.059 81.5094   2
  -4  -6   4 169.020 78.8291   1
  -4  -6   4 301.509 95.4477   4
  -4   6   4 125.621 45.4234   4
  -5   6   5 26307.8 1079.64   3
  -5  -6   5 27682.1 1013.73   5
  -5  -6   5 27450.9 1091.45   4
   5  -6  -5 26517.1 1016.25   2
  -6   6   6 807.950 174.827   3
  -6  -6   6 1075.46 168.342   5
  -6  -6   6 1161.27 206.635   4
   6  -6  -6 1160.87 182.774   2
  -7   6   7 27829.4 1215.25   3
   7  -6  -7 26577.5 1085.98   2
  -7  -6   7 28596.2 1079.28   5
  -7  -6   7 29895.3 1237.16   4
  -8  -6   8-4.47881 38.4241   5
  -8  -6   8-108.791 85.9078   4
   8  -6  -8 19.1769 51.0233   2
  -8   6   8 83.8935 84.1244   3
   9  -6  -9 27.2839 65.4527   2
  -9  -6   9-66.9587 73.3933   4
  -9   6   9-25.9621 81.8629   3
  10  -6 -10 413.123 128.860   2
 -10   6  10 346.787 169.584   3
 -10  -6  10 524.471 166.625   4
   0  -7   0 16.3410 54.7128   5
   0   7   0 20.3958 31.2542   3
  -1  -7   1 3132.57 312.131   5
   1  -7  -1 2938.69 303.643   5
  -1   7   1 3196.64 258.522   3
   1   7  -1 3062.80 226.999   3
  -2   7   2 15598.1 686.489   3
   2  -7  -2 15677.5 777.138   5
  -2  -7   2 15944.6 769.559   5
   2   7  -2 17222.2 619.833   3
  -3  -7   3 6889.58 467.551   5
  -3   7   3 7240.00 455.795   3
  -3  -7   3 7201.51 479.046   1
   3   7  -3 6775.29 352.686   3
  -3   7   3 6995.36 353.331   4
  -4  -7   4 27428.8 1050.09   1
  -4   7   4 26056.7 1045.88   3
  -4  -7   4 24700.3 1027.07   5
  -5   7   5 356.957 116.280   3
  -5  -7   5 321.761 127.443   4
   5  -7  -5 347.246 112.501   2
  -5  -7   5 428.934 123.352   1
  -5  -7   5 281.197 99.7974   5
  -6   7   6 196.609 91.7418   3
  -6  -7   6 122.163 86.2801   4
   6  -7  -6 212.788 92.8227   2
  -6  -7   6-2.75810 69.7165   5
  -7  -7   7 17.7179 45.8477   5
  -7   7   7 98.4614 102.784   3
   7  -7  -7 64.7773 68.7390   2
  -7  -7   7 47.8082 84.8994   4
  -8  -7   8 14180.2 746.986   5
  -8  -7   8 15547.3 923.288   4
  -8   7   8 15591.5 918.189   3
   8  -7  -8 14724.4 806.135   2
   9  -7  -9 5434.92 485.993   2
  -9   7   9 5534.53 556.050   3
  -9  -7   9 5984.02 579.924   4
   0  -8   0 23695.3 1060.37   5
   0   8   0 27523.0 923.238   3
   1   8  -1 26754.5 878.849   3
  -1  -8   1 24059.4 1055.13   5
   1  -8  -1 23793.2 1056.66   5
  -1   8   1 25040.3 917.911   3
  -2  -8   2 2386.72 294.097   1
   2  -8  -2 3109.30 335.643   5
  -2   8   2 2978.24 277.699   3
  -2  -8   2 2605.87 305.603   5
  -3  -8   3 52.3348 70.4841   1
   3  -8  -3 304.999 119.439   5
  -3   8   3 329.071 106.316   3
  -3  -8   3 344.249 115.248   5
  -4  -8   4 1470.02 228.052   1
  -4   8   4 1467.70 223.164   3
  -4  -8   4 1454.75 225.424   5
  -5  -8   5 14767.3 789.795   5
  -5   8   5 14919.7 803.594   3
  -5  -8   5 15942.5 825.627   1
  -6   8   6 8102.55 602.240   3
  -6  -8   6 8687.08 570.839   5
   6  -8  -6 8249.16 575.439   2
   7  -8  -7 7713.73 564.892   2
  -7  -8   7 6484.41 502.136   5
  -7  -8   7 7870.74 636.210   4
  -7   8   7 6355.62 557.169   3
  -8  -8   8 4426.20 497.547   4
  -8   8   8 3886.21 451.738   3
  -8  -8   8 4514.51 424.096   5
   8  -8  -8 3960.60 417.025   2
   0  -9   0 12.1918 59.1626   5
  -1  -9   1 5802.32 487.181   5
   1  -9  -1 6131.47 503.189   5
  -1   9   1 6543.24 407.800   3
  -2  -9   2 4737.15 443.557   1
  -2   9   2 5609.23 397.155   3
   2  -9  -2 5428.32 475.297   5
  -2  -9   2 5549.98 475.844   5
  -3  -9   3 20300.9 979.380   5
  -3   9   3 22592.2 925.528   3
   3  -9  -3 20154.7 1001.62   5
  -4   9   4 8148.57 550.892   3
   4  -9  -4 8060.28 610.172   5
  -4  -9   4 7169.41 556.177   1
  -4  -9   4 7349.89 555.138   5
   5  -9  -5 1652.74 275.136   5
  -5  -9   5 1694.11 268.690   5
  -5  -9   5 1940.85 294.757   1
  -5   9   5 2242.81 294.680   3
  -6   9   6 148.354 92.8723   3
  -6  -9   6 233.585 113.471   5
  -7   9   7 1687.63 283.231   3
  -7  -9   7 1299.02 236.461   5
  -8   9   8 4429.99 489.244   3
  -8  -9   8 4735.90 459.341   5
   0 -10   0 18673.4 978.896   5
   1 -10  -1 1778.07 285.476   5
  -1 -10   1 1586.38 265.465   5
   2 -10  -2 6346.41 537.342   5
  -2 -10   2 5479.52 492.075   1
  -3 -10   3-16.5633 60.3530   5
  -3  10   3 49.1034 58.0003   3
   3 -10  -3-53.8366 68.4429   5
  -3 -10   3-40.6869 89.8662   1
  -4  10   4 2937.64 331.844   3
   4 -10  -4 3047.95 386.956   5
  -4 -10   4 2396.09 332.293   5
  -4 -10   4 2806.79 365.111   1
   5 -10  -5 1558.75 279.489   5
  -5  10   5 1493.29 243.066   3
  -5 -10   5 1252.73 241.864   5
  -5 -10   5 1329.74 265.938   1
  -6  10   6 13185.0 818.866   3
  -6 -10   6 12043.6 790.098   5
  -7 -10   7 1536.13 276.493   5
   7 -10  -7 1738.59 317.642   5
  -7  10   7 1447.79 255.101   3
   0 -11   0 18.2639 59.8012   5
  -1 -11   1 4321.67 463.310   5
   1 -11  -1 4373.37 466.350   5
   2 -11  -2 764.207 198.940   5
  -2 -11   2 604.165 176.472   1
  -2 -11   2 495.547 155.902   5
  -3 -11   3 17091.0 968.199   1
   3 -11  -3 18258.5 1018.74   5
  -3 -11   3 16412.7 945.508   5
  -4 -11   4 32.9462 72.1553   5
  -4 -11   4 123.465 93.5541   1
   4 -11  -4 29.3198 70.2761   5
  -5 -11   5 4913.33 522.290   1
  -5 -11   5 5632.44 541.511   5
   5 -11  -5 5794.88 571.498   5
   0 -12   0 15591.1 957.608   5
  -1 -12   1 740.276 194.516   5
 -11   0  12 1636.63 258.695   4
 -10   0  11 8.49290 56.4512   4
  -9   0  10 25211.7 1071.44   3
  -9   0  10 26773.0 1086.06   4
  -8   0   9 64.5718 56.0790   4
  -8   0   9-14.2228 43.8386   3
  -7   0   8 33889.4 1200.03   3
  -7   0   8 33081.5 1170.56   4
  -7   0   8 36050.2 1068.30   5
  -6   0   7 1.34260 49.4629   4
  -6   0   7 27.4286 50.4536   3
  -6   0   7-3.76283 35.5711   5
  -5   0   6 9509.75 460.283   3
  -5   0   6 8953.18 441.516   4
  -5   0   6 9870.18 384.967   5
  -4   0   5-3.86041 36.5724   4
  -4   0   5 6.84460 20.8711   5
  -4   0   5-11.3539 30.9594   3
  -3   0   4 18235.6 599.886   4
  -3   0   4 18431.9 524.216   5
  -3   0   4 17195.1 600.092   3
   2   0  -3 17.1311 15.6243   5
  -2   0   3 33.1303 33.3797   3
  -2   0   3 58.4657 37.9626   4
  -2   0   3 19.3727 17.3530   5
  -1   0   2 87311.1 2119.64   3
  -1   0   2 89681.3 2117.13   4
   0   0   1 19.5781 16.6895   4
  -1   0   0 38832.4 958.270   3
  -1   0   0 39039.6 933.592   5
   2   0  -1 75.1677 24.6800   4
  -2   0   1 14.6592 22.6848   5
  -2   0   1 28.3130 23.1058   4
  -2   0   1 37.4202 24.2808   3
   2   0  -1 52.5326 25.4198   3
  -3   0   2 59037.2 1504.18   5
  -3   0   2 59716.4 1503.90   3
  -3   0   2 62069.1 1498.60   4
  -4   0   3 8.80255 29.0074   5
  -4   0   3 38.3085 37.6045   4
  -4   0   3-12.1067 27.5380   3
  -5   0   4 119593. 2994.79   3
  -5   0   4 124465. 2980.12   5
  -5   0   4 119596. 2978.77   4
  -6   0   5-50.9186 39.9248   3
  -6   0   5 36.6200 40.1210   4
  -6   0   5 30.3590 35.8556   5
  -7   0   6 2427.41 221.581   3
  -7   0   6 2397.04 206.513   5
  -7   0   6 2493.87 217.335   4
  -8   0   7-13.6963 42.8475   4
  -8   0   7-28.9697 42.6836   5
  -8   0   7-20.7957 41.3618   3
  -9   0   8 17717.2 718.963   5
  -9   0   8 16793.6 749.110   4
  -9   0   8 16262.6 749.995   3
 -10   0   9-74.4513 57.6236   5
 -10   0   9 45.1806 53.9847   4
 -10   0   9 73.7632 72.6526   3
 -11   0  10 17163.7 854.182   3
 -11   0  10 17807.5 863.357   4
 -12   0  11 81.7926 77.3683   3
 -11   1  12 805.742 188.791   3
 -11  -1  12 741.651 186.146   4
 -10   1  11 21204.0 1031.25   3
 -10   1  11 21997.8 1006.01   4
 -10  -1  11 22267.8 1045.64   4
  -9   1  10 367.201 126.573   3
  -9  -1  10 419.309 130.480   4
  -9   1  10 471.051 131.592   4
  -8   1   9 4852.08 395.868   3
  -8   1   9 4363.74 353.747   4
  -8  -1   9 4193.24 363.687   4
  -7  -1   8-0.33950 44.4378   4
  -7  -1   8-55.5488 42.6334   5
  -7   1   8 0.34906 49.0147   3
  -7   1   8-24.2800 44.1242   4
  -7  -1   8 45.9918 61.8863   3
  -6  -1   7 34198.1 992.130   5
  -6  -1   7 32451.4 1114.00   4
  -6   1   7 33175.6 1085.67   4
  -6   1   7 32966.8 1135.84   3
  -6  -1   7 32018.6 1094.67   3
  -5   1   6 6440.58 368.048   3
  -5  -1   6 6102.83 361.607   4
  -5  -1   6 6200.34 351.855   3
  -5  -1   6 6496.21 298.662   5
  -5   1   6 6788.14 356.507   4
  -4  -1   5 96174.9 2444.64   3
  -4   1   5 95316.6 2433.86   4
  -4  -1   5 96995.3 2347.58   5
  -4   1   5 93858.4 2481.15   3
  -4  -1   5 96400.9 2471.93   4
  -3   1   4 3233.45 198.526   4
  -3  -1   4 3231.75 212.207   4
  -3  -1   4 3499.47 170.295   5
  -3   1   4 3290.05 216.010   3
  -2   1   3 9545.70 372.399   3
  -2  -1   3 10180.5 378.551   4
  -2   1   3 9516.96 349.463   4
  -2  -1   3 10226.1 317.712   5
  -1  -1   2 1435.58 77.7625   5
   1   1  -2 1509.20 81.0838   5
  -1  -1   2 1506.27 104.820   4
  -1   1   2 1342.13 93.7101   4
  -1   1   2 1326.94 98.9144   3
   0   1   1 81562.1 1975.61   3
   0  -1  -1 88284.2 1978.75   3
   0  -1  -1 80230.3 1991.35   5
   0   1  -1 83216.0 1977.74   1
   0   1   1 85958.0 2001.36   5
   0  -1   1 81876.1 1981.35   4
  -1  -1   0 14324.9 409.948   5
  -1   1   0 15237.3 481.674   3
  -2  -1   1 85077.3 2196.90   4
  -2   1   1 85799.3 2203.73   3
   2   1  -1 95819.1 2114.51   1
  -2  -1   1 93654.4 2117.98   1
  -2  -1   1 95225.5 2170.92   5
  -2  -1   1 96494.1 2097.67   3
   2   1  -1 101926. 2105.57   3
  -3   1   2 8079.27 306.803   5
  -3   1   2 8115.20 330.629   3
  -3  -1   2 8274.93 328.664   4
  -3   1   2 7817.45 259.110   4
  -3  -1   2 8281.31 313.207   5
  -3  -1   2 7628.95 271.279   3
   3  -1  -2 9088.90 268.368   4
  -4  -1   3 28803.5 805.537   3
  -4   1   3 28676.2 868.253   3
  -4  -1   3 28482.5 857.521   4
  -4   1   3 29065.7 783.290   4
  -4  -1   3 29308.7 836.333   5
  -4   1   3 26778.9 820.362   5
  -5   1   4 124.836 49.9794   5
  -5   1   4 210.196 63.5558   3
  -5  -1   4 144.206 52.0320   5
  -5   1   4 192.607 50.2071   4
  -5  -1   4 117.794 54.6129   4
  -5  -1   4 113.418 43.4537   3
  -6  -1   5 30828.1 949.947   5
  -6   1   5 30132.1 939.867   5
  -6  -1   5 29674.8 980.915   4
  -6  -1   5 30830.8 945.548   3
  -6   1   5 29189.6 987.579   3
  -6   1   5 30245.9 917.999   4
  -7   1   6 2811.29 220.573   4
  -7  -1   6 2935.57 228.076   5
  -7  -1   6 2920.17 252.720   4
  -7   1   6 2906.58 230.527   5
  -7   1   6 2904.66 256.363   3
  -7  -1   6 2756.43 226.972   3
  -8   1   7 26652.5 1012.32   3
  -8  -1   7 26978.8 1005.29   4
  -8  -1   7 26914.2 959.139   3
  -8   1   7 27677.4 954.636   5
  -8   1   7 26868.8 940.521   4
  -8  -1   7 27983.4 949.478   5
  -9   1   8 3767.16 336.182   3
  -9   1   8 3659.26 300.195   4
  -9  -1   8 3290.53 311.089   4
  -9   1   8 3747.77 302.847   5
  -9  -1   8 3865.33 297.543   5
  -9  -1   8 3288.40 296.392   3
 -10  -1   9 9342.81 515.314   5
 -10  -1   9 9249.77 550.291   3
 -10   1   9 8812.74 570.224   3
 -10  -1   9 8907.12 567.608   4
 -10   1   9 9852.14 553.750   4
 -11  -1  10-26.4412 55.0337   4
 -11   1  10-40.9570 54.8884   3
 -11  -1  10 56.5374 60.1683   3
 -12   1  11 2462.68 320.411   3
 -12  -1  11 2456.89 322.298   4
 -12  -1  11 2409.58 304.422   3
 -11  -2  12 1296.21 248.591   4
 -10  -2  11 322.282 113.562   4
 -10   2  11 266.548 119.512   3
  -9  -2  10 13018.1 749.858   4
  -9   2  10 14047.5 780.982   3
  -9   2  10 13806.2 704.945   4
  -8   2   9 6713.91 489.121   3
  -8  -2   9 6197.36 461.947   4
  -8   2   9 6240.26 420.964   4
  -7   2   8 34992.1 1278.04   3
  -7   2   8 35750.8 1193.26   4
  -7  -2   8 36639.0 1096.59   5
  -7  -2   8 35196.0 1263.30   4
  -6   2   7 8877.61 450.725   4
  -6  -2   7 9377.22 510.067   4
  -6   2   7 9009.93 515.268   3
  -6  -2   7 9589.33 415.603   5
  -5   2   6 4163.56 307.947   3
  -5  -2   6 3668.18 226.199   5
  -5  -2   6 3987.80 295.976   4
  -5   2   6 3983.01 264.328   4
  -4   2   5 308.781 81.8779   3
  -4  -2   5 222.058 52.6181   5
  -4  -2   5 278.227 79.6971   4
  -4   2   5 255.473 64.6713   4
  -3  -2   4 74407.1 1851.82   5
  -3   2   4 73769.3 1883.16   4
  -3  -2   4 73610.3 1949.37   4
  -3   2   4 75811.7 1960.25   3
  -2   2   3 5599.48 244.731   4
  -2   2   3 5295.12 270.379   3
  -2  -2   3 5653.39 274.400   4
  -2  -2   3 5466.81 232.697   5
  -1  -2   2 72516.1 1805.39   4
  -1   2   2 72694.5 1804.58   3
  -1  -2   2 74503.2 1791.51   5
  -1   2   2 71333.7 1782.55   4
   0  -2  -1 22208.7 659.709   5
   0  -2   1 21724.7 600.636   4
   0   2   1 21306.4 590.525   3
   0  -2  -1 24111.1 597.557   3
   0  -2   1 20866.2 647.610   5
  -1   2   0 26069.0 621.625   4
   1  -2   0 24274.8 627.563   4
  -1   2   0 23245.9 761.412   3
  -1  -2   0 22987.8 697.200   5
  -2  -2   1 4304.07 215.832   5
  -2  -2   1 4907.90 202.344   1
  -2   2   1 4276.90 245.809   3
   2  -2  -1 4739.63 210.980   2
  -3  -2   2 7806.84 328.673   5
   3  -2  -2 7422.77 307.424   2
  -3  -2   2 8186.22 365.078   4
   3   2  -2 8971.08 272.064   3
   3  -2  -2 9285.95 257.491   4
  -3   2   2 8071.25 249.271   4
  -3  -2   2 7840.16 301.087   1
  -3   2   2 8278.28 371.029   3
  -4  -2   3 19299.9 677.852   4
  -4  -2   3 19904.5 574.245   3
  -4  -2   3 19690.9 645.831   5
  -4   2   3 18511.8 543.330   4
  -4   2   3 19825.9 689.832   3
  -5  -2   4 85454.7 2128.07   5
  -5   2   4 79821.1 2187.87   3
  -5   2   4 80187.2 2021.87   4
  -5  -2   4 83273.2 2059.00   3
  -5  -2   4 80656.0 2178.35   4
  -6   2   5 10409.6 514.905   3
  -6  -2   5 9004.47 423.211   5
  -6   2   5 9359.05 383.118   4
  -6  -2   5 8988.77 400.274   3
  -6  -2   5 9046.13 468.854   4
  -7   2   6 12215.7 605.256   3
  -7   2   6 12191.1 497.334   4
  -7  -2   6 13028.2 551.290   5
  -7  -2   6 12963.8 536.009   3
  -7  -2   6 11816.9 587.983   4
  -8  -2   7 37.5234 59.4228   4
  -8  -2   7 60.5133 52.2358   5
  -8   2   7 19.7536 39.5491   3
  -8   2   7-29.5764 40.8617   4
  -8  -2   7 31.9019 40.8815   3
  -9   2   8 7209.36 418.969   4
  -9  -2   8 6786.24 414.813   5
  -9   2   8 7331.72 503.760   3
  -9  -2   8 6648.99 474.003   4
  -9  -2   8 7603.13 446.289   3
 -10   2   9 7668.85 550.739   3
 -10  -2   9 8034.35 493.520   3
 -10  -2   9 8071.25 473.784   5
 -10  -2   9 8206.71 558.567   4
 -11   2  10 13867.8 798.459   3
 -11  -2  10 13507.5 786.407   4
 -12   2  11 4153.74 435.611   3
 -12  -2  11 3325.32 398.517   4
 -10   3  11 8517.95 642.711   3
 -10  -3  11 8736.75 647.066   4
  -9   3  10 7235.98 562.506   3
  -9  -3  10 7755.23 572.413   4
  -8   3   9 1623.29 247.604   3
  -8   3   9 1734.38 212.490   4
  -8  -3   9 1446.35 229.091   4
  -7  -3   8 1802.35 183.379   5
  -7   3   8 1936.75 207.382   4
  -7   3   8 1902.37 252.835   3
  -7  -3   8 1708.30 227.950   4
  -6   3   7 11098.7 512.135   4
  -6   3   7 10589.6 588.051   3
  -6  -3   7 10860.5 474.048   5
  -6  -3   7 11060.9 587.369   4
  -5  -3   6 22943.2 878.198   4
  -5   3   6 23417.2 793.036   4
  -5   3   6 22166.2 876.204   3
  -5  -3   6 22834.9 755.074   5
  -4  -3   5 28669.8 980.326   4
  -4   3   5 28814.3 986.196   3
  -4  -3   5 29207.9 876.046   5
  -4   3   5 28591.3 885.377   4
  -3   3   4 14048.9 569.490   3
  -3  -3   4 13915.8 500.584   5
  -3   3   4 14581.0 503.326   4
  -3  -3   4 13775.3 560.694   4
  -2  -3   3 7417.70 319.431   5
  -2   3   3 6898.10 294.818   4
  -2   3   3 7262.33 345.071   3
  -2  -3   3 7167.61 340.548   4
  -1   3   2 3002.60 185.661   3
  -1  -3   2 3005.22 198.474   5
  -1  -3   2 3085.37 188.975   4
   0  -3  -1 929.691 117.549   5
   0  -3   1 861.654 86.3283   4
   0   3   1 991.720 87.3170   3
   0  -3   1 971.931 118.762   5
   0   3  -1 935.141 99.3198   3
  -1   3   0 43925.8 1342.00   3
   1   3   0 45570.6 1180.83   3
  -1  -3   0 45420.4 1312.19   5
   2   3  -1 65394.0 1499.92   3
  -2  -3   1 61377.3 1643.81   5
  -3  -3   2 23481.0 801.101   4
   3  -3  -2 21319.0 712.739   2
  -3   3   2 21764.8 784.299   3
   3   3  -2 25858.0 619.949   3
  -3   3   2 23447.2 605.296   4
  -3  -3   2 22641.9 702.093   1
  -3  -3   2 22557.8 743.386   5
  -4   3   3 19188.9 525.486   4
  -4  -3   3 19030.2 704.095   4
  -4   3   3 18764.5 707.746   3
  -4  -3   3 17811.4 637.873   5
  -4  -3   3 18504.6 610.774   1
   4  -3  -3 16822.7 614.391   2
  -5  -3   4 360.404 83.1500   5
  -5   3   4 370.566 56.0011   4
  -5   3   4 427.110 107.614   3
  -5  -3   4 324.321 91.3647   4
  -6   3   5 16804.9 550.339   4
  -6  -3   5 15054.0 617.382   5
  -6   3   5 16402.3 717.813   3
  -6  -3   5 16131.0 704.012   4
  -7   3   6 14256.9 697.217   3
  -7  -3   6 14412.8 613.834   5
  -7   3   6 14969.3 543.862   4
  -7  -3   6 13903.0 680.354   4
  -8  -3   7 17660.6 818.329   4
  -8  -3   7 16915.2 713.884   5
  -8   3   7 17929.0 662.828   4
  -8   3   7 18037.0 840.449   3
  -9   3   8 26248.6 1118.52   3
  -9  -3   8 28249.5 1010.61   5
  -9  -3   8 26036.1 1110.77   4
 -10   3   9 1176.62 225.461   3
 -10  -3   9 972.216 162.286   5
 -10  -3   9 990.205 201.804   4
 -11  -3  10 448.578 147.328   4
 -11   3  10 100.706 94.6464   3
 -12  -3  11 1070.94 238.230   4
 -12   3  11 1409.28 260.425   3
 -10   4  11 1333.24 263.795   3
 -10  -4  11 1154.05 244.104   4
  -9  -4  10 650.841 172.335   4
  -9   4  10 681.325 185.172   3
  -8   4   9 18473.1 950.762   3
  -8  -4   9 19413.6 945.594   4
  -7  -4   8 11752.4 677.501   4
  -7   4   8 12456.5 711.824   3
  -7  -4   8 11808.4 546.033   5
  -7   4   8 12662.0 584.052   4
  -6   4   7 13682.6 715.631   3
  -6   4   7 15318.3 623.350   4
  -6  -4   7 14175.4 590.608   5
  -6  -4   7 14546.3 720.124   4
  -5  -4   6 2973.11 282.131   4
  -5   4   6 3393.78 301.391   3
  -5   4   6 3073.54 231.326   4
  -5  -4   6 2913.62 228.623   5
   4  -4  -5 1633.49 180.895   2
  -4   4   5 1725.33 156.594   4
  -4   4   5 1506.38 188.085   3
  -4  -4   5 1465.25 184.418   4
  -4  -4   5 1528.17 156.063   5
  -3  -4   4 7290.73 363.890   5
  -3   4   4 7361.57 330.918   4
  -3   4   4 7536.62 409.285   3
  -3  -4   4 7329.51 398.413   4
  -2  -4   3 66178.6 1817.85   4
  -2  -4   3 68161.9 1821.37   5
  -2   4   3 67272.2 1825.42   3
  -2   4   3 68604.1 1746.76   4
  -1   4   2 29298.4 886.303   3
  -1  -4   2 29001.5 889.201   4
  -1  -4   2 29504.4 948.709   5
   1  -4  -2 29785.4 968.432   5
   0  -4   1 99887.0 2571.94   5
   0  -4   1 96145.7 2449.05   4
   0  -4  -1 100612. 2574.43   5
   0   4   1 99921.5 2426.60   3
   0   4  -1 98156.9 2500.46   3
  -1   4   0 4898.51 299.588   3
  -1  -4   0 4653.33 294.305   5
   1   4   0 4333.81 202.960   3
  -2  -4   1 15280.5 606.646   5
  -2   4   1 15624.6 626.703   3
   2   4  -1 16318.4 481.605   3
  -3   4   2 10182.9 317.087   4
  -3  -4   2 9910.79 449.876   5
  -3   4   2 9231.74 469.131   3
  -3  -4   2 10018.4 431.071   1
   3  -4  -2 9403.42 428.380   2
  -4  -4   3 43928.6 1375.97   4
   4  -4  -3 42231.4 1274.71   2
  -4   4   3 45842.6 1122.88   4
  -4   4   3 41621.3 1357.07   3
  -4  -4   3 44414.7 1306.56   5
  -5   4   4 3960.28 192.662   4
  -5  -4   4 3760.95 270.147   5
  -5  -4   4 3719.66 305.161   4
  -5   4   4 3798.77 312.336   3
   5  -4  -4 3406.41 250.341   2
  -6   4   5 22540.9 680.234   4
   6  -4  -5 21590.7 809.832   2
  -6  -4   5 21924.0 821.602   5
  -6  -4   5 22784.2 913.301   4
  -6   4   5 22090.0 917.765   3
  -7  -4   6 1990.32 246.767   4
  -7   4   6 2186.25 168.182   4
  -7  -4   6 1672.57 194.292   5
   7  -4  -6 1915.58 208.518   2
  -7   4   6 1804.97 240.567   3
  -8  -4   7 1160.47 205.507   4
  -8  -4   7 1099.14 166.351   5
  -8   4   7 1280.90 218.680   3
  -9  -4   8 242.880 118.835   4
  -9  -4   8 121.160 79.2617   5
  -9   4   8 248.441 130.469   3
 -10  -4   9 15682.0 750.075   5
 -10  -4   9 17401.3 926.296   4
 -10   4   9 17159.7 933.325   3
 -11   4  10 3908.42 442.587   3
 -11  -4  10 3118.01 394.627   4
  10  -5 -11 1079.32 210.139   2
   9  -5 -10 8046.55 573.831   2
  -9   5  10 8033.83 645.189   3
  -9  -5  10 8119.16 631.653   4
  -8   5   9 138.517 95.3143   3
   8  -5  -9 147.044 91.9473   2
  -8  -5   9 172.141 99.6808   4
  -7   5   8 2778.54 334.696   3
   7  -5  -8 3137.64 314.933   2
  -7  -5   8 2910.15 258.879   5
  -7  -5   8 2687.69 318.183   4
  -6   5   7 1915.18 256.221   3
  -6  -5   7 1692.95 240.247   4
   6  -5  -7 1586.17 214.742   2
  -6  -5   7 1556.07 191.577   5
  -6   5   7 2040.84 203.642   4
  -5   5   6 25248.4 828.762   4
  -5  -5   6 22218.2 838.396   5
  -5   5   6 23861.7 980.085   3
  -5  -5   6 23321.8 959.328   4
   5  -5  -6 22758.9 908.102   2
  -4  -5   5-38.7151 50.7218   4
  -4   5   5-12.9211 38.4928   4
  -4  -5   5-1.01103 29.8868   5
  -4   5   5 56.3133 54.4166   3
   4  -5  -5 26.9684 43.7815   2
   3  -5  -4 27397.1 961.980   2
  -3   5   4 28898.4 998.327   3
  -3   5   4 27581.9 865.577   4
  -3  -5   4 27998.4 961.745   1
  -3  -5   4 27503.8 978.152   4
  -3  -5   4 28027.7 947.629   5
  -2  -5   3 221.356 71.0444   4
  -2   5   3 337.149 83.8376   3
  -2   5   3 289.816 70.8519   4
  -2  -5   3 279.894 83.0442   5
  -1   5   2 238.434 66.9123   3
   1  -5  -2 223.411 85.9830   5
   1   5  -2 292.478 64.4046   3
  -1  -5   2 189.586 63.3018   4
  -1  -5   2 108.748 66.4243   5
   0   5   1 1358.62 130.380   3
   0  -5   1 1316.62 170.994   5
   0  -5  -1 1570.30 187.628   5
   0   5  -1 1397.94 156.756   3
  -1  -5   0 65850.4 1906.86   5
   1   5   0 65353.5 1708.38   3
  -2  -5   1 13104.2 600.820   5
   2   5  -1 14235.4 458.817   3
  -2   5   1 13366.0 593.137   3
  -3   5   2 39838.1 1043.40   4
  -3  -5   2 39996.7 1253.10   5
  -3   5   2 39351.4 1272.39   3
   3   5  -2 39670.0 1046.44   3
  -4  -5   3 1193.52 160.332   5
   4  -5  -3 1070.51 146.187   2
  -4   5   3 1269.27 97.5046   4
  -4  -5   3 1122.49 172.483   4
  -4   5   3 1032.21 160.988   3
  -4  -5   3 1291.99 154.350   1
  -5   5   4 966.061 166.106   3
  -5  -5   4 1194.25 153.796   1
  -5   5   4 1236.06 102.974   4
  -5  -5   4 1369.39 198.836   4
  -5  -5   4 967.876 148.922   5
   5  -5  -4 794.269 132.154   2
  -6   5   5 501.775 134.401   3
  -6  -5   5 338.836 90.4346   5
  -6  -5   5 370.853 112.907   4
   6  -5  -5 425.166 104.914   2
   7  -5  -6 25995.0 994.256   2
  -7   5   6 28585.8 1162.09   3
  -7  -5   6 28250.6 1143.38   4
  -7  -5   6 26735.9 1005.23   5
  -8   5   7 3359.00 371.789   3
  -8  -5   7 3327.09 300.432   5
  -8  -5   7 3766.56 382.889   4
   8  -5  -7 3516.18 317.466   2
  -9  -5   8 21668.6 1045.69   4
  -9   5   8 20815.2 1043.13   3
   9  -5  -8 18972.4 878.139   2
  -9  -5   8 19188.8 850.114   5
 -10   5   9 471.900 175.725   3
 -10  -5   9 503.639 124.239   5
 -10  -5   9 743.976 186.536   4
  10  -5  -9 666.501 157.033   2
 -11   5  10 177.922 113.301   3
  11  -5 -10 198.797 88.4139   2
  -9  -6  10 484.775 168.434   4
   9  -6 -10 456.305 142.277   2
  -9   6  10 329.048 136.134   3
  -8  -6   9 24935.3 1176.13   4
   8  -6  -9 22246.0 1031.97   2
  -8   6   9 23159.8 1160.64   3
   7  -6  -8 13.5241 72.4143   2
  -7  -6   8 87.0895 80.7066   4
  -7  -6   8 35.3849 47.6553   5
  -7   6   8 9.96258 63.5511   3
  -6  -6   7 15224.3 692.828   5
  -6  -6   7 17113.6 847.844   4
  -6   6   7 15166.1 811.666   3
   6  -6  -7 14559.3 732.497   2
  -5  -6   6 16.7925 50.1660   4
  -5   6   6-48.7403 39.6828   4
  -5  -6   6 22.3276 52.9023   5
  -5   6   6 36.4163 58.1175   3
   5  -6  -6 41.1016 53.3654   2
  -4  -6   5 1786.94 210.109   5
  -4   6   5 1869.91 233.688   3
   4  -6  -5 1673.33 211.809   2
  -4  -6   5 1894.04 226.349   1
  -4  -6   5 1758.82 225.664   4
  -4   6   5 2043.81 183.882   4
  -3   6   4 5769.83 389.978   3
  -3  -6   4 5797.28 384.610   1
  -3  -6   4 5790.85 390.655   4
  -3  -6   4 5253.33 364.916   5
  -3   6   4 5884.72 323.076   4
   3  -6  -4 5338.70 375.782   2
  -2   6   3 44788.9 1385.07   3
   2   6  -3 44833.2 1275.52   3
  -2  -6   3 44347.9 1438.91   5
   2  -6  -3 45071.2 1474.99   5
  -2  -6   3 44452.8 1391.16   4
  -2  -6   3 45948.2 1443.88   1
  -1   6   2 246.162 68.2692   3
   1   6  -2 258.375 76.5658   3
   1  -6  -2 245.657 90.9500   5
  -1  -6   2 307.912 90.0633   5
   0  -6   1 14066.1 673.910   5
   0   6   1 14780.9 556.654   3
   0  -6  -1 13961.5 672.846   5
   0   6  -1 15403.7 615.799   3
   1   6   0 198.050 55.3066   3
  -1   6   0 344.269 89.5214   3
  -1  -6   0 302.898 101.081   5
   1  -6   0 222.849 92.0339   5
  -2   6   1 723.794 131.160   3
  -2  -6   1 771.458 148.272   5
   2   6  -1 1063.93 106.873   3
   3   6  -2 301.763 56.6278   3
  -3  -6   2 160.437 76.4543   1
  -3   6   2 236.216 83.7894   3
  -3  -6   2 119.908 63.2173   5
  -4  -6   3 29300.8 1073.01   5
  -4  -6   3 27996.3 1021.24   1
   4   6  -3 29836.4 824.124   3
  -4   6   3 25552.1 1043.41   3
  -4   6   3 30519.0 832.016   4
  -5  -6   4 1283.45 187.061   5
  -5  -6   4 1174.66 170.659   1
  -5   6   4 1442.06 216.562   3
   5  -6  -4 1181.18 171.245   2
   6  -6  -5 27017.8 1020.18   2
  -6  -6   5 27866.3 1141.37   4
  -6  -6   5 26887.5 1025.61   5
  -6   6   5 25589.4 1105.03   3
  -7  -6   6 68.8621 59.1050   5
  -7  -6   6 144.528 108.734   4
  -7   6   6-96.2311 72.9649   3
   7  -6  -6 35.7356 62.4826   2
  -8  -6   7-57.2417 61.8408   5
  -8  -6   7 87.1908 82.7782   4
   8  -6  -7 12.5669 71.4281   2
   9  -6  -8 792.381 159.870   2
  -9  -6   8 417.996 147.117   4
  -9   6   8 768.907 199.936   3
  -9  -6   8 641.132 151.533   5
  10  -6  -9 18665.7 932.623   2
 -10   6   9 20314.9 1109.28   3
 -10  -6   9 21834.4 1151.61   4
 -10  -6   9 20049.8 913.211   5
  11  -6 -10 136.053 96.6686   2
  -8  -7   9 6.65823 78.0107   4
   8  -7  -9 34.8603 63.4412   2
  -8   7   9 158.911 104.531   3
  -7  -7   8 1070.23 219.505   4
  -7  -7   8 1727.36 233.235   5
  -7   7   8 1165.58 237.239   3
   7  -7  -8 1028.18 205.984   2
   6  -7  -7 2689.75 311.117   2
  -6  -7   7 2739.11 287.413   5
  -6  -7   7 2924.26 347.172   4
  -6   7   7 2774.09 337.387   3
   5  -7  -6 22907.8 987.026   2
  -5   7   6 22213.8 1013.28   3
  -5  -7   6 23001.2 1030.00   4
  -5  -7   6 23028.0 948.039   5
  -4  -7   5 1946.15 239.718   5
  -4  -7   5 1789.41 238.897   1
  -4  -7   5 2021.88 253.890   4
  -4   7   5 1918.35 248.695   3
   4  -7  -5 1590.18 223.607   2
  -3   7   4 24493.0 959.328   3
  -3   7   4 25199.1 850.101   4
  -3  -7   4 23721.2 978.246   1
   3   7  -4 24216.8 810.871   3
   3  -7  -4 23765.9 1008.45   5
  -3  -7   4 21678.1 931.663   4
  -3  -7   4 22418.8 946.945   5
   2  -7  -3 180.537 87.7003   5
   2   7  -3 144.259 61.6242   3
  -2  -7   3-39.3178 58.3552   1
  -2   7   3 98.1054 61.0270   3
  -2  -7   3 59.9479 59.0767   5
   1   7  -2 7720.19 417.919   3
  -1  -7   2 7750.57 502.769   5
   1  -7  -2 8000.01 515.130   5
  -1   7   2 7600.06 417.843   3
   0  -7  -1 4789.12 391.460   5
   0   7  -1 5467.07 349.060   3
   0  -7   1 4616.00 382.152   5
   0   7   1 5237.29 311.737   3
   1  -7   0 42444.0 1487.94   5
   1   7   0 45075.4 1256.06   3
  -1  -7   0 43346.6 1496.05   5
  -1   7   0 44576.5 1371.52   3
   2  -7  -1 4102.26 369.302   5
   2   7  -1 5224.03 266.714   3
  -2  -7   1 4516.90 381.460   5
  -2   7   1 5117.85 355.544   3
  -3  -7   2 20167.0 874.223   5
  -3   7   2 20542.3 834.937   3
  -3  -7   2 17665.8 828.544   1
  -4  -7   3 1291.64 200.991   5
  -4   7   3 1410.01 203.050   3
  -4  -7   3 1401.28 201.052   1
  -5  -7   4 620.286 150.871   5
  -5   7   4 632.363 149.019   3
  -5  -7   4 763.711 150.711   1
  -6   7   5 2807.98 329.734   3
   6  -7  -5 3256.58 318.410   2
  -6  -7   5 3328.69 322.035   1
  -6  -7   5 3393.64 328.488   5
  -7  -7   6 20569.0 914.099   5
   7  -7  -6 19506.4 902.543   2
  -7   7   6 20324.6 1011.45   3
  -8  -7   7 3089.05 391.860   4
  -8   7   7 2838.71 369.342   3
   8  -7  -7 2832.55 321.610   2
  -8  -7   7 3420.41 348.852   5
   9  -7  -8 12164.7 725.746   2
  -9  -7   8 12934.0 863.661   4
  -9  -7   8 12616.4 709.282   5
  -9   7   8 12349.2 838.826   3
 -10  -7   9 438.682 165.324   4
 -10   7   9 320.362 140.794   3
  10  -7  -9 336.214 124.964   2
  -8  -8   9 10858.6 795.019   4
  -8   8   9 9286.15 732.437   3
   8  -8  -9 8536.12 645.590   2
   7  -8  -8 6923.99 554.923   2
  -7   8   8 6176.40 559.574   3
  -7  -8   8 7701.09 640.639   4
  -7  -8   8 6221.19 485.060   5
  -6   8   7 3163.79 376.266   3
   6  -8  -7 3874.85 396.687   2
  -6  -8   7 3452.94 400.137   4
  -6  -8   7 3665.84 359.008   5
  -5  -8   6 1943.89 258.078   5
  -5  -8   6 1961.44 286.774   4
   5  -8  -6 1496.44 240.446   2
  -5   8   6 1695.41 260.715   3
  -4   8   5 206.731 88.9804   3
   4  -8  -5 132.643 90.5960   5
  -4  -8   5 190.061 105.853   1
  -4  -8   5 405.599 132.547   4
  -4  -8   5 286.359 107.154   5
  -3   8   4 6549.03 455.541   3
   3  -8  -4 7131.06 526.352   5
  -3  -8   4 6443.36 477.162   5
  -3  -8   4 6433.19 494.261   1
  -2  -8   3 16572.1 826.065   5
  -2   8   3 17965.4 760.090   3
   2  -8  -3 17808.5 863.873   5
   1  -8  -2 10587.3 649.433   5
   1   8  -2 11933.6 549.493   3
  -1   8   2 11801.8 556.819   3
  -1  -8   2 11515.2 662.485   5
   0  -8  -1 13692.9 743.594   5
   0  -8   1 13334.3 731.636   5
   0   8  -1 13852.7 608.126   3
   0   8   1 14398.6 593.562   3
  -1   8   0 776.628 137.368   3
  -1  -8   0 520.576 137.161   5
   1  -8   0 599.679 158.182   5
  -2   8   1 561.494 127.521   3
  -2  -8   1 484.761 139.220   5
   2  -8  -1 394.716 135.208   5
   3  -8  -2 10813.4 656.273   5
  -3  -8   2 8944.92 589.655   5
  -3  -8   2 8727.45 577.317   1
  -3   8   2 10123.7 562.916   3
  -4  -8   3 22278.5 1000.35   5
  -4  -8   3 21396.8 971.795   1
  -4   8   3 23046.1 972.964   3
  -5  -8   4 5179.90 424.496   1
  -5  -8   4 4753.54 424.687   5
  -5   8   4 5376.40 441.083   3
  -6  -8   5 11178.2 674.643   5
  -6   8   5 10624.1 689.217   3
  -6  -8   5 11576.4 681.290   1
  -7  -8   6 1087.75 206.624   5
  -7   8   6 930.156 208.348   3
   8  -8  -7 537.343 154.956   2
  -8  -8   7 777.946 173.256   5
  -8   8   7 698.022 189.924   3
  -9  -8   8 3405.37 370.155   5
   9  -8  -8 2802.76 348.008   2
  -9   8   8 3493.22 439.559   3
  -7   9   8 178.800 121.320   3
  -7  -9   8 286.614 101.526   4
   7  -9  -8 527.324 163.976   2
  -6  -9   7 6568.83 519.048   5
  -6   9   7 6507.19 555.326   3
   6  -9  -7 7558.88 612.090   5
  -5  -9   6 8961.99 648.816   1
  -5   9   6 8076.34 591.030   3
  -5  -9   6 7361.25 560.498   5
   5  -9  -6 8226.38 629.074   5
  -4  -9   5 12121.0 759.145   1
   4  -9  -5 13169.3 792.242   5
  -4  -9   5 10812.7 692.352   5
  -4   9   5 12595.1 716.132   3
  -3  -9   4 4656.55 447.775   1
   3  -9  -4 4965.95 464.624   5
  -3   9   4 5816.05 436.575   3
  -3  -9   4 4776.99 436.236   5
  -2   9   3 1969.97 236.655   3
  -2  -9   3 1804.61 266.872   5
  -2  -9   3 1703.75 266.467   1
   2  -9  -3 1636.15 261.362   5
  -1  -9   2 1888.98 270.139   5
   1  -9  -2 1600.64 256.219   5
  -1  -9   2 1898.92 275.692   1
  -1   9   2 1694.12 198.759   3
   0  -9   1 8117.71 578.825   5
   0  -9  -1 8423.26 596.626   5
  -1  -9   0 11460.0 705.924   5
  -1   9   0 11694.4 581.296   3
   1  -9   0 11218.7 697.070   5
   2  -9  -1 20413.6 997.464   5
  -2   9   1 21237.0 865.578   3
  -2  -9   1 19652.0 979.897   5
   3  -9  -2 1827.83 283.457   5
  -3  -9   2 1833.74 268.516   5
  -3   9   2 1887.79 236.342   3
  -3  -9   2 1692.77 258.243   1
   4  -9  -3 3028.77 362.722   5
  -4  -9   3 2959.02 348.587   5
  -4  -9   3 2433.62 314.332   1
  -4   9   3 3290.73 333.922   3
  -5  -9   4 483.210 147.965   1
  -5   9   4 322.434 122.252   3
  -5  -9   4 376.846 150.365   5
  -6  -9   5 6113.70 517.377   1
  -6  -9   5 5867.15 503.920   5
  -6   9   5 6439.15 529.864   3
  -7   9   6 5006.87 491.711   3
  -7  -9   6 4494.64 443.128   5
  -8  -9   7 13963.7 829.866   5
  -8   9   7 14272.3 905.333   3
  -9  -9   8 3849.49 422.389   5
   6 -10  -7 653.970 204.830   5
  -6 -10   7 401.119 141.929   5
  -6  10   7 540.851 166.377   3
  -5  10   6 1204.71 223.112   3
  -5 -10   6 1264.02 241.852   5
  -5 -10   6 955.628 224.635   1
   5 -10  -6 1193.67 244.677   5
  -4 -10   5 891.815 227.650   1
   4 -10  -5 1183.39 248.074   5
  -4 -10   5 711.640 178.671   5
  -4  10   5 1092.15 205.488   3
  -3 -10   4 8334.04 641.769   1
  -3 -10   4 9128.68 646.553   5
   3 -10  -4 10430.1 711.921   5
  -2 -10   3 3283.60 382.864   5
  -2 -10   3 3218.04 384.917   1
   2 -10  -3 4222.26 434.323   5
   1 -10  -2 16108.8 910.378   5
  -1 -10   2 17501.4 932.770   5
  -1 -10   2 18424.1 959.757   1
   0 -10   1 1190.52 227.158   5
   0 -10  -1 1111.66 222.511   5
   1 -10   0 3105.56 372.686   5
  -1 -10   0 2319.83 319.238   5
  -2 -10   1 566.925 163.767   5
   2 -10  -1 380.361 149.854   5
   3 -10  -2 6867.77 569.395   5
  -3 -10   2 6409.09 533.087   1
  -3 -10   2 6387.31 544.953   5
  -3  10   2 6336.78 461.696   3
  -4  10   3 2600.80 298.021   3
  -4 -10   3 2558.15 345.711   5
  -4 -10   3 2582.41 339.545   1
   4 -10  -3 2729.27 368.199   5
   5 -10  -4 17405.1 993.704   5
  -5  10   4 18214.5 900.828   3
  -5 -10   4 16504.3 939.894   5
  -6 -10   5 1461.80 270.586   1
   6 -10  -5 2011.66 325.186   5
  -6  10   5 1832.00 282.477   3
  -6 -10   5 1516.24 273.847   5
  -7 -10   6 3775.48 426.512   5
  -7  10   6 3061.57 384.522   3
  -8 -10   7-0.65236 57.2155   5
  -5 -11   6-14.0430 53.2061   5
  -4 -11   5 13996.5 921.971   1
   4 -11  -5 16289.5 964.945   5
  -4 -11   5 14179.1 888.031   5
  -3 -11   4 146.547 101.068   5
  -3 -11   4-55.8175 79.0572   1
  -2 -11   3 1241.38 241.846   5
   2 -11  -3 1366.15 260.889   5
  -2 -11   3 1287.90 257.484   1
  -1 -11   2-18.0373 47.2455   1
   1 -11  -2 79.7314 88.1923   5
  -1 -11   2 116.201 92.2570   5
   0 -11   1 5374.47 511.672   5
   0 -11  -1 6389.71 559.287   5
   1 -11   0 560.275 176.317   5
  -1 -11   0 451.259 175.220   5
   2 -11  -1 13724.2 858.487   5
  -2 -11   1 12903.7 831.454   5
  -3 -11   2 92.5319 86.5914   5
   3 -11  -2-62.6618 97.6979   5
  -3 -11   2 28.6471 77.0568   1
  -4 -11   3 2765.15 387.097   5
  -4 -11   3 3501.50 411.458   1
   4 -11  -3 3350.40 418.928   5
  -5 -11   4-43.0774 91.4621   5
  -5 -11   4 142.196 104.329   1
   5 -11  -4-35.8630 91.4695   5
  -5  11   4 121.670 79.1641   3
  -6 -11   5 3407.00 423.846   5
  -6  11   5 3402.97 389.766   3
  -1 -12   2 15451.9 946.743   5
   0 -12   1 1308.87 253.824   5
   1 -12   0 1955.95 320.410   5
  -2 -12   1 284.384 130.994   1
 -10   0  12 14486.9 836.526   4
  -9   0  11-51.6550 68.4787   4
  -8   0  10 16772.1 816.479   4
  -7   0   9 51.1036 54.9918   3
  -7   0   9 46.5602 53.8910   4
  -6   0   8 211.702 75.6839   3
  -6   0   8 185.214 85.2588   4
  -5   0   7 15.6383 25.0610   5
  -5   0   7-2.42768 43.5245   4
  -5   0   7-6.13479 41.4715   3
  -4   0   6 42558.0 1309.35   3
  -4   0   6 42037.5 1293.87   4
  -4   0   6 45441.0 1154.35   5
  -3   0   5 11.4150 17.6094   5
  -3   0   5-11.7208 35.4429   3
  -3   0   5 27.2450 38.8585   4
  -2   0   4 83648.2 1991.08   5
   2   0  -4 88560.0 1991.81   5
  -1   0   3 28.1492 32.5577   4
   0   0   2 323.240 53.9722   4
   1   0   1 28.5980 17.6619   5
   1   0   1 65.4389 28.2939   4
  -1   0  -1 33.8236 18.0633   5
  -2   0   0 33055.5 892.687   5
  -2   0   0 34742.3 954.870   3
  -3   0   1 12.6884 32.5260   3
  -3   0   1 33.3306 33.1501   5
  -4   0   2 85025.7 2088.88   5
  -4   0   2 81071.8 2081.86   4
  -4   0   2 84821.1 2077.02   3
  -5   0   3 25.4606 31.6907   5
  -5   0   3 28.9500 39.0485   4
  -5   0   3 34.8689 33.7316   3
  -6   0   4 4921.15 283.220   3
  -6   0   4 5050.10 284.825   4
  -6   0   4 4860.12 285.871   5
  -7   0   5 28.7435 41.9139   4
  -7   0   5 19.8697 40.8917   3
  -7   0   5 23.7322 39.7047   5
  -8   0   6 12493.4 565.262   4
  -8   0   6 12607.8 566.847   5
  -8   0   6 12512.0 565.206   3
  -9   0   7 62.3315 51.3929   5
  -9   0   7-44.6850 42.2056   4
  -9   0   7 14.8120 37.3761   3
 -10   0   8 33331.1 1172.43   5
 -10   0   8 32802.2 1199.12   3
 -10   0   8 32786.1 1187.95   4
 -11   0   9-2.47396 50.9225   3
 -11   0   9-21.5234 48.3114   5
 -11   0   9-4.54315 39.7766   4
 -12   0  10 1192.52 194.067   5
 -12   0  10 709.916 160.311   3
 -13   0  11 37.1260 61.4052   3
 -10  -1  12 457.836 142.770   4
 -10   1  12 505.092 146.829   4
  -9  -1  11 305.522 116.381   4
  -9   1  11 347.078 114.449   3
  -9   1  11 237.026 100.778   4
  -8  -1  10 50.3401 51.5665   4
  -8   1  10 87.6194 81.4352   4
  -8   1  10 19.6101 51.3541   3
  -7   1   9 9968.46 587.010   3
  -7   1   9 9472.80 543.274   4
  -7  -1   9 9529.66 561.079   4
  -6   1   8 3266.00 282.675   4
  -6   1   8 3138.33 297.349   3
  -6  -1   8 3390.33 301.854   4
  -6  -1   8 3506.18 217.193   5
  -5  -1   7 41063.4 1332.42   4
  -5   1   7 41900.5 1351.63   3
  -5  -1   7 43639.1 1154.88   5
  -5   1   7 41412.1 1302.63   4
  -4  -1   6 7261.02 396.609   4
  -4  -1   6 7192.04 287.807   5
  -4   1   6 7206.10 399.544   3
  -4   1   6 7803.20 393.198   4
  -3  -1   5 4164.39 183.017   5
  -3  -1   5 4239.83 266.840   4
  -3   1   5 4143.79 257.259   4
  -3   1   5 4480.44 275.767   3
   2   1  -4 1031.91 71.8503   5
  -2  -1   4 869.320 64.9323   5
  -2   1   4 935.234 105.552   4
  -2  -1   4 1007.06 115.797   4
  -2   1   4 979.463 114.231   3
  -1   1   3 32093.6 946.303   4
  -1   1   3 32807.4 954.010   3
  -1  -1   3 34414.6 841.643   5
  -1  -1   3 32963.6 956.037   4
   0   1   2 18946.1 575.810   4
   0  -1  -2 20358.1 525.212   5
   0  -1   2 19181.3 569.429   4
  -1  -1  -1 92225.1 2236.61   2
   1  -1   1 83567.2 2224.71   1
   1   1   1 99200.6 2259.97   5
  -1   1  -1 99656.0 2254.07   4
  -1  -1  -1 93456.9 2258.77   5
   1  -1   1 89060.7 2246.15   4
  -1   1  -1 95414.2 2236.66   1
  -2  -1   0 8538.86 309.877   5
   2  -1   0 9184.21 256.516   4
  -2   1   0 9425.90 399.666   3
  -2   1   0 8326.34 303.651   5
  -2   1   0 9633.55 292.368   2
  -2  -1   0 9841.73 289.563   3
   3  -1  -1 3694.11 152.429   2
  -3   1   1 3322.92 185.192   5
   3  -1  -1 4282.69 146.047   4
  -3   1   1 3884.63 238.870   3
   3   1  -1 4380.93 195.328   3
  -3  -1   1 4256.93 165.149   3
  -3  -1   1 3762.45 198.899   5
   3   1  -1 3866.37 143.374   1
  -4  -1   2 46.9963 38.1962   5
  -4   1   2 89.6267 42.9883   5
  -4   1   2 108.065 54.7770   3
  -4  -1   2 85.7429 51.0616   4
  -4  -1   2 96.2951 32.4418   3
  -4   1   2 106.521 35.2971   4
  -5   1   3 26980.9 840.907   5
  -5   1   3 27903.2 785.785   4
  -5  -1   3 26298.9 783.104   3
  -5  -1   3 27711.3 877.282   4
  -5  -1   3 27049.6 846.026   5
  -5   1   3 27980.2 878.399   3
  -6   1   4 7949.86 400.482   3
  -6   1   4 7589.22 335.752   4
  -6  -1   4 7682.01 346.049   3
  -6  -1   4 7601.21 392.548   4
  -6   1   4 7200.49 366.693   5
  -6  -1   4 7340.04 369.709   5
  -7   1   5 39269.3 1205.52   5
  -7   1   5 39849.1 1246.56   3
  -7  -1   5 38009.7 1161.07   3
  -7  -1   5 39726.8 1241.24   4
  -7   1   5 40333.3 1159.17   4
  -7  -1   5 39716.7 1217.26   5
  -8  -1   6 400.721 91.7297   3
  -8   1   6 389.138 101.768   3
  -8   1   6 299.547 84.6458   5
  -8   1   6 454.421 97.5720   4
  -8  -1   6 354.084 90.9383   5
  -8  -1   6 426.288 104.945   4
  -9   1   7 898.431 157.256   3
  -9  -1   7 526.632 113.838   3
  -9  -1   7 813.355 137.894   5
  -9  -1   7 755.331 142.291   4
  -9   1   7 704.945 132.060   5
  -9   1   7 985.482 142.622   4
 -10   1   8 125.813 90.2711   3
 -10  -1   8 22.9454 41.5011   4
 -10  -1   8 191.543 80.5109   5
 -10   1   8 183.135 70.5079   4
 -10  -1   8 213.606 79.4712   3
 -10   1   8 121.486 75.5198   5
 -11  -1   9 9190.63 540.384   5
 -11   1   9 8372.30 568.603   3
 -11  -1   9 8795.25 576.753   4
 -11  -1   9 9029.29 543.123   3
 -12  -1  10 910.919 185.227   4
 -12  -1  10 927.039 168.851   5
 -12   1  10 922.447 187.025   3
 -12  -1  10 810.407 165.502   3
 -13   1  11 12537.4 774.185   3
 -10  -2  12 9762.89 696.433   4
 -10   2  12 9028.94 668.599   3
  -9   2  11 9511.55 610.521   4
  -9  -2  11 10137.0 667.381   4
  -9   2  11 9951.54 673.087   3
  -8   2  10 16242.7 785.330   4
  -8   2  10 16300.6 850.986   3
  -8  -2  10 15736.7 823.557   4
  -7  -2   9 3213.65 323.824   4
  -7   2   9 3217.22 327.619   3
  -7   2   9 3287.29 302.380   4
  -6  -2   8 2506.86 265.587   4
  -6  -2   8 2791.74 194.859   5
  -6   2   8 2662.61 280.218   3
  -6   2   8 2867.43 261.209   4
  -5  -2   7 7856.61 336.860   5
  -5   2   7 7234.55 447.171   3
  -5  -2   7 7855.19 454.549   4
  -5   2   7 7911.42 427.105   4
  -4   2   6 26352.5 879.429   4
  -4  -2   6 26460.7 765.770   5
  -4  -2   6 25049.5 904.394   4
  -4   2   6 25759.7 920.381   3
  -3  -2   5 22672.5 654.373   5
  -3  -2   5 22028.0 777.432   4
  -3   2   5 21686.9 735.191   4
  -3   2   5 22328.8 781.968   3
  -2   2   4 57756.8 1557.32   3
  -2  -2   4 58258.7 1431.61   5
  -2  -2   4 57030.5 1558.18   4
  -2   2   4 56203.1 1519.64   4
  -1  -2   3 15123.5 520.656   4
  -1  -2   3 15668.8 464.698   5
  -1   2   3 14626.4 509.923   3
  -1   2   3 14896.6 506.975   4
   0  -2   2 14924.2 471.841   5
   0   2   2 14217.9 473.777   4
   0   2   2 13985.2 445.241   3
   0  -2   2 14555.6 459.333   4
   0  -2   2 13115.2 440.632   1
   0  -2  -2 14784.6 470.615   5
   0  -2  -2 14868.5 466.819   2
   1  -2   1 1777.20 102.559   4
  -1  -2  -1 1816.10 120.972   2
  -1  -2  -1 2076.17 99.1629   3
  -1  -2  -1 1718.62 124.728   5
   1   2   1 1787.10 95.1740   3
  -1   2  -1 1779.13 134.698   3
  -1   2  -1 2118.29 111.237   4
  -2   2   0 5969.99 338.679   3
  -2  -2   0 5356.46 248.865   5
  -3  -2   1 35730.7 892.852   1
  -3  -2   1 34345.4 962.505   5
   3  -2  -1 33962.3 919.832   2
  -4   2   2 23363.9 611.474   4
  -4  -2   2 22999.7 625.876   3
  -4  -2   2 23711.4 756.181   5
  -4   2   2 21747.1 797.474   3
   4  -2  -2 24400.7 596.458   4
   4  -2  -2 21180.1 675.156   2
  -5   2   3 41460.8 1037.31   4
  -5  -2   3 39572.6 1232.58   4
  -5  -2   3 40092.2 1169.28   5
  -5  -2   3 39504.7 1057.30   3
  -5   2   3 39297.9 1223.23   3
  -6   2   4 3466.80 190.934   4
  -6  -2   4 3807.77 283.499   4
  -6  -2   4 3177.27 198.572   3
  -6  -2   4 3669.47 254.122   5
  -6   2   4 3364.53 270.069   3
  -7   2   5 764.810 99.6438   4
  -7  -2   5 702.757 117.837   5
  -7  -2   5 742.275 104.168   3
  -7  -2   5 837.591 143.399   4
  -7   2   5 630.125 122.606   3
  -8  -2   6 13405.3 563.970   3
  -8   2   6 14527.1 556.063   4
  -8  -2   6 13849.6 668.639   4
  -8  -2   6 13786.0 615.988   5
  -8   2   6 13768.5 669.953   3
  -9   2   7 17409.6 815.328   3
  -9  -2   7 17190.2 809.183   4
  -9  -2   7 17425.3 750.147   5
  -9   2   7 18587.8 701.913   4
  -9  -2   7 18182.4 723.135   3
 -10  -2   8 19143.1 907.163   4
 -10   2   8 18614.4 893.990   3
 -10  -2   8 19887.9 841.457   5
 -11  -2   9 4913.86 438.926   4
 -11   2   9 5313.29 458.756   3
 -11  -2   9 5017.98 386.419   3
 -11  -2   9 4525.64 369.579   5
 -12   2  10 1270.03 243.874   3
 -12  -2  10 953.868 213.543   4
 -13   2  11 146.501 98.8283   3
 -13  -2  11 603.921 166.333   4
 -10  -3  12 6077.85 551.141   4
  -9   3  11-0.59489 46.1092   3
  -9  -3  11-14.3097 61.0906   4
  -8   3  10 2330.75 269.506   4
  -8  -3  10 2505.02 310.774   4
  -8   3  10 2024.80 294.932   3
  -7  -3   9 7287.12 510.253   4
  -7   3   9 6247.38 490.334   3
  -7   3   9 7199.91 454.879   4
  -6   3   8 35857.6 1313.90   3
  -6  -3   8 36332.5 1302.36   4
  -6  -3   8 37006.4 1088.42   5
  -6   3   8 36260.7 1221.74   4
  -5  -3   7 18792.5 642.116   5
  -5  -3   7 17805.2 781.938   4
  -5   3   7 17952.0 798.806   3
  -5   3   7 20164.8 754.000   4
  -4  -3   6 9188.93 485.286   4
  -4  -3   6 9391.49 387.431   5
  -4   3   6 8673.42 480.373   3
  -4   3   6 9141.11 436.278   4
  -3  -3   5 113.938 43.1387   5
  -3   3   5 154.964 66.7194   3
  -3  -3   5 79.6469 48.8395   4
  -3   3   5 146.669 56.7425   4
  -2  -3   4 6092.50 326.237   4
  -2   3   4 5906.05 322.847   3
  -2  -3   4 5915.37 272.598   5
  -2   3   4 5902.00 299.236   4
  -1  -3   3 30663.0 906.054   4
  -1   3   3 29827.2 894.051   3
   1  -3  -3 29676.6 916.918   5
  -1  -3   3 31158.0 891.603   5
   1  -3  -3 30527.4 910.652   2
  -1   3   3 29917.1 892.502   4
   0  -3   2 100720. 2462.04   4
   0  -3   2 100590. 2485.12   1
   0   3   2 99668.9 2442.38   3
   0  -3  -2 100654. 2527.36   5
   0  -3   2 102311. 2532.14   5
   0  -3  -2 101879. 2495.39   2
   1  -3   1 15649.7 481.026   4
  -1   3  -1 16518.1 590.186   3
  -1  -3  -1 16181.9 572.523   5
  -1  -3  -1 18057.8 472.205   3
   1   3   1 16054.9 464.035   3
   2  -3   0 27788.8 720.584   4
  -2   3   0 29872.7 711.192   4
  -2  -3   0 26067.8 841.038   5
  -2   3   0 27168.9 958.919   3
  -3  -3   1 6556.63 322.861   5
  -3   3   1 6212.04 371.860   3
   4  -3  -2 4941.71 263.484   2
  -4  -3   2 5224.28 248.759   1
  -4   3   2 4682.47 326.253   3
  -4  -3   2 5403.86 297.048   5
   4   3  -2 5615.67 187.482   3
  -5   3   3 10241.5 315.502   4
  -5  -3   3 9945.29 461.513   5
   5  -3  -3 9420.57 414.114   2
  -5  -3   3 9995.34 517.197   4
   5  -3  -3 11918.2 327.005   4
  -5   3   3 9811.22 511.013   3
  -6   3   4 33307.6 886.708   4
   6  -3  -4 31360.1 1002.60   2
  -6  -3   4 32582.1 1145.94   4
  -6  -3   4 32583.2 1054.40   5
  -6   3   4 32533.4 1143.96   3
  -6  -3   4 35080.8 936.083   3
  -7   3   5 41904.6 1402.76   3
  -7  -3   5 43717.4 1184.76   3
  -7  -3   5 39698.0 1285.12   5
  -7  -3   5 40927.8 1385.26   4
  -7   3   5 41015.9 1128.78   4
  -8   3   6 18333.5 838.078   3
  -8   3   6 18271.8 622.460   4
  -8  -3   6 17398.6 810.247   4
  -8  -3   6 16829.1 724.350   5
  -8  -3   6 18088.0 658.127   3
  -9  -3   7 469.022 132.999   4
  -9   3   7 566.426 147.700   3
  -9  -3   7 373.656 101.956   5
 -10   3   8 81.5178 83.0385   3
 -10  -3   8 92.0247 74.6782   4
 -10  -3   8 0.72494 53.0205   5
 -11   3   9 4352.16 429.932   3
 -11  -3   9 4010.66 418.029   4
 -11  -3   9 3817.03 342.536   5
 -12  -3  10 13281.0 837.140   4
 -12   3  10 14676.8 877.638   3
 -13  -3  11 6267.83 582.117   4
  -9  -4  11 21903.8 1103.49   4
  -9   4  11 21843.2 1123.38   3
  -8  -4  10 2191.72 305.219   4
  -8   4  10 1892.54 289.826   3
  -7  -4   9 9985.90 629.804   4
  -7   4   9 8569.04 602.761   3
  -7   4   9 9389.12 534.951   4
  -6   4   8 751.040 170.264   3
  -6   4   8 722.003 136.242   4
  -6  -4   8 657.586 102.798   5
  -6  -4   8 668.200 153.038   4
  -5  -4   7 4758.68 375.395   4
  -5   4   7 5492.01 408.565   3
  -5  -4   7 5085.24 300.660   5
  -5   4   7 4540.53 318.571   4
  -4   4   6 343.865 101.773   3
  -4  -4   6 346.326 98.0442   4
  -4   4   6 417.196 88.2744   4
  -4  -4   6 348.427 72.6576   5
  -3  -4   5 25980.0 925.919   4
   3  -4  -5 25988.2 910.851   2
  -3  -4   5 26572.1 841.013   5
  -3   4   5 25755.5 924.814   3
  -3   4   5 25923.9 853.876   4
  -2  -4   4 19733.5 726.330   4
  -2   4   4 20720.1 729.994   3
  -2  -4   4 20404.7 692.453   5
  -2   4   4 19507.7 681.652   4
  -1   4   3 54985.5 1516.53   3
  -1  -4   3 55698.7 1559.34   5
   1  -4  -3 56139.3 1593.70   5
  -1   4   3 56680.2 1529.08   4
  -1  -4   3 56906.4 1535.13   4
   0   4   2 5155.28 250.500   3
   0  -4   2 5329.40 264.213   4
   0  -4  -2 5146.89 313.423   5
   0  -4   2 5496.76 321.689   5
   0  -4  -2 4654.40 281.581   2
   0  -4   2 5516.58 307.073   1
   0   4  -2 5211.01 274.656   3
   1   4   1 1719.69 111.828   3
   1  -4   1 1727.11 126.701   4
  -1   4  -1 1859.69 183.113   3
  -1  -4  -1 1845.98 178.026   5
  -2   4   0 11086.1 535.622   3
  -2  -4   0 10667.0 480.315   5
  -3   4   1 131508. 2919.67   4
  -3  -4   1 126284. 3183.06   5
  -3   4   1 124314. 3270.53   3
  -4  -4   2 17407.3 605.741   1
  -4   4   2 15790.5 708.570   3
  -4  -4   2 17420.6 662.799   5
   4  -4  -2 17000.8 633.925   2
  -5   4   3 16217.0 431.241   4
   5  -4  -3 16260.3 619.161   2
  -5  -4   3 17821.9 673.085   5
  -5   4   3 16350.1 727.112   3
  -6   4   4 986.832 76.9816   4
  -6  -4   4 1057.22 182.650   4
   6  -4  -4 1001.18 133.574   2
  -6  -4   4 900.469 140.942   5
  -6   4   4 859.679 156.312   3
  -7  -4   5 5670.64 430.278   4
  -7   4   5 4850.67 397.889   3
   7  -4  -5 4817.10 323.661   2
  -7  -4   5 5298.52 353.558   5
  -8   4   6 7860.86 537.849   3
  -8  -4   6 7334.13 519.843   4
  -8  -4   6 6705.73 427.969   5
   8  -4  -6 7177.45 426.030   2
  -9   4   7 29393.8 1216.67   3
  -9  -4   7 29291.9 1208.34   4
  -9  -4   7 26179.4 1028.42   5
   9  -4  -7 27493.3 1035.83   2
 -10   4   8 1984.38 291.079   3
 -10  -4   8 1614.35 268.728   4
  10  -4  -8 1487.85 209.761   2
 -10  -4   8 1619.79 223.665   5
 -11   4   9 12738.3 801.725   3
 -11  -4   9 12187.0 798.844   4
 -11  -4   9 12393.2 674.463   5
  11  -4  -9 12244.8 683.873   2
 -12   4  10 272.046 118.018   3
 -12  -4  10 242.212 130.385   4
  12  -4 -10 397.688 129.216   2
  -9  -5  11 1012.09 220.948   4
  -9   5  11 961.464 223.525   3
  -8  -5  10 5492.13 504.022   4
  -8   5  10 5048.55 491.140   3
  -7  -5   9 2040.74 293.815   4
  -7   5   9 2093.80 296.855   3
   7  -5  -9 1772.60 250.214   2
  -6  -5   8 43349.7 1542.64   4
  -6  -5   8 42766.8 1315.94   5
  -6   5   8 40232.9 1536.28   3
   6  -5  -8 40987.9 1458.89   2
  -6   5   8 45314.9 1412.32   4
  -5  -5   7 2469.00 278.872   4
  -5   5   7 1868.30 244.893   3
   5  -5  -7 1868.11 230.959   2
  -5  -5   7 1965.58 196.367   5
  -5   5   7 2202.61 217.537   4
  -4  -5   6 10253.2 565.160   4
  -4   5   6 10430.5 573.348   3
  -4  -5   6 9820.92 475.820   5
   4  -5  -6 9939.61 540.166   2
  -4   5   6 11222.5 502.169   4
  -3   5   5 832.678 139.626   3
   3  -5  -5 643.792 118.929   2
  -3  -5   5 755.055 121.284   5
  -3   5   5 803.032 119.264   4
  -3  -5   5 841.488 144.064   4
  -2  -5   4 5287.86 336.142   4
  -2   5   4 5281.93 335.209   3
   2  -5  -4 4841.39 341.997   5
  -2  -5   4 5129.23 328.301   5
  -2  -5   4 5907.41 353.355   1
   2  -5  -4 4963.90 333.868   2
  -2   5   4 5123.71 308.138   4
  -1   5   3 1198.26 138.683   3
  -1  -5   3 1084.82 135.809   4
   1  -5  -3 1286.26 167.407   5
  -1  -5   3 1256.48 162.841   5
   1  -5  -3 1134.41 148.562   2
   0   5   2 63964.4 1662.65   3
   0  -5   2 61218.1 1675.21   4
   0  -5  -2 62589.3 1813.62   5
   0  -5   2 65719.9 1827.84   5
   0  -5   2 63581.6 1806.38   1
   0   5  -2 62624.8 1728.43   3
  -1   5  -1 27.6956 52.5339   3
  -1  -5  -1 7.96572 48.1808   5
   1   5   1 33.0135 23.0643   3
   1  -5   1 39.7691 27.5881   4
  -2  -5   0 54931.9 1703.59   5
   2   5   0 53703.7 1441.28   3
  -3  -5   1 44.1040 49.3742   5
  -3   5   1-24.1526 44.8714   3
   3   5  -1 52.9767 12.9638   3
  -4   5   2 7020.22 223.706   4
  -4   5   2 7186.68 231.071   4
  -4  -5   2 6855.46 412.050   5
  -4   5   2 6640.74 435.683   3
  -5  -5   3 225.189 70.5727   1
  -5  -5   3 338.998 90.6800   5
  -5   5   3 245.422 93.4660   3
   5  -5  -3 168.925 72.0528   2
  -5   5   3 225.763 27.6925   4
  -6  -5   4 52957.3 1595.01   5
   6  -5  -4 53188.8 1559.30   2
  -6   5   4 48401.1 1679.61   3
  -7  -5   5 440.214 117.727   5
   7  -5  -5 346.982 93.8856   2
  -7   5   5 494.144 147.010   3
  -7  -5   5 482.326 143.976   4
  -8   5   6 27769.4 1186.94   3
   8  -5  -6 25868.9 987.275   2
  -8  -5   6 26342.7 1017.90   5
  -8  -5   6 28046.1 1186.81   4
   9  -5  -7 557.916 131.519   2
  -9  -5   7 342.563 138.025   4
  -9  -5   7 465.681 118.707   5
  -9   5   7 507.069 161.058   3
 -10   5   8 572.968 166.066   3
 -10  -5   8 456.216 162.926   4
 -10  -5   8 350.205 118.746   5
  10  -5  -8 354.598 116.096   2
  11  -5  -9 277.355 107.375   2
 -11  -5   9 357.638 154.447   4
 -11  -5   9 329.844 96.8605   5
 -11   5   9 390.339 139.318   3
  12  -5 -10 22001.7 1037.00   2
   8  -6 -10-12.4340 58.1923   2
  -8  -6  10-60.3336 78.9523   4
  -7  -6   9 12693.7 772.725   4
  -7   6   9 10929.7 740.104   3
   7  -6  -9 11588.5 694.565   2
  -6   6   8 76.0373 80.6727   3
   6  -6  -8 0.87337 60.7496   2
  -6  -6   8 88.1568 98.0956   4
  -5   6   7 8775.88 582.662   3
  -5  -6   7 8885.33 579.272   4
  -5  -6   7 9896.40 509.574   5
   5  -6  -7 8809.20 546.949   2
  -5   6   7 9113.16 485.011   4
   4  -6  -6-25.7988 45.7905   2
  -4   6   6 73.4125 46.3235   4
  -4   6   6-32.7968 55.9239   3
  -4  -6   6-88.7187 67.4485   4
  -4  -6   6-3.32516 46.9000   5
   3  -6  -5 57132.3 1768.84   2
  -3  -6   5 58566.0 1773.81   4
  -3   6   5 57215.2 1760.85   3
   3  -6  -5 56812.9 1787.26   5
  -3   6   5 59066.6 1665.70   4
  -3  -6   5 60083.2 1783.02   1
  -3  -6   5 56326.6 1709.47   5
  -2   6   4 589.884 115.035   3
  -2  -6   4 518.916 111.930   4
  -2   6   4 542.851 112.098   4
  -2  -6   4 678.274 135.005   5
   2  -6  -4 518.587 115.150   2
   2  -6  -4 559.167 124.368   5
  -2  -6   4 495.821 115.325   1
   1   6  -3 16872.8 648.673   3
  -1   6   3 17195.2 661.747   3
  -1  -6   3 17194.2 674.784   4
  -1  -6   3 17095.4 743.272   1
   1  -6  -3 17601.9 760.438   5
  -1  -6   3 16372.8 729.396   5
   0   6   2 2159.04 176.489   3
   0  -6   2 1775.43 173.431   4
   0  -6  -2 1908.73 224.248   5
   0   6  -2 1626.57 184.868   3
   0  -6   2 1743.05 214.570   5
   1  -6   1 7510.12 462.111   5
  -1  -6  -1 7154.31 449.582   5
  -1   6  -1 6976.99 422.812   3
   1   6   1 7215.61 315.105   3
  -2  -6   0 103.245 69.2443   5
  -2   6   0 122.332 68.6634   3
   2   6   0 202.937 40.3874   3
  -3   6   1 71847.9 2044.28   3
  -3  -6   1 69290.3 2023.89   5
   3   6  -1 68391.3 1648.30   3
  -4  -6   2 34.6026 49.7244   5
  -4  -6   2 43.2814 49.3930   1
  -4   6   2 28.9316 17.9716   4
  -4   6   2 5.78961 46.7592   3
  -5  -6   3 20716.3 855.310   5
  -5  -6   3 20968.7 805.997   1
  -5   6   3 18213.1 857.840   3
  -6  -6   4 787.079 148.684   5
   6  -6  -4 604.266 128.439   2
  -6  -6   4 813.705 144.250   1
  -6   6   4 685.607 160.906   3
  -7   6   5 192.527 105.175   3
  -7  -6   5 108.831 65.1703   5
   7  -6  -5 68.0250 63.7869   2
  -8  -6   6-144.346 79.0162   5
  -8   6   6 23.5116 64.6993   3
   8  -6  -6 60.5343 59.6913   2
  -9   6   7 20069.5 1064.34   3
  -9  -6   7 20781.5 921.882   5
   9  -6  -7 20649.8 918.444   2
  10  -6  -8 138.360 86.1763   2
 -10  -6   8 165.817 85.0650   5
 -10  -6   8 197.067 118.351   4
 -10   6   8 158.919 110.511   3
 -11   6   9 16503.1 1013.31   3
  11  -6  -9 14882.7 818.652   2
 -11  -6   9 15120.5 802.417   5
   8  -7 -10 3884.57 416.347   2
  -8  -7  10 4178.98 477.339   4
  -8   7  10 4254.64 484.667   3
  -7  -7   9 3033.22 387.517   4
   7  -7  -9 2808.72 343.174   2
  -7   7   9 3014.46 380.110   3
  -6  -7   8 21812.8 1074.12   4
   6  -7  -8 21856.9 1016.76   2
  -6   7   8 23052.4 1103.32   3
  -5  -7   7 3165.72 353.333   4
  -5   7   7 3355.31 357.972   3
  -5  -7   7 3253.76 305.188   5
   5  -7  -7 3510.46 354.181   2
  -4  -7   6 10048.6 610.778   4
  -4   7   6 8632.52 560.408   3
   4  -7  -6 10196.5 616.523   5
  -4   7   6 9688.17 496.899   4
   4  -7  -6 9508.49 586.754   2
  -4  -7   6 9813.71 559.613   5
  -3   7   5 265.178 92.6574   3
  -3  -7   5 417.489 121.938   1
  -3  -7   5 141.626 82.4291   5
  -3   7   5 197.761 72.5711   4
   3  -7  -5 212.103 97.8222   5
  -3  -7   5 223.108 81.1988   4
   3  -7  -5 149.334 86.4344   2
  -2  -7   4 2967.06 300.894   1
  -2   7   4 3096.75 274.108   3
  -2  -7   4 2832.25 290.671   5
   2   7  -4 3291.35 256.181   3
  -2  -7   4 2649.88 266.546   4
   2  -7  -4 2899.18 303.431   5
  -2   7   4 3275.18 274.914   4
   1  -7  -3 2208.93 257.775   5
  -1  -7   3 1733.01 233.365   1
  -1  -7   3 2067.85 214.716   4
  -1   7   3 2048.82 203.799   3
   1   7  -3 2000.58 207.178   3
  -1  -7   3 1658.62 223.335   5
   0   7   2 32014.6 992.279   3
   0  -7   2 32052.0 1179.99   5
   0   7  -2 29146.0 1072.70   3
   0  -7  -2 32004.5 1190.37   5
  -1   7  -1 2615.20 250.985   3
   1  -7   1 2533.32 276.916   5
   1   7   1 2404.02 181.115   3
  -1  -7  -1 2193.21 259.062   5
   2   7   0 28297.3 812.164   3
  -2   7   0 29596.5 1048.96   3
   2  -7   0 28375.2 1115.22   5
  -2  -7   0 28275.5 1112.76   5
  -3  -7   1 17.3185 60.9587   5
  -3   7   1-42.6796 55.1205   3
  -4  -7   2 4447.13 365.227   1
  -4   7   2 4769.87 383.812   3
  -4  -7   2 5302.34 414.256   5
  -5  -7   3 201.036 101.649   5
  -5   7   3 427.565 130.863   3
  -5  -7   3 388.213 110.074   1
  -6  -7   4 30933.0 1126.05   1
  -6  -7   4 29538.7 1156.93   5
  -6   7   4 26909.9 1174.69   3
  -7   7   5 4944.18 456.145   3
   7  -7  -5 4917.92 400.562   2
  -7  -7   5 5101.86 418.407   5
  -8   7   6 10237.2 713.058   3
  -8  -7   6 11431.8 668.382   5
   8  -7  -6 9978.58 609.084   2
   9  -7  -7 265.228 112.835   2
  -9   7   7 256.467 147.753   3
  -9  -7   7 474.125 130.529   5
 -10   7   8 879.736 223.670   3
 -10  -7   8 664.302 157.985   5
  10  -7  -8 969.465 191.472   2
 -11  -7   9 355.598 124.642   5
  11  -7  -9 714.217 174.787   2
  -7  -8   9 3015.85 396.158   4
   7  -8  -9 2622.51 344.895   2
  -7   8   9 2719.06 382.577   3
  -6   8   8 89.7862 73.7790   3
  -6  -8   8 171.135 131.737   4
   6  -8  -8 206.770 106.423   5
   6  -8  -8 234.022 110.996   2
   5  -8  -7 4830.73 441.888   2
  -5  -8   7 4863.49 458.529   4
  -5   8   7 4889.24 453.202   3
  -5  -8   7 4638.40 395.665   5
   5  -8  -7 4980.16 456.352   5
  -4   8   6 3021.92 329.425   3
  -4  -8   6 3390.18 357.446   4
   4  -8  -6 3363.27 362.991   5
  -4  -8   6 3673.29 351.040   5
   4  -8  -6 3301.84 355.704   2
  -3   8   5 16897.1 803.755   3
  -3  -8   5 17519.5 843.519   4
  -3  -8   5 16511.8 812.254   5
  -3  -8   5 19064.4 915.779   1
   3  -8  -5 17848.8 882.265   5
  -2   8   4 15275.2 698.512   3
  -2  -8   4 14410.5 753.466   5
   2   8  -4 14950.3 666.773   3
   2  -8  -4 15007.8 785.811   5
  -2   8   4 15640.0 700.827   4
  -2  -8   4 13623.8 697.088   4
  -2  -8   4 14126.5 770.870   1
  -1   8   3 9268.03 479.755   3
  -1  -8   3 6878.08 525.702   1
   1  -8  -3 8424.57 561.806   5
  -1  -8   3 8279.28 547.575   5
   1   8  -3 8908.59 501.086   3
   0  -8  -2 318.492 118.187   5
   0   8  -2 424.296 103.477   3
   0  -8   2 350.345 111.148   5
   0   8   2 452.748 92.5420   3
  -1  -8  -1 2186.08 277.922   5
   1  -8   1 2086.32 271.045   5
  -1   8  -1 2621.34 259.059   3
  -2  -8   0 10468.3 645.175   5
   2  -8   0 11600.9 674.448   5
  -2   8   0 10916.7 576.790   3
  -3  -8   1 24696.9 1084.63   5
  -3   8   1 27130.1 1035.48   3
  -4  -8   2 11241.1 659.093   1
  -4   8   2 13442.5 688.622   3
  -4  -8   2 12443.3 711.289   5
  -5  -8   3 8332.79 574.253   5
  -5  -8   3 7152.16 501.838   1
  -5   8   3 7623.14 528.539   3
  -6  -8   4 204.397 96.5402   5
  -6  -8   4 134.177 88.9328   1
  -6   8   4 300.464 116.563   3
  -7  -8   5 786.977 181.949   1
  -7  -8   5 778.514 172.575   5
  -7   8   5 728.030 180.162   3
  -8   8   6 3104.16 389.670   3
  -8  -8   6 2778.37 333.366   5
   9  -8  -7 10648.0 686.179   2
  -9   8   7 11201.6 796.917   3
  -9  -8   7 10491.5 690.922   5
 -10  -8   8 3243.95 373.677   5
  10  -8  -8 4004.19 415.962   2
  -7   9   9 4318.02 493.604   3
  -6  -9   8 5733.93 553.613   4
  -6   9   8 4936.54 496.330   3
   6  -9  -8 5352.94 512.391   2
   6  -9  -8 5238.64 506.384   5
  -5   9   7 8667.19 622.408   3
  -5  -9   7 8831.01 661.085   4
  -5  -9   7 7863.35 573.617   5
   5  -9  -7 8413.47 632.297   5
  -4   9   6 1014.67 191.284   3
  -4  -9   6 1481.54 262.713   1
  -4  -9   6 1104.02 205.799   5
   4  -9  -6 980.252 199.707   5
  -4  -9   6 887.172 197.840   4
  -3   9   5 420.604 120.150   3
  -3  -9   5 629.632 168.778   1
  -3  -9   5 452.116 144.039   5
   3  -9  -5 718.743 174.370   5
  -2   9   4 1106.47 189.287   3
  -2  -9   4 1126.72 217.596   1
  -2  -9   4 1193.04 210.018   5
   2  -9  -4 1032.14 211.219   5
  -1  -9   3 8847.25 630.114   1
   1  -9  -3 10309.5 661.407   5
  -1  -9   3 11150.9 673.323   5
   0  -9   2 14360.5 796.416   5
   0  -9   2 15210.2 834.052   1
   0  -9  -2 13836.5 793.571   5
   0   9  -2 15296.5 703.175   3
   1  -9   1 15083.5 823.872   5
  -1  -9  -1 15854.8 847.924   5
  -1   9  -1 15430.4 702.932   3
   2  -9   0 5409.21 473.110   5
  -2   9   0 5976.37 420.352   3
  -2  -9   0 5668.74 486.882   5
  -3  -9   1 149.552 105.426   5
   3  -9  -1 284.697 128.532   5
  -3   9   1 220.495 81.0745   3
  -4   9   2 3271.39 329.101   3
  -4  -9   2 3109.89 360.623   5
  -4  -9   2 3278.56 354.345   1
  -5  -9   3 4204.37 401.585   1
  -5   9   3 4652.02 413.598   3
  -5  -9   3 4963.94 463.702   5
  -6  -9   4 6026.13 520.041   5
  -6  -9   4 5848.39 482.595   1
  -6   9   4 6591.64 524.912   3
  -7   9   5 12472.8 787.027   3
  -7  -9   5 11880.4 762.202   5
  -7  -9   5 13435.9 776.597   1
  -8   9   6 3904.58 444.595   3
  -8  -9   6 3481.02 395.067   5
  -9  -9   7 247.624 137.113   5
  -9   9   7 625.267 189.789   3
  -6  10   8 163.125 91.5251   3
  -5  10   7 761.502 209.495   3
  -5 -10   7 605.916 166.053   5
   5 -10  -7 865.236 202.174   5
  -4 -10   6 8202.79 618.563   5
  -4 -10   6 9534.83 721.561   1
   4 -10  -6 8547.92 652.800   5
  -3 -10   5 1005.09 208.049   5
   3 -10  -5 1018.42 220.463   5
  -3 -10   5 937.807 224.503   1
  -2 -10   4 14932.2 836.298   5
   2 -10  -4 14577.9 849.125   5
  -2 -10   4 12967.3 824.287   1
  -1 -10   3 948.525 213.627   1
  -1 -10   3 994.827 209.538   5
   1 -10  -3 1000.98 217.244   5
   0 -10  -2 125.873 89.5609   5
   0 -10   2 143.302 92.3485   5
   0 -10   2 309.752 124.656   1
   1 -10   1 776.526 195.713   5
  -1 -10  -1 1068.11 225.741   5
  -2 -10   0 5598.24 514.835   5
   2 -10   0 5933.17 524.973   5
  -2  10   0 6179.33 433.225   3
  -3 -10   1 1720.66 270.381   5
  -3  10   1 1600.01 228.040   3
   3 -10  -1 1445.84 266.966   5
  -4 -10   2 15529.4 908.960   5
  -4 -10   2 17141.4 906.852   1
   4 -10  -2 17168.2 968.108   5
  -4  10   2 16204.0 811.952   3
  -5 -10   3 718.029 181.867   1
   5 -10  -3 863.064 215.786   5
  -5 -10   3 861.201 206.135   5
  -5  10   3 769.985 165.934   3
  -6 -10   4 2033.03 295.080   1
  -6  10   4 2539.44 324.034   3
  -6 -10   4 2108.00 323.040   5
  -7 -10   5 194.112 117.743   5
  -7  10   5 113.260 97.6525   3
  -7 -10   5 116.252 100.797   1
  -8  10   6 7847.07 648.510   3
  -8 -10   6 7978.38 644.717   5
  -4 -11   6 78.0647 76.6137   5
   4 -11  -6 143.727 89.7172   5
  -3 -11   5 110.484 105.509   1
  -3 -11   5 373.127 140.646   5
   2 -11  -4-5.88396 72.9226   5
  -2 -11   4 39.3430 94.4188   1
  -2 -11   4 92.8755 86.6612   5
  -1 -11   3 15336.0 916.859   1
  -1 -11   3 13974.0 858.720   5
   1 -11  -3 14409.6 884.161   5
   0 -11   2 120.761 105.792   1
   0 -11   2 130.978 88.7607   5
   0 -11  -2 415.707 145.274   5
  -1 -11  -1 15390.6 911.335   5
   1 -11   1 13345.9 847.522   5
   2 -11   0-67.0707 86.5445   5
  -2 -11   0 119.612 123.385   5
  -3 -11   1 1146.42 239.509   5
   3 -11  -1 1087.80 236.915   5
  -4 -11   2-64.3659 84.5157   1
  -4 -11   2 4.07702 75.6610   5
   4 -11  -2 53.5332 92.4854   5
   5 -11  -3 7390.93 655.767   5
  -5 -11   3 8820.62 698.654   5
  -5 -11   3 6978.35 581.738   1
  -5  11   3 7833.26 571.080   3
  -6 -11   4 126.540 86.9237   5
  -6 -11   4 397.844 143.368   1
  -6  11   4 135.201 100.397   3
  -7  11   5 13011.1 826.249   3
   0 -12   2 1123.33 238.483   5
   1 -12   1-103.453 98.9897   5
 -10   0  13-116.932 84.0812   4
  -9   0  12 9991.26 672.029   4
  -8   0  11-45.2501 71.7572   4
  -7   0  10 176.031 86.3686   4
  -6   0   9 28.0161 53.1910   4
  -5   0   8 32663.6 1142.13   4
  -4   0   7 9.32298 40.9357   4
  -3   0   6 16719.6 654.845   4
   2   0  -5 20.2561 10.5205   5
  -2   0   5 56.0744 44.7792   4
  -1   0   4 21311.9 695.475   4
   0   0   3 3.98071 33.7384   4
  -1   0  -2 85087.8 1971.44   5
   1   0   2 82621.5 2071.03   4
   2   0   1 32.2628 33.4642   4
  -2   0  -1 28.4754 23.4451   5
  -3   0   0 77113.7 1898.66   5
  -3   0   0 75808.5 1995.09   3
  -4   0   1 21.5941 45.8468   3
  -4   0   1-6.21188 28.4992   5
  -5   0   2 8871.44 388.991   5
  -5   0   2 9788.80 402.595   3
  -6   0   3 23.2841 40.6703   4
  -6   0   3 7.56139 35.7875   5
  -6   0   3 48.6880 38.2643   3
  -7   0   4 32176.6 1020.40   3
  -7   0   4 32666.5 1049.87   4
  -7   0   4 33227.0 1054.30   5
  -8   0   5 50.7991 46.8796   4
  -8   0   5 71.2913 46.7854   5
  -8   0   5 4.71182 31.3764   3
  -9   0   6 23484.0 900.745   3
  -9   0   6 25075.1 924.589   4
  -9   0   6 25340.2 938.435   5
 -10   0   7-77.1227 59.1081   3
 -10   0   7-19.1250 51.8278   4
 -10   0   7 64.3844 58.8617   5
 -11   0   8 1264.19 197.572   4
 -11   0   8 1660.89 224.421   3
 -11   0   8 1251.15 199.470   5
 -12   0   9 24.5955 57.4070   3
 -12   0   9 102.059 75.8443   5
 -13   0  10 13258.3 747.257   3
 -13   0  10 12792.6 722.137   5
 -10   1  13-0.61947 65.6608   4
  -9   1  12 1624.52 255.786   4
  -9  -1  12 1423.44 244.425   4
  -8  -1  11 20050.0 964.443   4
  -8   1  11 19244.6 928.387   4
  -7  -1  10 179.480 92.1997   4
  -7   1  10 172.658 84.5464   4
  -6  -1   9 18404.5 826.354   4
  -6   1   9 18402.5 838.244   3
  -6   1   9 18221.1 805.711   4
  -5   1   8 859.791 163.188   3
  -5   1   8 778.632 141.419   4
  -5  -1   8 793.244 146.215   4
  -4  -1   7 3101.58 265.536   4
  -4  -1   7 3302.62 166.639   5
  -4   1   7 2956.93 264.092   3
  -4   1   7 2828.11 251.109   4
  -3  -1   6 558.530 104.277   4
  -3   1   6 687.956 117.280   3
  -3  -1   6 612.201 57.6568   5
  -3   1   6 540.799 100.630   4
  -2  -1   5 24823.3 859.497   4
   2   1  -5 27518.4 683.220   5
  -2  -1   5 25559.8 665.880   5
  -2   1   5 24725.8 853.829   3
  -2   1   5 24871.7 844.770   4
   1  -1  -4 21946.9 581.379   5
  -1   1   4 21716.9 716.421   4
  -1  -1   4 22781.1 726.956   4
   0  -1  -3 50341.5 1160.34   5
   0  -1   3 46097.6 1152.15   5
   0   1   3 47892.1 1292.15   4
   0  -1   3 46946.3 1274.39   4
  -1  -1  -2 4882.88 189.643   5
   1   1   2 5058.00 191.418   5
   1  -1   2 5309.22 185.094   5
   1   1   2 4687.49 236.773   4
   1  -1   2 4676.15 217.953   4
   2  -1   1 2145.91 98.9500   1
  -2  -1  -1 2302.70 135.795   5
   2  -1   1 2126.53 121.878   4
  -2   1  -1 2413.98 135.335   5
  -2  -1  -1 2221.82 101.324   2
  -3  -1   0 6591.59 290.815   3
  -3  -1   0 6317.14 280.186   5
   3   1   0 7122.70 215.326   2
  -3   1   0 6497.84 370.503   3
  -3   1   0 5887.45 266.723   5
  -3   1   0 7485.60 224.854   2
  -4  -1   1 98267.7 2320.95   3
  -4  -1   1 93990.6 2372.33   5
  -4   1   1 94317.8 2360.77   5
   4  -1  -1 89451.6 2234.02   2
  -5   1   2 52838.1 1490.25   3
  -5   1   2 51312.8 1412.81   5
  -5  -1   2 51898.6 1420.90   5
  -5  -1   2 50768.1 1333.90   3
  -6   1   3 38040.0 1136.53   5
  -6  -1   3 38580.7 1060.51   3
  -6   1   3 36718.7 1083.82   4
  -6  -1   3 37941.3 1142.78   5
  -6   1   3 37733.4 1167.24   3
  -7   1   4 4291.58 263.978   4
  -7  -1   4 4430.86 317.633   4
  -7  -1   4 4249.40 294.834   5
  -7  -1   4 4120.87 251.279   3
  -7   1   4 4071.76 284.571   5
  -7   1   4 4211.38 297.547   3
  -8   1   5 4177.44 316.244   3
  -8  -1   5 4212.64 276.832   3
  -8   1   5 4554.99 289.954   4
  -8  -1   5 4320.55 330.658   4
  -8   1   5 4496.22 317.914   5
  -8  -1   5 4181.04 308.616   5
  -9   1   6 4049.73 327.385   3
  -9   1   6 4232.64 300.186   4
  -9  -1   6 3882.51 285.789   3
  -9  -1   6 3690.45 321.971   4
  -9   1   6 3707.94 304.334   5
  -9  -1   6 3931.48 314.931   5
 -10   1   7 20345.1 885.005   3
 -10   1   7 21998.3 843.217   4
 -10  -1   7 20987.1 906.449   4
 -10  -1   7 20675.1 863.849   5
 -10  -1   7 21800.9 843.166   3
 -10   1   7 20592.0 868.400   5
 -11   1   8 944.275 177.348   3
 -11  -1   8 929.001 161.841   3
 -11  -1   8 843.444 178.856   4
 -11  -1   8 942.839 171.658   5
 -11   1   8 1049.99 186.982   5
 -12  -1   9 22528.1 1043.40   4
 -12   1   9 22957.0 1039.64   3
 -12  -1   9 23984.3 987.766   3
 -12  -1   9 22771.5 989.245   5
 -13  -1  10 61.5565 68.8336   5
 -13   1  10 304.908 107.918   3
  -9   2  12 6901.51 548.639   4
  -9  -2  12 7376.01 591.732   4
  -8   2  11 1923.48 286.299   3
  -8  -2  11 1885.39 268.473   4
  -8   2  11 1689.98 256.209   4
  -7   2  10 56.6074 66.0767   3
  -7   2  10 13.4869 49.9408   4
  -7  -2  10 53.4229 66.4404   4
  -6  -2   9 2468.36 279.148   4
  -6   2   9 2318.17 280.653   3
  -6   2   9 2516.84 266.591   4
  -5   2   8 26616.8 993.090   4
  -5  -2   8 27304.1 1032.21   4
  -5   2   8 27484.6 1056.10   3
  -4  -2   7 28943.2 1041.84   4
  -4  -2   7 30035.2 824.807   5
  -4   2   7 28851.5 1049.21   3
  -4   2   7 29381.7 1015.71   4
  -3  -2   6 16610.0 680.660   4
  -3  -2   6 17864.6 517.956   5
  -3   2   6 17144.3 692.540   3
  -3   2   6 16238.7 650.394   4
  -2  -2   5 5549.29 321.658   4
  -2  -2   5 5727.92 216.779   5
  -2   2   5 5035.89 308.714   3
  -2   2   5 5203.51 304.874   4
  -1   2   4 472.290 84.9999   3
  -1  -2   4 589.242 60.4679   5
  -1   2   4 718.826 102.039   4
   1  -2  -4 595.452 74.6582   5
  -1  -2   4 581.506 92.0610   4
   0  -2   3 42695.5 1136.70   5
   0  -2  -3 45430.8 1141.92   5
   0   2   3 42997.9 1175.07   3
   0   2   3 43721.9 1212.69   4
   0  -2   3 42635.7 1183.09   4
  -1  -2  -2 49048.0 1239.23   2
   1  -2   2 45355.1 1215.52   1
  -1  -2  -2 48863.5 1239.23   5
   1  -2   2 48919.7 1241.19   4
  -2  -2  -1 236.928 37.7503   3
   2  -2   1 176.274 41.0306   1
   2  -2   1 175.766 35.8854   4
  -2   2  -1 161.132 59.0928   3
  -2  -2  -1 188.710 48.9180   5
  -2  -2  -1 157.327 43.4977   2
  -3  -2   0 39440.4 1071.19   5
  -3  -2   0 35512.4 972.386   3
  -3   2   0 39590.1 1255.21   3
   3  -2   0 39392.3 927.372   4
  -4  -2   1 8327.35 288.908   1
  -4  -2   1 9020.35 393.895   5
  -4   2   1 7912.32 464.291   3
   4  -2  -1 8452.21 333.863   2
   4   2  -1 9712.03 290.055   3
  -4  -2   1 8806.14 271.857   3
   5  -2  -2 927.257 61.0068   4
  -5  -2   2 1024.90 81.0737   3
  -5   2   2 879.253 144.430   3
  -5  -2   2 889.344 118.095   5
   5  -2  -2 905.133 91.2184   2
  -6  -2   3 499.292 69.5338   3
   6  -2  -3 444.844 71.3482   2
  -6  -2   3 601.007 103.507   5
  -6   2   3 501.025 98.0899   5
  -6   2   3 358.556 94.8609   3
  -7   2   4 23762.3 722.165   4
  -7  -2   4 21845.4 814.755   5
  -7  -2   4 22244.7 888.746   4
  -7   2   4 22245.7 820.558   5
  -7  -2   4 21600.8 703.588   3
  -7   2   4 22849.3 879.340   3
  -8   2   5 16020.4 739.377   3
  -8   2   5 17043.2 608.423   4
  -8  -2   5 16329.1 750.599   4
  -8  -2   5 16393.8 699.563   5
  -8  -2   5 17116.5 618.813   3
  -9   2   6 25582.5 1023.65   3
  -9   2   6 26087.5 869.770   4
  -9  -2   6 25421.3 1036.47   4
  -9  -2   6 24997.3 965.728   5
  -9  -2   6 25871.4 885.049   3
 -10   2   7 7773.48 521.543   3
 -10  -2   7 7109.83 507.037   4
 -10  -2   7 6897.80 411.388   3
 -10  -2   7 7358.61 465.239   5
 -11   2   8 1419.98 232.968   3
 -11  -2   8 1626.28 205.082   3
 -11  -2   8 1614.69 223.255   5
 -11  -2   8 1559.31 243.976   4
 -12   2   9 1283.25 233.161   3
 -12  -2   9 1427.27 256.270   4
 -12  -2   9 1250.69 206.090   5
 -13  -2  10 8988.40 664.915   4
 -13  -2  10 9780.65 615.243   5
 -13   2  10 9703.19 683.266   3
  -9  -3  12 6515.13 566.255   4
  -9   3  12 7394.41 613.852   3
  -8   3  11 6522.98 497.788   4
  -8  -3  11 6948.21 557.263   4
  -8   3  11 7060.02 574.185   3
  -7   3  10 14523.5 808.258   3
  -7   3  10 13928.7 715.286   4
  -7  -3  10 13593.9 766.589   4
  -6  -3   9 10258.5 613.181   4
  -6   3   9 10281.3 629.232   3
  -6   3   9 9870.15 563.864   4
  -5  -3   8 9077.06 536.593   4
  -5   3   8 9203.04 554.256   3
  -5   3   8 8907.40 501.163   4
  -4  -3   7 1212.81 173.722   4
  -4   3   7 930.027 141.748   4
  -4   3   7 1131.91 173.001   3
  -4  -3   7 917.520 101.589   5
  -3   3   6 7254.45 417.920   3
  -3  -3   6 6974.45 408.962   4
  -3  -3   6 7486.81 307.518   5
  -3   3   6 6581.02 376.074   4
  -2  -3   5 22970.3 813.139   4
  -2  -3   5 23856.0 693.349   5
  -2   3   5 22149.9 799.436   3
  -2   3   5 22275.9 779.752   4
  -1  -3   4 68956.9 1827.02   4
   1  -3  -4 67210.6 1779.75   5
  -1  -3   4 68273.0 1740.53   5
  -1   3   4 67706.1 1807.59   3
  -1   3   4 68366.3 1820.96   4
   0  -3   3 23843.6 743.277   4
   0  -3   3 24042.9 749.164   5
   0  -3  -3 23539.9 750.476   2
   0   3   3 22737.7 719.550   3
   0   3   3 25061.4 788.551   4
   0  -3  -3 23952.5 748.258   5
   0  -3   3 22729.7 728.066   1
   1  -3   2 18046.0 553.639   4
   1   3   2 17342.0 532.411   3
   1  -3   2 16766.6 566.084   1
  -1  -3  -2 17606.9 597.984   5
  -1  -3  -2 17544.2 581.213   2
   2  -3   1 332.508 46.0422   4
  -2   3  -1 183.779 71.3662   3
  -2  -3  -1 301.734 67.1136   5
  -2  -3  -1 240.877 35.9697   3
   3  -3   0 10226.0 293.345   4
  -3  -3   0 11008.7 451.576   5
  -3   3   0 11145.8 565.009   3
  -3   3   0 11789.3 304.606   4
  -4  -3   1 21366.3 735.102   5
  -4  -3   1 21888.2 659.059   1
  -4   3   1 21836.4 876.555   3
   5  -3  -2 52703.6 1500.42   2
  -5  -3   2 58980.1 1363.40   3
   5   3  -2 59476.3 1422.11   3
  -5  -3   2 55739.3 1469.35   1
  -5  -3   2 55876.8 1594.36   5
  -6  -3   3 10573.5 498.921   5
   6  -3  -3 9237.48 417.925   2
   6  -3  -3 11456.3 316.317   4
  -6  -3   3 11068.9 362.160   3
  -6   3   3 10314.2 561.888   3
  -7   3   4 13886.0 446.605   4
  -7  -3   4 11780.2 566.678   5
  -7  -3   4 12967.5 454.859   3
   7  -3  -4 12037.9 507.278   2
  -7   3   4 12609.9 645.469   3
  -8  -3   5 48.1507 34.9308   3
  -8   3   5 73.4387 35.8074   4
   8  -3  -5 87.9317 61.7337   2
  -8  -3   5 9.37514 64.3179   4
  -8   3   5 110.253 67.0906   3
  -8  -3   5 44.7067 48.9716   5
  -9   3   6 6620.46 488.256   3
  -9  -3   6 5882.63 466.094   4
  -9  -3   6 6024.44 412.996   5
  -9  -3   6 6794.14 358.122   3
 -10   3   7 9879.27 628.921   3
 -10  -3   7 8853.61 602.631   4
 -10  -3   7 8847.51 536.300   5
 -11   3   8 12608.7 755.348   3
 -11  -3   8 11786.9 740.014   4
 -11  -3   8 12617.9 674.116   5
 -12   3   9 10586.7 705.514   3
 -12  -3   9 9279.42 678.144   4
 -12  -3   9 9625.76 601.242   5
 -13  -3  10 4961.81 509.830   4
 -13  -3  10 4893.67 425.651   5
 -13   3  10 6015.02 549.516   3
  -8   4  11 1486.06 271.214   3
  -8  -4  11 1914.89 288.277   4
  -7   4  10 843.511 195.073   3
  -7   4  10 867.262 170.609   4
  -7  -4  10 824.411 183.830   4
  -6   4   9 9539.51 623.448   3
  -6  -4   9 10667.1 641.951   4
  -6   4   9 9979.18 565.053   4
  -5  -4   8 3546.11 335.626   4
  -5   4   8 3472.87 339.196   3
  -5   4   8 3840.56 311.830   4
  -4  -4   7 36308.5 1248.01   4
  -4   4   7 33668.0 1224.19   3
  -4  -4   7 35749.9 1041.40   5
  -4   4   7 33778.6 1151.10   4
  -3  -4   6 5371.54 368.535   4
  -3   4   6 5468.57 371.142   3
  -3  -4   6 5834.06 297.618   5
  -3   4   6 5359.34 341.209   4
  -2  -4   5 20848.1 777.443   4
  -2   4   5 20463.2 764.630   3
  -2  -4   5 21165.3 689.176   5
  -2   4   5 19226.1 732.232   4
   2  -4  -5 19826.2 740.068   5
   2  -4  -5 20507.9 768.328   2
  -1   4   4 121.208 50.4681   3
  -1  -4   4 123.334 54.8049   1
  -1  -4   4 250.937 74.0256   4
   1  -4  -4 136.114 54.9210   5
  -1   4   4 154.101 60.6762   4
  -1  -4   4 123.143 51.0279   5
   0  -4   3 23959.3 752.369   4
   0  -4   3 23585.2 796.502   5
   0   4   3 22164.1 717.617   3
   0  -4   3 22751.4 760.698   1
   0  -4  -3 22190.5 783.135   5
   1  -4   2 6423.75 283.372   4
  -1  -4  -2 6266.78 340.755   5
  -1  -4  -2 5891.86 320.242   2
   1  -4   2 6303.75 330.889   1
  -1   4  -2 5843.38 327.523   3
   1   4   2 5918.16 257.607   3
   2  -4   1 86542.3 2150.42   4
  -2  -4  -1 88532.5 2329.62   5
   2   4   1 91246.4 2122.71   3
  -2   4  -1 90645.3 2428.34   3
   3  -4   0 20076.2 562.939   4
  -3  -4   0 19690.0 738.795   5
  -3   4   0 21178.0 863.387   3
  -3   4   0 21853.5 550.730   4
  -4  -4   1 34837.6 1120.55   5
  -4   4   1 37341.1 1268.55   3
  -5   4   2 102.318 76.1963   3
  -5  -4   2-4.00417 40.5514   5
  -5  -4   2 7.97381 29.6066   1
   6  -4  -3 10156.7 461.981   2
  -6  -4   3 11144.6 531.864   5
  -6   4   3 9437.32 567.405   3
  -7  -4   4 13573.9 615.118   5
   7  -4  -4 12077.1 533.279   2
  -7   4   4 11886.0 661.787   3
  -8  -4   5 43278.8 1376.17   5
   8  -4  -5 39481.6 1264.96   2
  -8   4   5 41086.0 1492.88   3
  -9   4   6 6558.23 508.715   3
  -9  -4   6 5552.00 408.314   5
   9  -4  -6 5622.01 374.076   2
 -10   4   7 10687.2 696.044   3
 -10  -4   7 9551.47 665.685   4
 -10  -4   7 9423.46 568.325   5
  10  -4  -7 10331.5 557.902   2
 -11   4   8 33.4033 67.8483   3
  11  -4  -8 113.493 79.4107   2
 -11  -4   8-26.7920 79.1165   4
 -11  -4   8 98.6096 73.0228   5
 -12   4   9 2680.45 363.598   3
  12  -4  -9 2657.37 297.603   2
 -12  -4   9 1971.27 266.133   5
 -12  -4   9 2104.86 328.794   4
  -8   5  11 346.132 137.776   3
  -8  -5  11 474.608 153.562   4
  -7  -5  10 28486.5 1241.35   4
  -7   5  10 25402.8 1216.21   3
  -6  -5   9-49.2904 67.1294   4
  -6   5   9-87.1496 61.5472   4
  -5  -5   8 11766.5 666.861   4
   5  -5  -8 11590.6 635.165   2
  -5   5   8 11150.8 660.014   3
  -5   5   8 10976.2 577.244   4
  -4   5   7 40.1063 50.1949   3
  -4  -5   7 34.7637 56.6580   4
  -4   5   7 33.2864 44.5854   4
   4  -5  -7 43.8277 52.4034   2
  -4  -5   7 100.292 54.6775   5
  -3  -5   6 14431.2 678.372   4
   3  -5  -6 14215.9 647.018   5
  -3   5   6 14002.8 670.789   3
  -3  -5   6 15394.1 604.530   5
   3  -5  -6 14968.5 680.184   2
  -3   5   6 13959.6 617.481   4
  -2  -5   5 3336.33 277.795   4
  -2   5   5 3407.46 275.403   3
   2  -5  -5 3911.84 299.903   2
   2  -5  -5 3234.45 272.731   5
  -2   5   5 3431.74 266.336   4
  -2  -5   5 3680.23 263.057   5
  -1  -5   4 74281.5 2012.23   4
  -1   5   4 74728.3 1993.19   3
  -1  -5   4 69434.3 2008.40   5
   1  -5  -4 72875.8 2050.34   5
  -1   5   4 75865.5 2047.94   4
  -1  -5   4 73391.4 2034.55   1
   1  -5  -4 74936.0 2055.28   2
   0  -5   3 2160.80 183.711   4
   0  -5  -3 1896.10 195.047   2
   0   5  -3 1807.98 179.026   3
   0  -5  -3 2069.04 208.737   5
   0  -5   3 2401.03 223.319   5
   0   5   3 2255.11 177.232   3
   0  -5   3 2364.41 213.458   1
   1  -5   2 15829.8 553.167   4
  -1   5  -2 16706.6 665.592   3
   1   5   2 15603.2 523.411   3
   1  -5   2 16523.1 670.680   1
  -1  -5  -2 15658.0 662.042   5
   2  -5   1 2773.87 167.775   4
  -2  -5  -1 2598.36 236.821   5
   2   5   1 2726.11 139.822   3
  -2   5  -1 2825.20 270.090   3
  -3  -5   0 12560.7 576.283   5
  -3   5   0 12878.6 642.893   3
  -4  -5   1 6038.80 384.851   5
  -4   5   1 6471.49 439.933   3
  -5   5   2 44670.0 1503.33   3
  -5  -5   2 42281.3 1366.23   5
  -6   5   3 1100.22 191.428   3
  -6  -5   3 922.627 128.730   1
  -6  -5   3 932.504 151.654   5
   7  -5  -4 23396.1 866.386   2
  -7  -5   4 24797.7 948.190   5
  -7   5   4 20944.6 987.907   3
  -8  -5   5-46.0548 53.5142   5
  -8   5   5 47.2001 71.9220   3
   8  -5  -5 77.1424 47.1366   2
  -9   5   6 7556.52 579.055   3
  -9  -5   6 6564.06 459.159   5
   9  -5  -6 6332.47 422.120   2
  10  -5  -7 196.283 84.1314   2
 -10  -5   7 83.1756 64.9635   5
 -10   5   7 313.279 137.980   3
 -11   5   8 24068.2 1197.55   3
  11  -5  -8 21872.0 947.758   2
 -11  -5   8 20830.2 966.758   5
 -12   5   9 1217.45 261.363   3
  12  -5  -9 1598.19 241.622   2
 -12  -5   9 1627.86 247.253   5
  -7   6  10 51.5944 76.2530   3
   7  -6 -10 34.7250 66.9631   2
  -7  -6  10-86.2040 83.0134   4
  -6  -6   9 7828.18 586.043   4
  -6   6   9 7640.53 585.505   3
   6  -6  -9 6907.26 520.999   2
  -5   6   8 655.923 170.039   3
   5  -6  -8 654.943 154.437   2
  -5   6   8 367.254 102.300   4
  -5  -6   8 706.585 174.172   4
  -4  -6   7 36768.9 1369.11   4
   4  -6  -7 39853.5 1347.03   5
  -4   6   7 36889.4 1373.24   3
  -4  -6   7 39052.8 1236.88   5
   4  -6  -7 36620.9 1337.82   2
  -4   6   7 37768.9 1268.26   4
   3  -6  -6 60.1590 54.5340   2
  -3   6   6-23.7786 45.4812   3
  -3   6   6 55.6035 33.5415   4
   3  -6  -6 87.5395 63.6514   5
  -3  -6   6-31.3489 45.9055   5
  -3  -6   6 51.0617 56.1140   4
  -2  -6   5 16988.3 724.289   4
  -2   6   5 16625.9 705.582   3
   2  -6  -5 15305.6 713.112   5
  -2  -6   5 14873.6 671.290   5
   2  -6  -5 16636.8 739.517   2
  -2  -6   5 16077.5 726.760   1
  -2   6   5 16225.4 690.907   4
  -1  -6   4 983.290 147.721   4
  -1  -6   4 1350.79 182.005   5
   1  -6  -4 951.631 158.637   5
  -1   6   4 1255.36 156.161   3
  -1  -6   4 1147.13 167.712   1
  -1   6   4 1429.65 184.532   4
   1  -6  -4 1160.03 172.907   2
   0  -6   3 15741.4 614.063   4
   0  -6   3 15652.0 700.740   1
   0   6   3 15918.3 589.307   3
   0  -6   3 16149.6 707.411   5
   0  -6  -3 15001.1 691.803   5
   0   6  -3 14509.2 634.771   3
   1   6   2 233.633 53.0598   3
  -1  -6  -2 239.235 88.5022   5
  -1   6  -2 183.560 75.8629   3
   1  -6   2 122.876 50.0447   4
   1  -6   2 188.457 82.5498   5
   2   6   1 50888.1 1259.90   3
  -2  -6  -1 48505.1 1552.73   5
  -3  -6   0 2163.71 238.036   5
   3   6   0 2380.68 101.621   3
  -3   6   0 3028.09 297.885   3
  -4   6   1 17842.2 808.826   3
  -4  -6   1 17731.7 783.096   5
  -5  -6   2 296.100 92.4451   1
  -5  -6   2 547.820 127.900   5
  -5   6   2 475.220 132.175   3
  -6  -6   3 3786.67 332.118   5
  -6  -6   3 3772.63 291.256   1
  -6   6   3 3629.32 361.878   3
  -7  -6   4 592.405 120.504   1
  -7  -6   4 425.661 120.281   5
  -7   6   4 690.075 166.243   3
  -8  -6   5 45170.6 1518.33   5
   8  -6  -5 41757.2 1400.43   2
  -9  -6   6-115.848 78.4998   5
   9  -6  -6-37.4934 44.7404   2
 -10   6   7 7302.85 630.029   3
  10  -6  -7 7592.22 516.445   2
 -10  -6   7 7776.97 542.986   5
 -11  -6   8 113.995 83.0563   5
  11  -6  -8 109.449 73.9925   2
 -11   6   8 209.335 110.447   3
  12  -6  -9 1888.31 278.199   2
 -12  -6   9 1973.77 284.763   5
  -7  -7  10 18899.5 1029.06   4
   7  -7 -10 16885.6 916.430   2
  -7   7  10 16191.8 974.236   3
  -6   7   9 3312.89 389.370   3
   6  -7  -9 2793.40 337.486   2
  -6  -7   9 3275.04 387.009   4
  -5  -7   8 4584.79 437.913   4
   5  -7  -8 4827.15 417.952   5
  -5   7   8 4453.99 431.988   3
   5  -7  -8 4722.77 425.551   2
  -4   7   7 257.738 106.275   3
  -4  -7   7 143.738 85.5071   4
   4  -7  -7 265.650 101.019   5
  -4  -7   7 187.248 76.6320   5
  -4   7   7 234.585 97.9504   4
   4  -7  -7 52.2093 64.3939   2
  -3  -7   6 10200.7 593.491   4
   3  -7  -6 9882.78 589.687   5
  -3   7   6 9305.44 560.403   3
  -3  -7   6 9904.24 550.303   5
   3  -7  -6 9373.72 586.952   2
  -3   7   6 9679.71 534.492   4
   2  -7  -5 4281.53 369.593   2
  -2  -7   5 4797.28 370.027   4
  -2   7   5 4404.14 345.780   3
   2  -7  -5 4830.24 389.401   5
  -2  -7   5 4914.18 402.794   1
   2   7  -5 5089.29 345.535   3
  -2  -7   5 5081.83 380.236   5
  -2   7   5 4958.82 366.973   4
  -1  -7   4 35750.6 1203.98   4
  -1   7   4 36338.6 1175.07   3
   1   7  -4 35710.5 1191.41   3
  -1  -7   4 35883.3 1274.06   5
  -1   7   4 37151.2 1265.17   4
  -1  -7   4 35561.0 1297.75   1
   1  -7  -4 35899.0 1289.60   5
   0   7   3 1337.10 150.990   3
   0  -7   3 1357.21 167.270   4
   0  -7  -3 1510.70 214.436   5
   0  -7   3 1342.15 204.696   1
   0   7  -3 1326.86 183.708   3
   0  -7   3 1239.29 193.894   5
   1   7   2 8161.21 360.489   3
   1  -7   2 7772.16 401.990   4
  -1  -7  -2 7875.69 505.714   5
   1  -7   2 8363.75 520.610   5
  -1   7  -2 7610.93 481.445   3
  -2   7  -1 503.325 129.046   3
  -2  -7  -1 468.549 125.664   5
   2  -7   1 701.396 154.400   5
  -3  -7   0 5440.08 423.050   5
  -3   7   0 6284.78 436.205   3
  -4  -7   1 3110.40 319.189   5
  -4   7   1 3534.87 331.802   3
  -5  -7   2 31596.1 1219.45   5
  -5  -7   2 29643.0 1122.79   1
  -5   7   2 32474.8 1235.73   3
  -6  -7   3 1049.28 191.699   5
  -6  -7   3 1046.92 170.096   1
  -6   7   3 997.558 197.017   3
  -7  -7   4 21735.8 976.825   5
  -7   7   4 20029.8 1005.18   3
  -7  -7   4 22411.4 910.098   1
  -8  -7   5 1304.98 224.576   5
  -8   7   5 1522.18 264.412   3
  -9   7   6 2661.65 370.360   3
   9  -7  -6 2791.08 307.012   2
  -9  -7   6 2746.42 328.844   5
 -10  -7   7 157.048 102.001   5
 -10   7   7 48.7810 71.6579   3
  11  -7  -8 13424.2 773.175   2
 -11  -7   8 13107.6 779.392   5
  -6   8   9 2296.19 330.052   3
  -6  -8   9 2437.21 344.364   4
   6  -8  -9 2063.13 307.869   2
  -5  -8   8 6274.40 539.829   4
   5  -8  -8 5860.18 504.895   2
   5  -8  -8 6481.70 513.885   5
  -5   8   8 5699.57 507.071   3
  -4  -8   7 14489.4 811.292   4
   4  -8  -7 14483.0 788.415   5
  -4   8   7 13105.2 762.542   3
   4  -8  -7 14955.4 822.661   2
  -4  -8   7 14456.7 742.351   5
  -3  -8   6 3075.57 333.784   4
  -3   8   6 3326.63 332.480   3
   3  -8  -6 3461.11 355.835   5
   3  -8  -6 3096.83 347.510   2
  -3  -8   6 3292.97 328.342   5
  -3  -8   6 3360.01 364.280   1
  -2  -8   5 6314.86 456.827   4
  -2   8   5 7332.47 465.284   3
   2  -8  -5 6626.08 493.204   5
  -2  -8   5 6626.13 476.898   5
  -2  -8   5 6731.47 517.700   1
   2   8  -5 7092.90 446.175   3
  -2   8   5 6347.68 445.891   4
  -1   8   4 735.989 133.642   3
  -1   8   4 396.808 116.622   4
   1   8  -4 861.624 151.523   3
  -1  -8   4 768.484 164.893   5
  -1  -8   4 663.327 133.228   4
   1  -8  -4 498.098 131.442   5
  -1  -8   4 651.488 161.284   1
   0   8   3 3009.69 237.874   3
   0  -8   3 2854.10 258.448   4
   0  -8   3 2754.92 304.100   5
   0  -8   3 2248.45 291.963   1
   0   8  -3 2799.67 286.860   3
   0  -8  -3 2530.33 297.062   5
   1  -8   2 3203.80 335.404   5
  -1  -8  -2 3394.38 343.129   5
  -1   8  -2 3387.49 316.987   3
   2  -8   1 28894.4 1182.41   5
  -2   8  -1 30022.1 1128.58   3
  -2  -8  -1 27855.0 1165.07   5
  -3  -8   0 13980.2 755.838   5
  -3   8   0 13901.2 697.211   3
  -4  -8   1 7159.52 528.977   5
  -4   8   1 7760.33 518.687   3
  -5  -8   2 2.49747 43.0514   1
  -5   8   2 13.4889 44.7507   3
  -5  -8   2 72.0230 68.2882   5
  -6  -8   3 1563.91 247.615   5
  -6  -8   3 1847.05 246.133   1
  -6   8   3 2218.07 293.892   3
  -7  -8   4 5740.08 447.854   1
  -7  -8   4 5868.67 491.617   5
  -7   8   4 6087.16 514.656   3
  -8  -8   5 15385.8 849.699   5
  -8   8   5 15903.7 915.728   3
  -9   8   6 3131.45 408.494   3
  -9  -8   6 3692.73 406.977   5
 -10   8   7 3971.38 484.497   3
 -10  -8   7 3443.30 387.753   5
 -11  -8   8 1325.53 249.666   5
  -6   9   9 6942.32 599.435   3
  -5   9   8 1063.15 214.707   3
  -5  -9   8 1587.14 282.529   4
   5  -9  -8 1413.86 258.143   2
  -4   9   7-6.28627 59.1329   3
  -4  -9   7 17.3302 72.3547   4
   4  -9  -7-18.1985 75.2910   5
  -3   9   6 1347.11 218.133   3
  -3  -9   6 1089.33 210.501   4
   3  -9  -6 991.173 205.575   5
  -3  -9   6 1279.88 221.072   5
  -3  -9   6 1347.83 251.086   1
   2  -9  -5 8517.44 600.827   5
  -2  -9   5 8766.99 645.191   1
  -2  -9   5 9163.60 584.918   4
  -2  -9   5 8938.02 594.369   5
   1  -9  -4 5725.20 480.189   5
  -1   9   4 5689.09 446.388   4
  -1  -9   4 5888.38 474.363   5
  -1  -9   4 4577.12 447.607   1
   0  -9   3 10378.8 657.150   5
   0  -9  -3 10799.9 672.395   5
   0  -9   3 9759.02 665.912   1
   0   9  -3 11031.1 610.898   3
  -1  -9  -2 3985.76 402.945   5
   1  -9   2 4913.95 440.391   5
  -1   9  -2 4501.88 374.504   3
   1  -9   2 5314.05 466.036   1
   2  -9   1 1501.66 241.905   5
  -2  -9  -1 1966.63 279.138   5
  -2   9  -1 1560.14 215.350   3
  -3   9   0 291.753 101.653   3
  -3  -9   0 594.645 157.948   5
   3  -9   0 500.849 157.919   5
  -4   9   1 18219.6 861.538   3
  -4  -9   1 18703.6 960.006   5
  -5  -9   2 8793.70 592.943   1
  -5  -9   2 9408.32 662.984   5
  -5   9   2 9387.17 603.422   3
  -6  -9   3 12348.0 769.104   5
  -6  -9   3 10080.3 644.895   1
  -6   9   3 12156.8 719.135   3
  -7  -9   4 2430.43 311.938   1
  -7  -9   4 2421.86 333.859   5
  -7   9   4 2401.04 318.411   3
  -8  -9   5 54.9947 78.3763   5
  -8   9   5-20.9871 48.5168   3
  -9   9   6 334.807 153.136   3
  -9  -9   6 149.136 128.070   5
  -5 -10   8 13520.2 891.058   4
  -4 -10   7 3799.17 432.277   4
   4 -10  -7 3586.54 409.524   5
   3 -10  -6 10374.7 711.700   5
  -3 -10   6 10036.7 671.775   5
  -3 -10   6 11726.9 814.098   1
  -2 -10   5 71.9202 81.2248   1
   2 -10  -5 98.6304 76.6633   5
  -2 -10   5 59.0747 63.5843   5
   1 -10  -4 866.301 189.075   5
  -1 -10   4 729.316 180.948   5
  -1 -10   4 621.003 172.839   1
   0 -10   3 314.728 124.867   1
   0 -10   3 146.001 87.6714   5
   0 -10  -3-50.9203 71.2671   5
   1 -10   2 9615.11 667.521   5
   1 -10   2 10512.0 700.728   1
  -1 -10  -2 10053.0 689.650   5
  -2 -10  -1 3051.07 369.447   5
  -2  10  -1 2581.70 279.979   3
   2 -10   1 2807.52 355.733   5
   3 -10   0 13431.6 822.939   5
  -3 -10   0 12621.3 792.077   5
  -3  10   0 12879.7 691.871   3
   4 -10  -1 1702.90 295.994   5
  -4 -10   1 1477.87 268.218   5
  -4  10   1 1812.04 245.604   3
   5 -10  -2 576.649 179.573   5
  -5 -10   2 414.780 158.464   5
  -5  10   2 450.902 137.578   3
  -5 -10   2 399.937 147.071   1
  -6  10   3-21.1172 49.9028   3
  -6 -10   3 91.9479 81.2455   1
  -7 -10   4 7508.00 623.231   5
  -7 -10   4 5950.95 520.244   1
  -7  10   4 6102.70 533.351   3
  -8 -10   5 1024.95 217.653   1
  -8 -10   5 1336.81 261.433   5
  -8  10   5 935.403 242.363   3
   3 -11  -6 79.9523 76.2237   5
  -3 -11   6-79.1387 67.3301   5
   2 -11  -5 9710.77 705.772   5
  -2 -11   5 8340.59 632.663   5
  -2 -11   5 9160.60 731.553   1
  -1 -11   4 174.572 97.7546   5
   1 -11  -4 176.017 96.6755   5
  -1 -11   4 113.834 120.187   1
   0 -11   3 11777.4 800.386   1
   0 -11   3 11852.2 773.585   5
   0 -11  -3 13181.7 828.034   5
   1 -11   2 54.6888 86.9453   5
  -1 -11  -2 310.630 127.269   5
   1 -11   2 91.7347 81.7880   1
   2 -11   1 236.332 124.516   5
  -2 -11  -1 308.677 138.060   5
   3 -11   0 183.171 106.579   5
  -3 -11   0 127.083 97.4278   5
   4 -11  -1 10926.7 792.309   5
  -4 -11   1 12399.8 830.631   5
  -4 -11   1 12233.2 764.209   1
  -4  11   1 11395.3 674.279   3
   5 -11  -2 1091.22 250.763   5
  -5 -11   2 903.887 218.426   5
  -5 -11   2 719.979 175.401   1
  -5  11   2 684.242 154.686   3
  -6 -11   3 10843.6 798.723   5
  -6 -11   3 10893.0 732.993   1
  -6  11   3 10784.3 702.018   3
  -7 -11   4 48.9917 83.1950   1
  -7  11   4 9.75398 34.6147   3
  -9   0  13 64.2084 70.9892   4
  -8   0  12 2429.33 319.108   4
  -7   0  11 37.7376 54.5710   4
  -6   0  10 25251.6 1051.28   4
  -5   0   9 13.9632 58.5737   4
  -4   0   8 17492.4 760.199   4
  -3   0   7-78.3746 50.4448   4
  -2   0   6 985.414 140.464   4
  -1   0   5 3.52049 38.1099   4
   0   0   4 78197.6 2037.68   4
   1   0   3 32.2513 16.4851   5
  -1   0  -3 2.32496 11.4577   5
   1   0   3 28.4193 37.9075   4
  -2   0  -2 116172. 2730.34   5
   2   0   2 114731. 2817.70   4
  -3   0  -1 12.3566 9.02791   1
  -3   0  -1 6.96637 27.0303   5
  -4   0   0 117.356 68.6533   3
  -4   0   0 84.0512 37.4313   5
  -5   0   1 47.7619 58.4012   3
  -5   0   1-15.3458 36.1672   5
  -6   0   2 98211.2 2586.53   5
  -6   0   2 104562. 2615.45   3
  -7   0   3 16.1956 41.6936   5
  -7   0   3 40.8279 40.6629   3
  -8   0   4 57987.2 1644.80   3
  -8   0   4 57165.4 1682.59   5
  -9   0   5 18.4634 47.5786   5
  -9   0   5-10.1964 33.1571   3
 -10   0   6-75.0027 62.5618   5
 -10   0   6-0.31551 29.6138   3
 -11   0   7-65.1408 52.9926   3
 -11   0   7 28.3185 47.4542   4
 -11   0   7-109.935 77.4529   5
 -12   0   8 21830.8 930.183   3
 -12   0   8 19111.6 909.362   5
 -13   0   9 85.4599 54.0883   3
 -13   0   9-2.83441 75.3908   5
 -14   0  10 21302.6 1021.37   5
  -9   1  13 13871.9 840.690   4
  -8  -1  12 2276.68 320.270   4
  -8   1  12 1857.65 283.581   4
  -7   1  11 15848.4 821.157   4
  -7  -1  11 15050.2 818.909   4
  -6   1  10 129.852 79.9932   4
  -6  -1  10 208.782 89.1909   4
  -5  -1   9 2216.00 260.618   4
  -5   1   9 2542.58 269.069   4
  -4   1   8 2153.60 232.851   4
  -4  -1   8 1687.78 212.395   4
  -3   1   7 42729.3 1353.12   4
  -3  -1   7 43130.5 1363.57   4
   2  -1  -6 1815.76 93.7292   5
   2  -1  -6 1921.52 88.9967   5
  -2   1   6 1938.53 192.153   4
  -2  -1   6 1696.96 184.187   4
   1  -1  -5 65754.4 1471.97   5
   1  -1  -5 59971.0 1470.52   5
  -1   1   5 61143.5 1719.84   4
  -1  -1   5 61609.7 1726.90   4
   0  -1  -4 879.792 58.1423   5
   0   1   4 852.245 112.776   4
   0  -1   4 877.077 112.103   4
   1  -1   3 5582.34 191.090   5
  -1  -1  -3 5613.46 206.547   5
   1   1   3 4865.78 273.444   4
   1  -1   3 4723.02 257.160   4
  -2  -1  -2 4498.26 200.256   5
   2   1   2 4189.01 237.731   4
   2  -1   2 4306.87 219.920   4
   3  -1   1 78093.1 1818.21   1
  -3  -1  -1 76510.5 1929.86   5
  -3  -1  -1 76605.2 1819.23   2
  -3   1  -1 76615.5 2013.65   3
   3  -1   1 79334.6 1903.95   4
  -3   1  -1 74517.5 1914.91   5
  -4  -1   0 1562.42 139.580   5
  -4   1   0 1380.71 131.468   5
  -4  -1   0 1609.04 160.757   3
  -4   1   0 2030.78 222.371   3
  -4   1   0 1780.85 82.4956   2
   5  -1  -1 71273.6 1668.22   2
  -5  -1   1 69754.1 1830.49   5
  -5   1   1 67161.8 1816.34   5
  -5  -1   1 74207.9 1828.52   3
  -6  -1   2 2007.40 185.678   5
  -6   1   2 1961.85 181.171   5
   6  -1  -2 1993.33 121.635   2
  -6   1   2 2371.41 231.287   3
  -6  -1   2 2102.87 160.137   3
  -7  -1   3 615.144 111.275   5
  -7   1   3 309.142 82.0092   5
  -7   1   3 596.855 115.976   3
  -7  -1   3 465.600 81.1521   3
  -8  -1   4 1585.09 158.316   3
  -8  -1   4 1360.33 175.248   5
  -8   1   4 1371.04 176.198   5
  -8   1   4 1480.70 185.082   3
  -9   1   5 36484.3 1245.49   3
  -9  -1   5 38182.8 1164.81   3
  -9  -1   5 36921.4 1243.73   5
  -9   1   5 35415.5 1231.18   5
 -10   1   6 6740.92 446.378   3
 -10  -1   6 6424.46 388.068   3
 -10   1   6 6120.89 404.033   4
 -10  -1   6 6366.66 438.309   5
 -10   1   6 6511.45 436.956   5
 -11   1   7 30106.3 1157.79   3
 -11  -1   7 29286.6 1072.60   3
 -11  -1   7 29934.5 1145.77   5
 -11   1   7 29161.0 1141.40   5
 -12   1   8 48.1651 53.2865   3
 -12  -1   8 114.595 70.8641   3
 -12  -1   8 28.0995 59.7942   5
 -12   1   8 103.977 85.8328   5
 -13   1   9 52.0613 49.1699   3
 -13  -1   9 133.099 93.3638   5
 -14   1  10 419.039 141.156   3
 -14  -1  10 525.733 147.898   5
  -9   2  13-119.836 89.3313   4
  -8   2  12 1027.16 204.637   4
  -8  -2  12 1192.14 225.201   4
  -7   2  11 967.128 187.689   4
  -7  -2  11 1011.78 203.717   4
  -6  -2  10 21315.9 967.852   4
  -6   2  10 21043.0 934.086   4
  -5  -2   9 13435.2 695.219   4
  -5   2   9 12829.8 662.044   4
  -4  -2   8 22733.8 915.256   4
  -4   2   8 22104.7 886.723   4
  -3  -2   7 1694.65 199.697   4
  -3  -2   7 1516.42 94.0952   5
  -3   2   7 1251.57 168.197   4
  -2  -2   6 2833.05 125.792   5
   2  -2  -6 2603.70 157.171   5
  -2  -2   6 2538.66 227.136   4
  -2   2   6 2416.98 220.801   4
   1  -2  -5 12690.3 411.402   5
  -1  -2   5 12593.3 367.531   5
  -1   2   5 12196.3 525.748   4
  -1  -2   5 11940.2 522.558   4
   0  -2  -4 58787.7 1428.57   5
   0   2   4 54876.2 1564.74   4
   0  -2   4 55989.0 1418.66   5
   0  -2   4 56177.7 1546.44   4
  -1  -2  -3 47671.2 1231.44   5
   1   2   3 48483.0 1346.92   4
   1  -2   3 45952.1 1284.99   4
  -2  -2  -2 35518.1 926.920   2
  -2  -2  -2 34570.3 953.571   5
   2  -2   2 32752.1 909.436   1
   2  -2   2 34894.0 944.422   4
   3  -2   1 50.9581 22.0253   1
   3  -2   1 29.6005 21.9830   4
  -3   2  -1 109.878 58.2846   3
  -3  -2  -1 20.6849 32.0435   5
  -4  -2   0 94.1599 48.0654   3
  -4   2   0 88.5925 82.3389   3
  -4  -2   0 6.50444 31.2447   5
   4  -2   0 23.6471 18.5072   4
   5  -2  -1 19782.4 518.449   4
  -5  -2   1 16877.9 500.976   1
  -5  -2   1 16996.9 640.680   5
  -5   2   1 15372.2 766.040   3
  -5  -2   1 18122.5 541.234   3
  -6  -2   2 41303.5 1239.01   5
   6  -2  -2 38838.9 1084.92   2
  -6   2   2 41272.8 1230.82   5
  -6   2   2 37509.8 1332.78   3
  -6  -2   2 42152.3 1073.17   3
  -7  -2   3 6713.04 297.656   3
  -7  -2   3 7151.48 398.793   5
   7  -2  -3 6273.81 296.467   2
  -7   2   3 7198.16 448.216   3
  -7   2   3 6482.44 381.711   5
  -8  -2   4 45314.9 1235.15   3
  -8  -2   4 42951.8 1379.82   5
  -8   2   4 41980.6 1371.75   5
  -8   2   4 43450.1 1444.16   3
  -9   2   5 1865.27 234.560   3
  -9  -2   5 1473.37 153.200   3
  -9  -2   5 1513.01 199.071   5
  -9   2   5 1649.91 209.078   5
 -10  -2   6-8.80042 37.0950   3
 -10  -2   6 32.2084 52.7343   5
 -10   2   6 64.5655 66.1403   3
 -11  -2   7 587.270 138.022   5
 -11   2   7 870.400 179.913   3
 -12   2   8 16958.3 875.711   3
 -12  -2   8 15698.5 800.480   5
 -13   2   9 4602.66 445.329   3
 -13  -2   9 4358.76 402.322   5
 -14   2  10 14418.7 875.299   3
 -14  -2  10 14697.6 817.301   5
  -8   3  12 10529.7 688.731   4
  -8  -3  12 12400.2 784.519   4
  -7  -3  11 4342.31 429.582   4
  -7   3  11 3823.73 374.903   4
  -6   3  10 675.298 171.582   3
  -6   3  10 646.335 149.962   4
  -6  -3  10 885.590 184.230   4
  -5   3   9 1134.99 184.590   4
  -5   3   9 1401.57 217.122   3
  -5  -3   9 1204.81 199.681   4
  -4  -3   8 15070.9 717.902   4
  -4   3   8 14925.0 684.047   4
  -4   3   8 14624.8 723.983   3
  -3  -3   7 20245.4 830.086   4
  -3  -3   7 21037.0 617.170   5
  -3   3   7 20614.9 840.507   3
   3  -3  -7 20825.3 698.011   5
  -3   3   7 19700.4 796.349   4
  -2  -3   6 20048.7 770.360   4
  -2  -3   6 20196.9 584.824   5
   2  -3  -6 19177.7 644.890   5
  -2   3   6 17775.9 739.430   3
  -2   3   6 18154.4 732.032   4
  -1  -3   5 18587.7 699.292   4
  -1  -3   5 19218.1 578.848   5
  -1   3   5 17317.8 674.695   3
  -1   3   5 18586.9 706.828   4
   1  -3  -5 17913.1 609.715   5
   0  -3   4 1870.54 149.423   5
   0  -3  -4 1689.05 143.717   5
   0   3   4 1774.33 177.522   4
   0  -3   4 1744.04 163.102   4
  -1  -3  -3 3548.93 214.656   5
   1  -3   3 3559.80 211.380   1
  -1  -3  -3 3641.97 222.722   2
   1   3   3 3575.79 252.720   4
   1  -3   3 3404.67 211.314   4
  -2  -3  -2 10924.4 443.182   5
  -2  -3  -2 11735.8 431.567   2
  -2   3  -2 11193.0 485.074   3
   2  -3   2 11062.4 411.148   1
   2  -3   2 11207.0 400.456   4
  -3  -3  -1 70149.9 1876.46   5
  -3   3  -1 70825.4 2019.80   3
   3  -3   1 72408.1 1740.72   4
  -4  -3   0 58855.3 1680.10   5
  -4   3   0 61690.5 1915.47   3
   4  -3   0 59577.2 1465.79   4
  -5  -3   1 33442.5 924.146   1
  -5   3   1 36108.4 1291.54   3
  -5  -3   1 34824.9 1081.39   5
  -5  -3   1 33693.3 828.531   3
  -6  -3   2 3336.11 260.548   5
  -6  -3   2 3102.03 141.988   3
   6  -3  -2 3064.90 209.295   2
  -6   3   2 2817.41 299.565   3
  -7  -3   3 8.11623 19.7250   3
  -7  -3   3-9.25009 55.3130   5
  -7   3   3 74.3144 75.5150   3
   7  -3  -3 93.4783 43.1050   2
  -8  -3   4 3670.14 306.790   5
   8  -3  -4 3743.77 249.145   2
  -8  -3   4 4159.61 226.192   3
  -8   3   4 4110.98 365.619   3
  -9  -3   5 20083.0 850.595   5
   9  -3  -5 20716.3 752.546   2
  -9  -3   5 20846.8 698.501   3
  -9   3   5 19622.4 924.129   3
 -10   3   6 25609.2 1114.03   3
  10  -3  -6 25101.1 911.235   2
 -10  -3   6 25568.0 1023.23   5
 -11   3   7 13644.7 785.995   3
 -11  -3   7 12679.9 700.627   5
  11  -3  -7 14375.3 655.899   2
 -12   3   8 3076.44 372.422   3
 -12  -3   8 2626.64 301.023   5
 -13   3   9-93.7434 74.4384   3
 -13  -3   9 113.579 75.4031   5
  -7  -4  11 7688.13 590.647   4
  -7   4  11 8180.22 627.404   3
  -7   4  11 7010.67 527.350   4
  -6  -4  10 7086.09 541.796   4
  -6   4  10 7945.20 591.499   3
  -6   4  10 7587.10 518.887   4
  -5  -4   9 26724.4 1117.42   4
  -5   4   9 27597.7 1148.12   3
  -5   4   9 26467.9 1053.97   4
  -4  -4   8 2117.90 255.239   4
  -4   4   8 2082.77 254.212   3
  -4   4   8 1844.01 220.916   4
  -3  -4   7 2019.21 231.518   4
   3  -4  -7 1777.60 177.495   5
  -3  -4   7 1947.92 154.960   5
  -3   4   7 1888.75 228.203   3
  -3   4   7 1614.02 198.912   4
  -2  -4   6 2259.85 228.071   4
  -2   4   6 2012.20 214.224   3
   2  -4  -6 2142.88 191.056   5
  -2  -4   6 2472.95 178.452   5
  -2   4   6 2299.50 222.506   4
  -1  -4   5 6607.29 382.776   4
  -1   4   5 6818.81 379.877   3
   1  -4  -5 7532.87 409.349   2
  -1   4   5 7110.48 403.452   4
  -1  -4   5 7628.70 354.931   5
   1  -4  -5 6661.58 355.129   5
   0  -4   4 6823.14 354.275   4
   0  -4   4 5913.60 332.895   1
   0  -4   4 6909.22 353.832   5
   0   4   4 6348.70 333.650   3
   0  -4  -4 6467.42 341.973   5
   0   4   4 6932.08 394.347   4
   1  -4   3 50720.8 1378.86   4
  -1  -4  -3 49976.8 1428.79   5
   1  -4   3 48770.9 1393.74   1
   1   4   3 51304.8 1354.44   3
   2  -4   2 15697.2 510.856   4
  -2  -4  -2 15106.2 592.405   5
  -2   4  -2 14380.1 622.275   3
   2  -4   2 15710.7 581.910   1
  -3  -4  -1 11500.5 332.881   3
   3  -4   1 10485.6 354.215   4
  -3   4  -1 11577.0 592.339   3
  -3  -4  -1 10764.6 490.611   5
   4  -4   0 2580.50 103.553   4
  -4  -4   0 2601.05 223.781   5
  -4   4   0 2774.51 296.262   3
  -5  -4   1 19781.4 772.417   5
  -5   4   1 22893.9 966.806   3
  -5  -4   1 20977.2 689.952   1
  -6  -4   2 13773.9 619.559   5
  -6  -4   2 13782.0 506.222   1
  -6   4   2 13015.0 714.486   3
   7  -4  -3 32381.4 1013.86   2
  -7  -4   3 33232.2 1121.17   5
  -8  -4   4 5519.62 398.270   5
   8  -4  -4 6564.21 366.554   2
  -8   4   4 6043.92 480.193   3
   9  -4  -5 3942.05 289.334   2
  -9  -4   5 3433.58 320.066   5
  -9   4   5 2910.93 342.521   3
  10  -4  -6-19.0006 38.9586   2
 -10  -4   6 50.5460 57.2733   5
 -10   4   6-1.65186 59.0030   3
 -11   4   7 4511.73 458.530   3
 -11  -4   7 3998.17 372.224   5
  11  -4  -7 4140.53 334.580   2
 -12   4   8 4576.87 481.521   3
 -12  -4   8 4621.30 419.434   5
 -13   4   9 17557.2 1009.88   3
 -13  -4   9 13068.6 766.970   5
  -7   5  11 905.901 219.821   3
  -7  -5  11 906.503 216.761   4
  -6   5  10 1501.67 261.024   3
  -6  -5  10 1376.02 237.990   4
  -6   5  10 1359.09 222.237   4
  -5  -5   9 693.686 165.384   4
  -5   5   9 925.912 190.449   3
  -5   5   9 859.741 162.534   4
  -4  -5   8 9784.47 599.113   4
  -4   5   8 10744.2 575.846   4
  -4   5   8 9529.65 596.882   3
   4  -5  -8 10617.8 601.927   2
  -3  -5   7 2228.39 251.841   4
   3  -5  -7 1934.58 207.204   5
  -3  -5   7 2086.89 185.709   5
  -3   5   7 1595.98 216.675   3
   3  -5  -7 1992.91 234.053   2
  -3   5   7 1992.60 226.088   4
  -2  -5   6 43612.9 1401.57   4
  -2  -5   6 43727.5 1279.24   5
  -2   5   6 41406.3 1369.53   3
   2  -5  -6 44770.4 1414.56   2
   2  -5  -6 43653.7 1340.03   5
  -2   5   6 41115.5 1365.67   4
   1  -5  -5 183.468 72.4215   2
  -1   5   5 65.3401 56.5373   3
  -1   5   5-35.5258 46.5720   4
  -1  -5   5 46.6832 55.0971   4
  -1  -5   5 141.736 67.8824   5
   1  -5  -5 83.3934 53.5987   5
   0  -5   4 5266.82 320.746   4
   0  -5   4 5493.31 345.516   5
   0  -5  -4 4795.69 327.035   5
   0  -5  -4 5458.24 349.090   2
   0   5   4 5315.79 305.927   3
   0   5   4 5606.93 372.847   4
   0  -5   4 5475.40 342.945   1
   1  -5   3 1945.71 169.784   4
   1  -5   3 2083.73 210.212   5
  -1  -5  -3 1849.00 196.375   5
  -1  -5  -3 1908.91 195.446   2
   1   5   3 1728.24 149.688   3
  -1   5  -3 1696.22 188.621   3
   1  -5   3 2176.91 203.165   1
   2  -5   2 22648.8 694.205   4
  -2  -5  -2 21696.0 818.134   5
   2  -5   2 22862.0 825.279   1
  -2   5  -2 21373.2 857.517   3
   3  -5   1 5428.72 230.169   4
  -3  -5  -1 5184.02 346.010   5
  -3   5  -1 4957.61 398.376   3
  -4  -5   0 67015.5 1938.48   5
  -4   5   0 67438.1 2073.67   3
  -5  -5   1 150.365 69.8824   5
  -5   5   1 200.337 88.9841   3
  -6  -5   2 4990.46 366.409   5
  -6   5   2 5426.18 449.926   3
  -7   5   3 137.046 85.3441   3
  -7  -5   3 88.6597 72.5685   5
  -7  -5   3 172.550 60.1530   1
   8  -5  -4 9102.08 484.409   2
  -8  -5   4 9813.83 559.129   5
  -8   5   4 7933.48 589.050   3
  -9  -5   5 587.822 136.048   5
  -9   5   5 377.290 140.874   3
   9  -5  -5 330.002 100.689   2
 -10   5   6 21396.6 1093.11   3
 -10  -5   6 20906.9 950.047   5
  10  -5  -6 21577.7 879.960   2
  11  -5  -7 1323.52 199.020   2
 -11  -5   7 1035.51 196.941   5
 -11   5   7 779.290 215.117   3
 -12   5   8 5807.75 574.148   3
 -12  -5   8 5328.54 461.098   5
 -13  -5   9 109.419 84.6338   5
  -7   6  11 8236.85 673.342   3
  -6   6  10-47.2542 59.1589   3
   6  -6 -10-101.759 83.8671   2
  -6  -6  10-103.310 86.2221   4
  -5  -6   9 23070.7 1064.79   4
  -5   6   9 20405.5 1022.00   3
  -5   6   9 22258.0 948.819   4
   5  -6  -9 21258.6 995.555   2
   4  -6  -8 513.130 135.338   2
  -4   6   8 835.027 173.233   3
  -4   6   8 522.371 124.516   4
  -4  -6   8 545.195 147.515   4
  -3  -6   7 4034.72 358.832   4
   3  -6  -7 3840.65 319.653   5
  -3   6   7 3215.49 315.925   3
  -3  -6   7 4056.10 298.758   5
   3  -6  -7 3293.12 324.704   2
  -3   6   7 3339.14 308.569   4
   2  -6  -6 93.5941 64.2715   2
  -2   6   6 208.910 87.4753   3
  -2   6   6 146.782 70.5265   4
  -2  -6   6 2.80751 58.6815   4
   2  -6  -6 137.125 60.0299   5
  -2  -6   6 174.154 71.2300   5
  -1  -6   5 20791.4 818.594   4
   1  -6  -5 19977.8 820.118   5
  -1   6   5 20395.8 782.705   3
  -1  -6   5 19824.1 832.496   1
   1  -6  -5 20347.0 851.711   2
  -1  -6   5 19958.4 804.066   5
  -1   6   5 21152.1 860.434   4
   0   6   4 68.2121 47.9628   3
   0   6   4 24.2104 46.0007   4
   0  -6   4-15.6377 50.6848   1
   0   6  -4 45.7462 48.6921   3
   0  -6   4-64.8955 58.7504   5
   0  -6  -4 42.7601 48.9797   5
   0  -6   4 2.27374 30.2997   4
   0  -6  -4 105.249 75.2768   2
   1  -6   3 31496.3 1092.64   1
   1  -6   3 31188.7 968.579   4
  -1  -6  -3 29167.1 1075.40   5
   1   6   3 30357.1 922.434   3
   1  -6   3 32206.5 1115.75   5
  -1   6  -3 28386.2 1063.47   3
   2   6   2 276.508 52.5321   3
   2  -6   2 226.131 55.1021   4
  -2   6  -2 184.219 84.2369   3
  -2  -6  -2 242.799 87.7167   5
   2  -6   2 237.762 85.9475   1
   3  -6   1 6421.37 287.654   4
  -3  -6  -1 6295.04 415.943   5
  -3   6  -1 5873.94 445.729   3
  -4  -6   0 3428.65 309.624   5
  -4   6   0 3908.28 364.010   3
  -5  -6   1 4445.39 360.764   5
  -5   6   1 4478.95 392.682   3
  -6  -6   2 84.4072 51.6926   1
  -6  -6   2 118.680 84.2003   5
  -6   6   2 136.603 92.1192   3
  -7  -6   3 50664.6 1488.62   1
  -7  -6   3 46981.7 1598.04   5
  -7   6   3 46391.2 1718.33   3
  -8   6   4 2281.92 318.832   3
  -8  -6   4 2662.60 301.566   5
   9  -6  -5 6385.16 442.655   2
  -9  -6   5 7083.29 502.440   5
  -9   6   5 6355.18 558.945   3
 -10  -6   6 187.064 93.1995   5
 -10   6   6 33.5856 61.1794   3
  10  -6  -6 161.776 78.8299   2
 -11   6   7 4178.43 485.311   3
  11  -6  -7 4336.62 383.885   2
 -11  -6   7 3988.58 396.792   5
 -12  -6   8 245.412 115.552   5
 -12   6   8-118.384 93.4800   3
  -6  -7  10 2812.48 369.570   4
  -6   7  10 3124.38 395.072   3
   6  -7 -10 2406.29 326.236   2
   5  -7  -9 40.8985 69.0041   2
  -5   7   9 152.786 90.5086   3
  -5  -7   9 134.655 77.3597   4
  -4  -7   8 4150.93 403.548   4
   4  -7  -8 3883.60 384.394   2
  -4   7   8 3703.10 380.779   3
  -4   7   8 3886.68 351.003   4
  -3  -7   7 2410.99 282.413   4
   3  -7  -7 2128.95 254.177   5
  -3   7   7 1934.39 250.490   3
   3  -7  -7 2285.82 287.312   2
  -3   7   7 1652.20 224.066   4
   2  -7  -6 36903.4 1359.99   2
  -2  -7   6 36626.6 1317.56   4
   2  -7  -6 38992.1 1330.74   5
  -2  -7   6 35671.8 1261.51   5
  -2   7   6 36149.6 1275.01   3
  -2   7   6 37595.5 1317.81   4
  -1  -7   5 8372.09 485.687   4
   1  -7  -5 7687.78 492.449   5
  -1  -7   5 7592.68 482.391   5
  -1   7   5 7788.62 444.987   3
   1  -7  -5 8370.67 529.519   2
  -1  -7   5 8638.88 540.007   1
   1   7  -5 7823.62 472.368   3
  -1   7   5 8166.25 520.628   4
   0  -7   4 4456.45 321.036   4
   0  -7   4 4612.21 371.649   5
   0  -7  -4 4394.53 361.570   5
   0   7   4 4947.60 309.446   3
   0   7  -4 4943.80 371.661   3
   0   7   4 4511.98 383.115   4
   0  -7   4 4336.13 369.817   1
   1   7   3 45.0702 35.0058   3
   1  -7   3 155.169 86.8562   1
   1  -7   3 103.992 49.6474   4
  -1   7  -3 129.521 78.0810   3
   1  -7   3 98.5819 78.5283   5
  -1  -7  -3 209.353 89.8323   5
   2  -7   2 8240.73 387.930   4
   2  -7   2 8410.09 526.316   5
  -2  -7  -2 7811.37 501.257   5
  -2   7  -2 7220.15 498.681   3
   2  -7   2 6795.93 481.442   1
  -3  -7  -1 3806.88 342.571   5
  -3   7  -1 3751.68 347.073   3
  -4   7   0 22589.2 968.553   3
  -4  -7   0 19739.5 913.122   5
  -5  -7   1 2519.51 289.047   5
  -5   7   1 2046.55 267.632   3
  -6  -7   2 7485.43 462.215   1
  -6   7   2 7683.79 554.284   3
  -6  -7   2 7428.32 519.043   5
  -7  -7   3 11.8249 45.1976   1
  -7  -7   3 4.56419 53.3576   5
  -7   7   3 20.1498 62.0573   3
  -8  -7   4 9214.22 527.875   1
  -8  -7   4 9383.17 616.896   5
  -8   7   4 8613.78 638.721   3
  -9  -7   5 1003.16 203.285   5
  -9   7   5 1114.02 245.181   3
 -10   7   6 12604.9 865.574   3
 -10  -7   6 13193.5 772.669   5
  11  -7  -7 2177.16 286.028   2
 -11  -7   7 2285.52 317.450   5
 -11   7   7 2395.35 386.660   3
 -12  -7   8 3221.19 383.910   5
  -6   8  10 4653.49 492.487   3
  -5  -8   9 6901.31 587.443   4
  -5   8   9 8341.46 629.020   3
   5  -8  -9 8067.44 617.091   2
  -4  -8   8 5115.52 467.883   4
  -4   8   8 4003.82 405.187   3
   4  -8  -8 5055.69 468.620   2
  -3  -8   7 4060.45 397.209   4
  -3   8   7 4291.17 389.974   3
   3  -8  -7 4313.10 424.355   2
   3  -8  -7 4589.99 401.029   5
  -3   8   7 3592.81 339.681   4
  -2   8   6 320.246 104.192   3
  -2   8   6 235.411 92.3138   4
  -2  -8   6 235.398 109.869   1
   2   8  -6 265.517 91.4343   3
  -2  -8   6 253.337 96.0249   4
   2  -8  -6 308.528 111.533   5
  -2  -8   6 140.634 78.4961   5
   2  -8  -6 239.251 103.724   2
  -1  -8   5 5852.13 420.538   4
   1  -8  -5 5213.55 431.838   5
  -1   8   5 6345.04 404.918   3
  -1  -8   5 5788.67 441.807   5
  -1  -8   5 5795.10 478.664   1
   1   8  -5 5996.05 436.192   3
  -1   8   5 6104.23 469.538   4
   0  -8   4 7352.93 439.621   4
   0  -8   4 6460.70 474.079   5
   0  -8  -4 6340.12 472.284   5
   0   8  -4 6693.81 469.280   3
   0  -8   4 6850.86 508.738   1
   1  -8   3 18663.3 725.513   4
   1  -8   3 18830.3 868.121   5
  -1  -8  -3 17169.2 843.916   5
   1  -8   3 15664.7 833.954   1
  -1   8  -3 16546.3 823.588   3
   2  -8   2 12037.7 683.388   5
  -2   8  -2 10516.4 632.313   3
  -2  -8  -2 11790.3 672.961   5
   2  -8   2 11899.3 687.997   1
  -3  -8  -1 5771.96 462.708   5
  -3   8  -1 6288.42 470.085   3
  -4  -8   0 353.926 126.274   5
  -4   8   0 427.890 122.599   3
  -5  -8   1 3906.14 390.992   5
  -5   8   1 3619.40 368.996   3
  -6  -8   2 5548.57 427.403   1
  -6  -8   2 6337.17 508.185   5
  -6   8   2 6098.85 493.062   3
  -7  -8   3 22021.9 1048.95   5
  -7  -8   3 22065.3 939.969   1
  -7   8   3 22696.7 1073.88   3
  -8  -8   4 11551.3 637.296   1
  -8  -8   4 9812.87 675.290   5
  -8   8   4 10215.0 709.255   3
  -9  -8   5 2694.16 349.096   5
  -9   8   5 3219.78 410.368   3
 -10  -8   6-16.5180 51.2467   5
 -10   8   6-30.6588 67.0967   3
 -11  -8   7 2795.53 359.902   5
  -5   9   9 515.624 172.839   3
  -5  -9   9 538.156 194.051   4
  -4   9   8 2197.96 306.148   3
  -4  -9   8 2082.64 307.728   4
   4  -9  -8 2172.87 328.478   2
  -3  -9   7 8645.86 615.297   4
   3  -9  -7 9076.64 615.072   5
  -3   9   7 8913.10 588.550   3
  -2  -9   6 6863.13 510.366   4
   2  -9  -6 6357.07 506.322   5
  -2  -9   6 5959.07 474.551   5
  -2  -9   6 7124.83 582.585   1
  -1  -9   5 8435.27 538.414   4
   1  -9  -5 7057.43 534.050   5
  -1  -9   5 7635.70 545.242   5
  -1  -9   5 7704.25 595.714   1
  -1   9   5 7514.46 553.920   4
   0  -9   4 1376.30 192.061   4
   0   9  -4 1305.00 219.332   3
   0  -9   4 1078.07 210.866   5
   0  -9  -4 1162.85 209.887   5
   0  -9   4 767.855 185.558   1
   1  -9   3 30.0867 79.0491   1
   1  -9   3 96.5924 73.6843   5
  -1  -9  -3-32.7015 69.4180   5
  -1   9  -3 111.168 74.8165   3
   2  -9   2 2503.52 316.872   5
  -2  -9  -2 2144.33 290.757   5
   2  -9   2 2715.62 330.327   1
  -2   9  -2 2330.13 281.824   3
   3  -9   1 12347.9 742.114   5
  -3  -9  -1 10916.0 690.352   5
  -3   9  -1 10737.4 636.841   3
  -4  -9   0 7153.64 563.190   5
  -4   9   0 7386.49 516.374   3
  -5  -9   1 10700.2 716.263   5
  -5  -9   1 11037.0 661.776   1
  -5   9   1 11782.7 691.277   3
  -6  -9   2 3376.67 351.991   1
  -6  -9   2 4503.10 451.732   5
  -6   9   2 4396.25 418.102   3
  -7  -9   3 22.0944 59.7275   1
  -7  -9   3 46.7046 73.5922   5
  -7   9   3 69.2478 65.5104   3
  -8  -9   4 1533.63 268.030   5
  -8   9   4 1742.52 282.564   3
  -8  -9   4 1441.09 239.687   1
  -9  -9   5 9912.81 722.165   5
  -9   9   5 10685.7 766.505   3
  -4 -10   8 9697.33 725.599   4
  -3 -10   7 1267.57 240.821   4
   3 -10  -7 1569.48 253.302   5
  -2 -10   6 393.120 140.641   4
   2 -10  -6 194.040 104.498   5
  -2 -10   6 228.580 108.965   5
  -2 -10   6 186.409 125.908   1
  -1 -10   5 844.965 209.545   1
   1 -10  -5 1044.96 209.768   5
  -1 -10   5 837.793 195.621   5
   0 -10   4 17155.6 903.935   5
   0 -10  -4 17014.6 922.528   5
   0  10   4 18538.9 936.738   4
   0 -10   4 16044.4 934.762   1
   1 -10   3 2510.13 335.015   1
   1 -10   3 1773.31 280.995   5
  -1 -10  -3 1928.51 290.654   5
   2 -10   2 13319.4 801.056   1
   2 -10   2 12483.9 771.468   5
  -2  10  -2 12676.9 707.855   3
  -2 -10  -2 12184.9 766.015   5
  -3  10  -1 754.258 164.534   3
  -3 -10  -1 519.471 152.204   5
   3 -10   1 655.285 181.785   5
   4 -10   0 856.911 207.929   5
  -4 -10   0 1217.96 239.400   5
  -4  10   0 1143.48 204.702   3
  -5 -10   1 309.262 120.254   1
  -5 -10   1 449.960 168.970   5
  -5  10   1 376.471 127.586   3
  -6 -10   2 8156.96 586.583   1
  -6 -10   2 9302.40 696.581   5
  -6  10   2 8265.62 592.647   3
  -7 -10   3 808.986 180.848   1
  -7 -10   3 844.211 209.082   5
  -7  10   3 891.030 194.695   3
  -8 -10   4 9268.75 716.230   5
  -8 -10   4 7872.82 602.124   1
  -8  10   4 9470.75 688.855   3
   2 -11  -6 88.5574 84.4728   5
  -1 -11   5 5311.40 498.241   5
   0 -11  -4 450.622 176.018   5
   0 -11   4 342.168 157.572   5
   0 -11   4 309.426 140.869   1
   1 -11   3 257.650 118.439   1
   1 -11   3 352.930 141.492   5
  -1 -11  -3 700.345 180.135   5
   2 -11   2-86.9575 84.7162   1
   2 -11   2 139.461 92.5989   5
  -2 -11  -2-169.683 109.298   5
   3 -11   1 14672.9 898.450   5
  -3 -11  -1 14129.3 883.322   5
   4 -11   0-10.3816 76.0303   5
  -4 -11   0-120.838 89.9842   5
  -4  11   0 9.67254 54.2879   3
   5 -11  -1 9119.57 732.388   5
  -5 -11   1 9443.66 738.176   5
  -5 -11   1 9256.73 655.794   1
  -5  11   1 9303.47 621.285   3
  -6 -11   2 554.839 163.202   1
  -6  11   2 504.139 151.969   3
  -7 -11   3-74.3090 86.0816   1
  -7  11   3-104.750 86.0394   3
  -8   0  13 57.9526 84.1797   4
  -7   0  12 28010.3 1231.85   4
  -6   0  11-2.90161 71.5658   4
  -5   0  10 12844.5 696.344   4
  -4   0   9-5.35636 44.9405   4
  -3   0   8 4114.33 333.004   4
  -2   0   7-25.7127 57.1804   4
  -1   0   6 60368.3 1730.07   4
   0   0   5 31.4950 40.8581   4
   1   0   4 83007.3 1920.71   5
  -1   0  -4 81777.9 1922.09   5
   1   0   4 78633.4 2142.66   4
   2   0   3 23.8162 39.9117   4
  -2   0  -3-4.26957 21.3542   5
   3   0   2 223.118 60.9502   4
  -3   0  -2 137.279 39.0125   5
  -4   0  -1 11.6083 29.3351   5
  -4   0  -1 18.8332 39.8325   3
  -5   0   0 150994. 3457.86   5
  -5   0   0 123710. 3605.81   3
  -6   0   1-4.45071 54.2997   3
  -6   0   1 38.9973 44.0400   5
  -7   0   2 40818.4 1288.14   5
  -7   0   2 44287.1 1333.98   3
  -8   0   3 36.7453 53.4593   5
  -8   0   3 32.5268 38.7747   3
  -9   0   4 330.618 96.9052   5
  -9   0   4 496.047 107.250   3
 -10   0   5-108.142 71.2125   5
 -10   0   5 25.6161 44.9579   3
 -11   0   6 39458.6 1328.98   3
 -11   0   6 38137.4 1384.41   5
 -12   0   7 45.4175 52.2001   3
 -12   0   7 31.7511 59.6805   5
 -13   0   8 14729.3 765.048   3
 -13   0   8 15505.5 818.069   5
 -14   0   9-211.710 109.592   5
  -8   1  13 5682.48 518.480   4
  -7  -1  12 81.5020 79.3747   4
  -7   1  12-9.69998 63.0122   4
  -6  -1  11 3687.94 377.749   4
  -6   1  11 3741.81 374.300   4
  -5   1  10 1219.77 197.741   4
  -5  -1  10 1324.39 216.563   4
  -4   1   9 43828.8 1471.05   4
  -4  -1   9 42644.7 1465.26   4
  -3   1   8 1813.60 221.854   4
  -3  -1   8 1723.84 214.890   4
  -2   1   7 22701.7 870.668   4
  -2  -1   7 23288.2 884.639   4
  -1  -1   6 74.4994 47.9224   4
  -1   1   6 110.096 55.3157   4
   0   1   5 6973.72 383.133   4
   0  -1  -5 6987.83 207.487   5
   0  -1   5 7279.03 381.843   4
  -1  -1  -4 14428.5 424.228   5
   1  -1   4 15689.9 410.104   5
   1   1   4 13684.4 573.056   4
   1  -1   4 13635.4 553.388   4
  -2  -1  -3 119623. 2826.10   5
   2   1   3 115125. 2961.41   4
   2  -1   3 118997. 2932.30   4
  -3  -1  -2 510.856 73.4265   5
  -3   1  -2 515.772 71.5933   5
   3   1   2 408.392 79.5914   4
   3  -1   2 504.029 78.7473   4
  -4  -1  -1 65100.8 1711.98   5
  -4   1  -1 63648.1 1702.34   5
  -4   1  -1 68351.0 1851.85   3
   4  -1   1 66415.9 1679.25   4
   5  -1   0 2853.57 104.160   1
  -5  -1   0 2852.29 209.995   5
  -5   1   0 2818.51 206.182   5
  -5  -1   0 2984.62 256.237   3
  -5   1   0 3339.09 320.151   3
  -6  -1   1 3171.45 241.400   5
  -6   1   1 3584.46 251.418   5
  -6   1   1 2977.24 306.200   3
  -6  -1   1 4215.30 276.567   3
  -7  -1   2 1039.33 145.034   5
  -7   1   2 949.312 139.193   5
  -7   1   2 1137.12 178.395   3
  -7  -1   2 1325.64 142.751   3
   7  -1  -2 1108.76 87.4333   2
  -8   1   3 60856.4 1801.55   5
  -8  -1   3 62533.1 1819.02   5
  -8   1   3 62753.9 1860.42   3
  -8  -1   3 62296.7 1699.47   3
  -9  -1   4 7288.14 384.281   3
  -9  -1   4 6724.86 432.821   5
  -9   1   4 6786.41 436.076   5
  -9   1   4 7048.03 445.755   3
 -10   1   5 37892.4 1297.63   3
 -10  -1   5 37157.1 1182.19   3
 -10  -1   5 35500.3 1285.75   5
 -10   1   5 36078.6 1288.15   5
 -11  -1   6 771.791 134.037   3
 -11  -1   6 673.258 156.550   5
 -11   1   6 667.691 152.651   5
 -11   1   6 470.205 121.830   3
 -12  -1   7 216.333 78.5966   3
 -12  -1   7 507.097 146.691   5
 -12   1   7 380.944 124.831   5
 -12   1   7 615.085 151.969   3
 -13   1   8 405.990 124.017   3
 -13  -1   8 406.607 135.018   5
 -13   1   8 543.842 154.606   5
 -14   1   9 18775.9 955.201   3
 -14  -1   9 18499.6 949.969   5
  -8   2  13 3610.99 408.924   4
  -7   2  12 16795.8 894.029   4
  -7  -2  12 16708.0 916.531   4
  -6  -2  11 3265.41 360.570   4
  -6   2  11 3041.19 334.047   4
  -5  -2  10 11723.7 675.371   4
  -5   2  10 10618.0 631.432   4
  -4  -2   9 410.681 124.802   4
  -4   2   9 320.295 107.732   4
  -3   2   8 3556.48 309.511   4
  -3  -2   8 3574.06 318.220   4
  -2   2   7 2625.11 251.264   4
  -2  -2   7 3121.83 274.505   4
  -1  -2   6 72497.9 1714.39   5
  -1   2   6 69672.8 2034.35   4
  -1  -2   6 71181.2 2039.55   4
   0  -2   5 14506.0 430.774   5
   0  -2  -5 14517.4 456.958   5
   0  -2   5 16119.0 424.375   5
   0   2   5 13290.9 596.930   4
   0  -2   5 13894.9 590.518   4
  -1  -2  -4 26197.9 728.319   5
   1   2   4 24577.7 864.054   4
   1  -2   4 25073.5 830.855   4
  -2  -2  -3 1697.44 132.556   5
   2   2   3 1696.13 173.557   4
   2  -2   3 1829.14 153.537   4
   3  -2   2 12511.2 413.126   1
  -3  -2  -2 13283.4 483.220   5
  -3  -2  -2 13029.5 421.474   2
   3  -2   2 12755.8 456.810   4
  -4  -2  -1 3124.82 213.032   5
  -4   2  -1 3062.56 272.583   3
   4  -2   1 3263.35 173.941   4
   4  -2   1 2644.95 138.579   1
  -5  -2   0 60326.8 1498.97   1
  -5  -2   0 58152.8 1694.40   5
  -5   2   0 58482.2 1945.72   3
  -5  -2   0 62698.3 1719.11   3
   5  -2   0 62518.2 1553.17   4
  -6  -2   1 19762.6 749.610   5
  -6   2   1 20523.3 751.487   5
  -6  -2   1 22333.2 674.136   3
   7  -2  -2 32307.8 897.255   2
  -7  -2   2 29956.4 1040.51   5
  -7   2   2 30857.5 1043.96   5
  -7  -2   2 32522.5 902.116   3
  -8  -2   3 2015.54 156.741   3
  -8  -2   3 1724.96 204.932   5
  -8   2   3 1782.54 205.417   5
   8  -2  -3 1791.39 143.755   2
  -8   2   3 1934.05 242.551   3
   9  -2  -4 44.3361 34.9449   2
  -9  -2   4 82.4037 61.5995   5
  -9   2   4 63.3574 59.6513   5
  -9   2   4 56.2381 57.0591   3
  -9  -2   4 37.7935 35.2390   3
 -10  -2   5 8305.02 417.683   3
 -10  -2   5 7830.87 510.204   5
 -10   2   5 8058.64 516.185   5
  10  -2  -5 9075.23 419.714   2
 -10   2   5 8458.85 552.535   3
 -11   2   6 27519.6 1140.39   3
 -11  -2   6 26063.1 1075.13   5
 -12   2   7 2472.45 311.488   3
 -12  -2   7 2589.60 304.719   5
 -13   2   8 13827.5 810.133   3
 -13  -2   8 14367.5 789.556   5
 -14   2   9 778.485 197.804   3
 -14  -2   9 849.342 199.584   5
  -7   3  12 867.865 183.707   4
  -7  -3  12 1135.32 230.254   4
  -6  -3  11 2441.35 315.970   4
  -6   3  11 2565.78 310.898   4
  -5  -3  10 10535.4 648.665   4
  -5   3  10 10585.3 627.042   4
  -4  -3   9 14586.5 741.858   4
  -4   3   9 13958.4 705.483   4
  -3  -3   8 17918.0 803.668   4
  -3   3   8 18035.8 787.242   4
  -2  -3   7 16165.4 708.128   4
  -2   3   7 15051.6 683.956   4
   1  -3  -6 744.364 92.1153   5
  -1   3   6 791.174 139.702   4
  -1  -3   6 687.279 72.8661   5
  -1  -3   6 733.194 126.092   4
   0   3   5 281.052 81.5925   4
   0  -3   5 279.054 77.0835   4
   0  -3   5 350.190 63.0684   5
   0  -3  -5 288.378 58.5196   5
  -1  -3  -4 29070.3 861.366   5
   1   3   4 28628.8 988.159   4
   1  -3   4 28520.8 914.466   4
   2  -3   3 28318.8 874.614   1
  -2  -3  -3 31118.5 916.058   5
  -2  -3  -3 29846.5 893.716   2
   2  -3   3 31366.2 911.168   4
  -3  -3  -2 8752.45 365.539   2
  -3  -3  -2 9091.95 401.061   5
  -3   3  -2 8883.06 458.829   3
   3  -3   2 8558.51 345.996   1
   3  -3   2 9112.00 354.416   4
  -4  -3  -1 19476.4 706.160   5
  -4   3  -1 21473.9 876.170   3
   4  -3   1 20138.0 636.717   1
   4  -3   1 20334.4 588.516   4
  -5   3   0 733.764 166.384   3
  -5  -3   0 690.392 117.777   5
  -5  -3   0 798.134 94.0607   3
   5  -3   0 742.285 61.1840   4
  -6  -3   1 156.968 39.9643   1
   6  -3  -1 74.2199 16.3006   4
   6  -3  -1 89.2691 16.7407   4
  -6   3   1 18.5611 73.3526   3
  -6  -3   1 65.5256 58.5722   5
  -6  -3   1 109.881 28.9171   3
  -7  -3   2 9820.82 332.535   3
  -7  -3   2 9710.13 501.758   5
  -8  -3   3 36269.2 966.846   3
   8  -3  -3 34728.9 1042.35   2
  -8  -3   3 34133.1 1191.92   5
   9  -3  -4 10737.8 464.445   2
  -9  -3   4 9378.89 547.711   5
  -9   3   4 10020.7 633.635   3
 -10  -3   5 7755.40 514.017   5
  10  -3  -5 8920.82 434.138   2
 -10   3   5 9053.52 607.727   3
 -11   3   6 3705.68 397.174   3
 -11  -3   6 3696.73 360.059   5
 -12  -3   7 506.034 140.554   5
 -12   3   7 539.091 156.330   3
 -13   3   8 2587.54 351.999   3
 -13  -3   8 2530.10 315.221   5
 -14   3   9 4975.15 505.343   3
 -14  -3   9 4605.14 442.351   5
  -7   4  12 4510.46 434.642   4
  -6  -4  11 11082.7 718.716   4
  -6   4  11 10036.3 646.279   4
  -5  -4  10 1697.75 257.804   4
  -5   4  10 1324.77 215.524   4
  -4   4   9 173.184 95.0874   4
  -4  -4   9 184.526 85.4373   4
  -3   4   8 813.568 160.075   3
  -3  -4   8 1011.82 177.340   4
  -3   4   8 864.506 154.382   4
  -2  -4   7 15836.9 719.701   4
   2  -4  -7 16154.3 599.771   5
  -2   4   7 16179.4 719.808   3
  -2   4   7 15044.1 702.408   4
  -1  -4   6 11044.8 549.014   4
  -1  -4   6 11213.8 437.044   5
   1  -4  -6 11176.2 467.379   5
  -1   4   6 10932.5 562.386   4
   0  -4   5 17848.4 699.845   4
   0  -4   5 17733.5 646.610   5
   0  -4  -5 18204.7 653.122   5
   0  -4  -5 18352.5 714.089   2
   0   4   5 18062.5 752.403   4
   1  -4   4 8050.63 393.900   4
   1  -4   4 8038.52 402.827   5
  -1  -4  -4 7760.65 381.320   5
   1   4   4 8633.22 474.929   4
   2  -4   3 6639.48 319.623   4
  -2  -4  -3 6086.61 339.011   5
   2  -4   3 6133.54 320.994   1
   3  -4   2 353.204 74.6902   1
  -3   4  -2 336.049 97.1761   3
  -3  -4  -2 294.215 78.1704   5
   3  -4   2 352.804 60.6252   4
   4  -4   1 23243.4 646.127   4
  -4  -4  -1 22456.3 818.483   5
  -4   4  -1 23891.8 991.206   3
   5  -4   0 7840.64 228.239   4
  -5  -4   0 8362.85 441.167   5
  -5   4   0 8940.66 581.582   3
  -6  -4   1 48907.6 1319.29   1
  -6  -4   1 46906.4 1495.29   5
  -6   4   1 52321.3 1765.30   3
  -7  -4   2 18010.7 592.165   1
  -7  -4   2 16449.0 724.531   5
  -8  -4   3 3299.51 302.467   5
  -8   4   3 2747.66 333.059   3
   9  -4  -4 968.065 140.031   2
  -9  -4   4 682.119 148.755   5
  -9   4   4 562.269 166.864   3
 -10  -4   5 12885.7 693.210   5
  10  -4  -5 13995.1 607.370   2
 -10   4   5 11416.8 751.411   3
 -11   4   6 5101.44 495.374   3
 -11  -4   6 5548.78 449.246   5
 -12   4   7 18646.4 1025.97   3
 -12  -4   7 16197.6 858.221   5
 -13   4   8 2987.41 397.975   3
 -13  -4   8 2553.71 324.551   5
  -6   5  11-52.5806 64.6949   4
  -6  -5  11 360.968 133.499   4
  -5  -5  10 11788.1 724.218   4
  -5   5  10 12613.4 758.369   3
  -5   5  10 10317.7 642.469   4
  -4   5   9 1490.70 234.507   3
  -4   5   9 1155.79 189.224   4
  -4  -5   9 1327.45 222.050   4
  -3  -5   8 19412.8 882.780   4
  -3   5   8 18106.4 855.083   3
   3  -5  -8 19943.1 877.714   2
  -3   5   8 19622.5 857.126   4
   2  -5  -7 543.049 128.031   2
  -2   5   7 693.095 136.813   3
  -2   5   7 588.298 132.170   4
  -2  -5   7 629.603 141.193   4
   2  -5  -7 648.738 116.205   5
  -1  -5   6 2063.34 225.820   4
   1  -5  -6 1961.77 195.967   5
  -1  -5   6 2282.54 200.376   5
  -1   5   6 1795.04 203.281   3
   1  -5  -6 2046.27 228.756   2
  -1   5   6 2235.73 248.241   4
   0  -5   5 2751.50 240.609   4
   0  -5   5 2777.24 237.332   5
   0   5   5 2651.38 227.203   3
   0  -5  -5 2667.86 248.098   2
   0   5   5 2677.44 269.555   4
   0  -5  -5 2528.34 225.163   5
   1  -5   4 12717.8 533.737   4
   1  -5   4 12286.0 567.981   5
  -1  -5  -4 12216.1 550.144   5
  -1  -5  -4 12632.7 572.374   2
   1  -5   4 12393.9 557.652   1
   1   5   4 12807.0 638.066   4
   2  -5   3 4061.15 245.501   4
  -2   5  -3 3513.48 296.279   3
  -2  -5  -3 3504.60 271.973   5
   2  -5   3 3838.90 274.362   1
   3  -5   2 43628.8 1173.95   4
  -3  -5  -2 41775.8 1344.74   5
   3  -5   2 44864.1 1327.99   1
  -3   5  -2 42088.2 1448.29   3
   4  -5   1 408.646 53.3326   4
  -4   5  -1 282.433 121.703   3
  -4  -5  -1 330.177 90.6322   5
  -5  -5   0 5421.86 373.110   5
  -5   5   0 5515.26 454.072   3
  -6  -5   1 28.7043 61.3857   5
  -6   5   1-0.48821 77.2838   3
  -7  -5   2 26736.9 1043.63   5
  -7   5   2 27681.5 1203.86   3
  -8  -5   3 801.716 156.959   5
  -8   5   3 590.616 164.460   3
  -9  -5   4 22291.7 944.906   5
  -9   5   4 18016.3 991.911   3
 -10  -5   5 512.037 138.824   5
 -10   5   5 489.936 161.231   3
  10  -5  -5 641.707 129.738   2
 -11  -5   6 2389.34 296.662   5
 -11   5   6 2354.64 352.643   3
 -12  -5   7 608.683 156.138   5
 -12   5   7 970.535 246.553   3
 -13  -5   8 7205.42 570.033   5
  -6  -6  11 17141.4 974.355   4
  -6   6  11 16361.1 966.640   3
   6  -6 -11 17260.8 934.922   2
   5  -6 -10-62.2712 75.3921   2
  -5   6  10-26.1221 41.8968   3
  -5   6  10 50.3456 68.8020   4
  -5  -6  10 102.765 91.7186   4
  -4  -6   9 1935.41 279.414   4
  -4   6   9 2280.17 297.664   3
   4  -6  -9 1913.51 267.045   2
  -4   6   9 1919.91 256.862   4
   3  -6  -8 26.0791 53.5924   2
  -3   6   8-12.1978 53.1685   3
  -3   6   8 99.4813 79.9562   4
  -3  -6   8-40.9506 70.5268   4
  -2  -6   7 28781.5 1095.21   4
   2  -6  -7 27089.9 992.231   5
  -2   6   7 26002.1 1036.24   3
   2  -6  -7 27004.8 1072.96   2
  -2   6   7 26562.7 1065.99   4
  -1  -6   6 1198.68 183.332   4
  -1   6   6 1183.58 196.236   4
  -1  -6   6 1439.32 182.530   5
   1  -6  -6 1211.29 167.221   5
  -1   6   6 1183.08 169.333   3
   1  -6  -6 1395.84 204.296   2
   0  -6   5 28269.7 999.575   4
   0  -6  -5 26154.3 991.360   5
   0  -6   5 27605.3 1036.04   1
   0   6   5 27586.0 955.902   3
   0  -6  -5 28739.5 1060.19   2
   0  -6   5 29496.1 1031.48   5
   0   6   5 29124.6 1123.24   4
   1  -6   4 194.717 74.0299   1
   1  -6   4 114.307 52.7926   4
  -1   6  -4 152.033 72.5230   3
   1  -6   4 127.344 75.3823   5
  -1  -6  -4 88.5161 46.6721   5
   1   6   4 146.195 80.3257   4
  -1  -6  -4 132.619 75.0300   2
   2  -6   3 627.881 125.292   1
   2  -6   3 533.479 91.4910   4
  -2   6  -3 350.952 109.643   3
  -2  -6  -3 470.967 110.515   5
   3  -6   2 1016.83 108.870   4
  -3   6  -2 875.110 176.206   3
  -3  -6  -2 1032.46 164.604   5
   3  -6   2 1000.90 164.017   1
  -4  -6  -1 17024.9 763.280   5
  -4   6  -1 16207.7 835.182   3
  -5  -6   0 289.011 95.4276   5
  -5   6   0 451.617 143.885   3
  -6  -6   1 19332.5 872.917   5
  -6  -6   1 20287.7 783.363   1
  -6   6   1 22717.6 1015.88   3
  -7  -6   2-9.73859 41.7981   1
  -7  -6   2 15.3392 52.1662   5
  -8  -6   3 3261.20 341.293   5
  -8  -6   3 3613.44 281.027   1
  -8   6   3 3848.71 416.743   3
  -9  -6   4 230.947 104.069   5
  -9   6   4 240.465 118.986   3
 -10  -6   5 5610.71 465.943   5
 -10   6   5 5097.44 522.664   3
 -11  -6   6 1071.13 209.403   5
 -11   6   6 873.589 218.921   3
 -12   6   7 20273.5 1191.27   3
 -12  -6   7 22043.3 1053.80   5
  -5   7  10 6573.91 570.085   3
  -5  -7  10 7158.59 587.982   4
   5  -7 -10 7400.10 573.119   2
  -4  -7   9 2923.03 353.685   4
  -4   7   9 2132.26 296.004   3
   4  -7  -9 1969.75 282.572   2
  -4   7   9 2083.19 269.586   4
  -3  -7   8 14640.2 793.979   4
   3  -7  -8 14899.7 799.890   2
  -3   7   8 13429.8 747.803   3
  -3   7   8 14442.5 755.488   4
  -2   7   7 1140.77 185.974   3
  -2   7   7 1253.31 209.050   4
  -2  -7   7 1101.15 195.257   4
   2  -7  -7 1033.62 216.739   5
   2  -7  -7 1058.59 199.394   2
  -1   7   6 367.993 102.546   3
  -1   7   6 384.230 114.151   4
  -1  -7   6 368.855 111.352   4
   1  -7  -6 415.462 111.216   5
  -1  -7   6 424.752 112.866   5
   1  -7  -6 479.032 135.196   2
   0   7   5 14.1046 43.5795   3
   0   7   5 152.134 85.0122   4
   0   7  -5-63.0636 54.0373   3
   0  -7   5 70.5452 55.6325   4
   0  -7   5 3.63371 41.4375   5
   0  -7  -5 31.3740 51.6113   5
   0  -7  -5 139.222 75.8844   2
   0  -7   5 59.1147 57.5354   1
   1  -7   4 13679.5 596.958   4
   1  -7   4 14240.7 690.517   5
  -1  -7  -4 12319.6 646.583   5
   1   7   4 13258.7 548.151   3
  -1   7  -4 12829.4 682.691   3
   1  -7   4 13372.9 681.286   1
   2  -7   3 10255.1 589.306   1
   2  -7   3 11594.4 490.256   4
   2  -7   3 10130.7 592.844   5
  -2  -7  -3 10194.3 579.913   5
  -2   7  -3 10268.3 617.700   3
  -3  -7  -2 34669.0 1243.97   5
   3  -7   2 32396.3 1220.24   1
  -3   7  -2 32560.5 1299.22   3
  -4  -7  -1 2615.89 289.430   5
  -4   7  -1 1919.57 267.480   3
  -5  -7   0 2533.52 295.550   5
  -5   7   0 2603.89 317.662   3
  -6  -7   1 742.758 137.659   1
  -6  -7   1 1082.54 194.031   5
  -6   7   1 1130.93 214.345   3
  -7  -7   2 14516.0 793.249   5
  -7   7   2 16112.3 883.013   3
  -7  -7   2 16413.6 708.751   1
  -8  -7   3 3899.22 390.664   5
  -8  -7   3 4837.39 356.516   1
  -8   7   3 4605.82 463.970   3
  -9  -7   4 23969.9 1101.10   5
  -9   7   4 23610.5 1186.66   3
 -10  -7   5 1714.71 267.301   5
 -10   7   5 1485.33 289.110   3
 -11  -7   6 2862.27 357.898   5
 -11   7   6 2094.71 361.393   3
 -12  -7   7-82.1762 72.7198   5
  -5   8  10 1033.23 237.091   3
  -4  -8   9 5.94024 35.4209   4
  -4   8   9 62.3565 88.4742   3
   4  -8  -9-54.6099 71.3814   2
  -3   8   8 223.561 96.8572   3
  -3   8   8 220.297 101.836   4
  -3  -8   8 344.020 122.701   4
   3  -8  -8 206.862 101.032   2
  -2  -8   7 5341.40 442.202   4
   2  -8  -7 4906.97 404.454   5
   2  -8  -7 4434.09 430.858   2
  -2   8   7 4527.48 419.522   4
  -2   8   7 5277.78 413.226   3
  -1  -8   6 7611.75 505.786   4
   1  -8  -6 7890.26 519.942   5
  -1  -8   6 7445.96 502.491   5
   1  -8  -6 7190.31 539.251   2
   1   8  -6 7839.65 527.465   3
  -1   8   6 6569.15 512.032   4
   0  -8   5 12999.2 637.005   4
   0  -8   5 13153.8 690.787   5
   0  -8  -5 10732.7 638.782   5
   0  -8   5 12284.3 719.494   1
   0   8  -5 12630.5 697.077   3
   0   8   5 10667.1 694.582   4
   1  -8   4 8785.39 471.613   4
  -1   8  -4 7873.93 547.321   3
   1  -8   4 8014.47 532.487   5
  -1  -8  -4 7083.62 504.533   5
   1  -8   4 8223.84 558.142   1
   2  -8   3 1828.16 259.758   1
   2  -8   3 2442.00 290.838   5
  -2  -8  -3 1723.85 247.885   5
  -2   8  -3 2042.42 283.444   3
   3  -8   2 1010.78 204.677   5
  -3   8  -2 755.429 172.106   3
  -3  -8  -2 747.158 166.100   5
   3  -8   2 671.074 162.884   1
  -4  -8  -1 12073.4 706.702   5
  -4   8  -1 12000.9 710.295   3
  -5  -8   0 10518.1 666.161   5
  -5   8   0 9570.57 623.757   3
  -6  -8   1 18256.8 912.567   5
  -6  -8   1 15758.1 768.631   1
  -6   8   1 17238.8 897.349   3
  -7  -8   2 4402.65 431.097   5
  -7   8   2 4316.56 432.315   3
  -7  -8   2 4510.92 368.030   1
  -8  -8   3 682.352 148.373   1
  -8  -8   3 888.560 199.700   5
  -8   8   3 483.575 150.294   3
  -9  -8   4 235.606 103.835   5
  -9   8   4 216.932 120.308   3
 -10  -8   5 3374.42 400.865   5
 -10   8   5 5148.69 532.609   3
 -11  -8   6 6734.58 581.205   5
  -4  -9   9 7885.52 639.678   4
  -3  -9   8 5256.92 492.439   4
   3  -9  -8 5648.23 527.042   2
  -2  -9   7 5153.09 459.075   4
   2  -9  -7 4773.73 428.490   5
  -1   9   6 14.6153 74.0217   4
  -1  -9   6 447.097 130.286   4
   1   9  -6 445.412 153.830   3
   1  -9  -6 442.958 133.346   5
  -1  -9   6 287.906 118.170   5
  -1  -9   6 414.485 148.313   1
   0  -9   5 1106.59 227.167   1
   0   9   5 1103.87 212.523   4
   0   9  -5 1298.16 230.868   3
   0  -9   5 1504.33 233.385   5
   0  -9  -5 1470.28 233.375   5
   1  -9   4 2365.69 296.866   5
  -1  -9  -4 2695.15 314.972   5
  -1   9  -4 2075.39 292.511   3
   1  -9   4 1948.46 288.881   1
   2  -9   3 17405.3 916.496   1
   2  -9   3 19598.7 940.491   5
  -2  -9  -3 18221.1 906.171   5
  -2   9  -3 16504.1 879.459   3
   3  -9   2 8837.77 622.930   5
  -3  -9  -2 8983.82 615.313   5
   3  -9   2 9889.75 646.280   1
  -3   9  -2 8202.33 581.868   3
  -4  -9  -1 5523.32 486.613   5
  -4   9  -1 5745.55 476.917   3
  -5  -9   0-4.60655 57.4140   5
  -5   9   0 17.1204 49.5401   3
  -6  -9   1 410.531 150.533   5
  -6  -9   1 330.927 114.129   1
  -6   9   1 188.156 102.657   3
  -7  -9   2 1672.75 240.132   1
  -7  -9   2 1932.85 299.070   5
  -7   9   2 2194.89 307.868   3
  -8  -9   3 14484.4 874.031   5
  -8  -9   3 13267.4 729.266   1
  -8   9   3 15254.1 882.769   3
  -9  -9   4 6109.03 558.372   5
  -9   9   4 5300.62 527.635   3
  -3 -10   8 743.555 183.990   4
   1 -10  -6 12129.3 752.988   5
  -1 -10   6 14155.3 894.217   1
   0 -10   5 3512.42 384.788   5
   0 -10  -5 3492.01 388.749   5
   0 -10   5 3197.24 409.107   1
   0  10   5 3601.90 410.485   4
   1 -10   4 7534.71 572.037   5
  -1 -10  -4 7676.39 579.653   5
  -1  10  -4 7622.44 576.894   3
   1 -10   4 7062.22 588.276   1
   2 -10   3 94.7045 100.828   1
   2 -10   3 91.4646 96.3696   5
  -2 -10  -3 111.266 87.1617   5
  -2  10  -3-6.14680 53.7676   3
   3 -10   2 1646.33 275.825   5
   3 -10   2 1672.27 275.229   1
  -3 -10  -2 1779.10 280.383   5
  -3  10  -2 1939.37 276.389   3
   4 -10   1 3020.98 383.647   5
  -4 -10  -1 2521.02 349.442   5
  -4  10  -1 2615.92 315.849   3
  -5 -10   0 13457.5 850.403   5
  -5  10   0 12624.3 753.772   3
  -6 -10   1 2565.65 363.249   5
  -6 -10   1 2253.85 289.767   1
  -6  10   1 2484.47 318.948   3
  -7 -10   2 11871.2 810.378   5
  -7  10   2 11380.7 734.367   3
  -7 -10   2 10069.5 651.050   1
  -8 -10   3 136.100 108.222   5
  -8  10   3 51.6115 82.9781   3
   1 -11  -6-132.775 101.049   5
   0 -11   5 1935.94 294.334   5
   0 -11  -5 1663.28 280.657   5
   1 -11   4 77.1871 69.7270   5
  -1 -11  -4-32.1105 42.7676   5
   1 -11   4 166.703 120.401   1
   2 -11   3 14754.8 886.374   1
   2 -11   3 13302.7 830.531   5
  -2 -11  -3 12221.9 800.463   5
   3 -11   2 326.082 137.037   1
   3 -11   2 284.669 129.231   5
  -3 -11  -2 288.952 138.111   5
  -4 -11  -1 4360.65 481.736   5
   4 -11   1 4179.73 475.596   5
   4 -11   1 4593.98 469.676   1
  -4  11  -1 4675.57 427.488   3
   5 -11   0-67.1085 90.2344   5
  -5  11   0 21.8837 55.1699   3
  -6 -11   1 35.6540 88.6194   1
  -6  11   1 278.027 104.931   3
  -7  11   2-50.6911 73.6841   3
  -7 -11   2-77.2363 73.8041   1
  -6   0  12 5731.40 500.030   4
  -5   0  11 76.7573 75.3376   4
  -4   0  10 8703.85 569.529   4
  -3   0   9 52.9267 61.0723   4
  -2   0   8 36326.9 1278.41   4
  -1   0   7 19.9984 53.5350   4
   0   0   6 15853.9 673.952   4
   1   0   5-12.3625 39.2754   4
   1   0   5-2.19520 9.00276   5
  -2   0  -4 10207.1 334.511   5
   2   0   4 9036.15 446.229   4
   3   0   3-10.2625 43.9975   4
  -3   0  -3-1.16323 24.1563   5
  -4   0  -2 87565.0 2344.32   5
   4   0   2 87256.3 2401.05   4
  -5   0  -1 80.8338 64.4357   3
  -5   0  -1 10.9128 35.2969   5
  -6   0   0 44869.6 1282.24   5
  -6   0   0 39474.3 1439.57   3
  -7   0   1 29.9733 56.8328   3
  -7   0   1-77.9013 53.9582   5
  -8   0   2 16557.8 728.078   5
   8   0  -2 18941.1 504.351   2
  -8   0   2 19436.6 794.629   3
  -9   0   3 27.0742 42.4195   5
  -9   0   3-16.9105 43.1808   3
 -10   0   4 60252.4 1883.91   5
 -10   0   4 61859.4 1826.31   3
 -11   0   5-30.4737 76.1495   5
 -11   0   5 55.4338 53.2687   3
 -12   0   6 9298.83 546.570   3
 -12   0   6 8929.20 593.556   5
 -13   0   7-7.60512 37.7250   3
 -13   0   7 63.9074 93.5236   5
 -14   0   8 1093.93 213.596   5
  -7   1  13 4446.25 455.113   4
  -6   1  12 704.325 173.278   4
  -6  -1  12 555.749 180.658   4
  -5  -1  11 26429.8 1151.79   4
  -5   1  11 26508.9 1140.76   4
  -4   1  10 1258.76 207.000   4
  -4  -1  10 1326.05 213.442   4
  -3   1   9 14641.8 739.347   4
  -3  -1   9 14884.5 743.189   4
  -2   1   8 1191.90 185.742   4
  -2  -1   8 1548.59 210.075   4
  -1   1   7 12802.0 626.737   4
  -1  -1   7 14358.2 661.157   4
   0   1   6 1491.95 185.052   4
   0  -1   6 1642.66 188.659   4
   1  -1   5 62622.3 1467.57   5
  -1  -1  -5 63462.2 1500.66   5
   1   1   5 58862.4 1752.89   4
   1  -1   5 58867.6 1742.54   4
  -2  -1  -4 7548.80 283.035   5
   2   1   4 6911.50 387.632   4
   2  -1   4 7369.30 380.875   4
  -3  -1  -3 16060.7 524.218   5
   3   1   3 15703.6 622.961   4
   3  -1   3 15550.8 587.153   4
  -4  -1  -2 119.837 28.7914   2
   4  -1   2 177.018 56.1427   4
  -4  -1  -2 155.418 50.2651   5
  -4   1  -2 121.132 44.7262   5
  -5   1  -1 6187.26 206.045   2
  -5  -1  -1 6111.34 325.964   5
  -5   1  -1 5974.35 322.055   5
  -5  -1  -1 6784.56 367.373   3
  -5   1  -1 6993.26 434.433   3
   5  -1   1 6459.39 309.270   4
  -6  -1   0 2493.20 210.960   5
  -6   1   0 2142.99 196.034   5
  -6  -1   0 2000.31 231.714   3
  -6   1   0 2299.47 288.103   3
  -7  -1   1 46576.6 1420.91   5
  -7   1   1 45241.0 1401.00   5
   8  -1  -2 2405.63 138.355   2
  -8  -1   2 1980.76 217.950   5
  -8   1   2 2024.00 216.586   5
  -8   1   2 2214.55 261.363   3
  -8  -1   2 2181.76 203.641   3
  -9  -1   3 18652.5 808.571   5
  -9   1   3 18140.8 802.910   5
  -9   1   3 21227.5 882.323   3
  -9  -1   3 20264.4 737.240   3
 -10  -1   4-12.8298 55.7241   5
 -10   1   4-8.99961 56.1590   5
 -10   1   4 1.13480 46.6367   3
 -10  -1   4 8.08644 31.2153   3
 -11   1   5 3956.12 355.198   3
 -11  -1   5 3936.56 306.046   3
 -11  -1   5 3630.05 347.203   5
 -11   1   5 3317.51 332.006   5
 -12  -1   6 1176.22 209.449   5
 -12   1   6 1129.69 205.580   5
 -12   1   6 1297.02 205.001   3
 -13   1   7 18622.1 910.050   3
 -13  -1   7 18235.2 925.655   5
 -13   1   7 19269.7 952.844   5
 -14   1   8 1250.77 218.832   3
 -14  -1   8 1114.08 225.061   5
 -14   1   8 1384.25 251.439   5
  -7   2  13 4626.59 465.304   4
  -6  -2  12 4037.36 423.436   4
  -6   2  12 3884.92 409.446   4
  -5   2  11 256.285 111.729   4
  -5  -2  11 275.475 115.066   4
  -4  -2  10 3264.69 341.296   4
  -4   2  10 2893.72 320.164   4
  -3   2   9 6058.10 441.029   4
  -3  -2   9 5488.31 424.948   4
  -2   2   8 39107.7 1360.31   4
  -2  -2   8 41180.7 1380.28   4
  -1   2   7 8323.51 485.386   4
  -1  -2   7 8327.70 482.268   4
   0  -2  -6 22724.4 605.401   5
   0   2   6 19189.2 812.665   4
   0  -2   6 20734.5 818.988   4
  -1  -2  -5 1174.11 99.5217   5
   1   2   5 995.983 148.694   4
   1  -2   5 934.880 135.650   4
  -2  -2  -4 14398.0 480.160   5
   2   2   4 12174.1 572.018   4
   2  -2   4 12894.0 537.249   4
  -3  -2  -3 4840.14 259.343   5
   3   2   3 4878.67 322.434   4
  -3  -2  -3 5214.08 246.035   2
   3  -2   3 5063.31 282.821   4
  -4  -2  -2 34330.2 935.793   2
  -4  -2  -2 35284.4 1045.05   5
  -4   2  -2 34026.6 1148.35   3
   4  -2   2 36768.7 1024.33   4
  -5  -2  -1 16834.8 642.354   5
  -5  -2  -1 17097.5 626.936   3
   5  -2   1 16945.9 490.320   1
  -5   2  -1 17506.6 796.566   3
   5  -2   1 17904.3 573.810   4
  -6  -2   0 22476.0 832.214   5
  -6   2   0 22160.8 823.891   5
  -6  -2   0 25271.2 877.670   3
  -6   2   0 23958.5 1068.38   3
   6  -2   0 24931.3 712.787   4
  -7  -2   1 1445.84 178.214   5
  -7   2   1 1202.89 161.980   5
  -7   2   1 1426.39 238.944   3
  -7  -2   1 1730.83 158.787   3
  -8  -2   2 2642.61 253.771   5
  -8   2   2 2691.18 254.432   5
  -8   2   2 2301.53 290.879   3
  -8  -2   2 2466.04 185.826   3
  -9  -2   3 4245.81 350.090   5
  -9   2   3 4181.02 343.664   5
  -9   2   3 5157.73 429.765   3
  -9  -2   3 4960.05 280.805   3
 -10  -2   4 26491.5 870.706   3
 -10  -2   4 25665.9 1042.23   5
 -10   2   4 25152.8 1028.41   5
 -10   2   4 24884.2 1078.97   3
 -11  -2   5 21765.0 954.277   5
 -11   2   5 20594.4 945.270   5
 -11   2   5 21007.9 982.389   3
 -12   2   6 6850.20 532.278   3
 -12  -2   6 7603.44 541.326   5
 -13  -2   7 604.208 164.673   5
 -13   2   7 675.796 172.903   3
 -14   2   8 539.782 159.002   3
 -14  -2   8 414.880 148.297   5
  -7   3  13 2716.57 350.838   4
  -6  -3  12 6245.55 540.331   4
  -6   3  12 6043.83 515.552   4
  -5  -3  11 7996.55 582.559   4
  -5   3  11 7056.69 534.751   4
  -4  -3  10 9211.51 607.567   4
  -4   3  10 9243.26 590.982   4
  -3  -3   9 5411.08 431.252   4
  -3   3   9 5394.73 417.215   4
  -2   3   8 56.8464 56.1285   4
  -2  -3   8 149.267 77.5218   4
  -1   3   7 5397.82 387.818   4
  -1  -3   7 4791.72 357.423   4
   0  -3   6 14353.1 461.742   5
   0  -3  -6 14655.9 493.733   5
   0   3   6 13106.8 642.288   4
   0  -3   6 13267.8 615.619   4
   1  -3   5 28424.5 848.705   5
  -1  -3  -5 28685.3 839.877   5
   1   3   5 26657.0 995.505   4
   1  -3   5 26699.4 938.277   4
  -2  -3  -4 46226.2 1264.58   5
  -2  -3  -4 45181.0 1289.09   2
   2   3   4 44449.7 1423.58   4
   2  -3   4 45044.5 1318.68   4
  -3  -3  -3 8435.45 393.094   5
  -3  -3  -3 8798.24 374.383   2
   3  -3   3 8932.75 393.635   4
   4  -3   2 47.2501 29.4166   1
   4  -3   2-34.0471 29.3458   4
  -4   3  -2-10.7201 48.3721   3
  -4  -3  -2 1.07743 29.9381   5
   5  -3   1 277.129 50.1238   4
  -5  -3  -1 282.802 65.8921   3
  -5   3  -1 372.963 128.339   3
   5  -3   1 378.239 61.6775   1
  -5  -3  -1 305.745 80.9936   5
  -6  -3   0 31102.1 837.110   1
  -6  -3   0 26878.3 1004.62   5
  -6   3   0 29853.0 1261.36   3
  -6  -3   0 34139.9 952.409   3
   6  -3   0 30867.8 824.261   4
  -7   3   1 40115.3 1566.66   3
   7  -3  -1 42814.6 1044.49   4
  -7  -3   1 41397.8 1103.05   3
  -8  -3   2 16791.5 755.141   5
  -8  -3   2 18909.0 567.142   3
  -9  -3   3 13630.2 675.253   5
  -9   3   3 12638.3 757.137   3
 -10  -3   4 1427.16 214.189   5
 -10   3   4 1215.86 224.415   3
 -11  -3   5 2444.13 296.919   5
 -11   3   5 2074.09 303.482   3
 -12  -3   6 4605.33 422.180   5
 -12   3   6 4785.59 471.758   3
 -13   3   7 10280.3 723.573   3
 -13  -3   7 9988.76 658.013   5
 -14   3   8 13146.8 857.611   3
 -14  -3   8 13715.1 811.469   5
  -6   4  12 324.911 128.874   4
  -5   4  11 162.894 91.1034   4
  -5  -4  11 308.719 143.843   4
  -4   4  10 124.625 91.6828   4
  -4  -4  10 451.007 136.249   4
  -3  -4   9 13797.2 734.322   4
  -3   4   9 13181.5 708.428   4
  -2  -4   8 8133.54 518.023   4
  -2   4   8 7979.67 512.203   4
  -1  -4   7 22232.7 893.350   4
  -1   4   7 21532.2 902.974   4
   0  -4   6 3154.77 273.744   4
   0  -4   6 3473.99 220.940   5
   0  -4  -6 3104.24 218.601   5
   0   4   6 3389.64 309.389   4
   0  -4  -6 3063.74 266.758   2
   1  -4   5 3070.92 249.775   4
   1  -4   5 3112.22 230.573   5
  -1  -4  -5 3113.07 224.000   5
  -1  -4  -5 3100.53 250.529   2
   1   4   5 2769.11 275.952   4
  -2  -4  -4 2238.65 193.759   5
   2   4   4 1685.24 216.707   4
   2  -4   4 1800.38 173.973   4
  -3  -4  -3 23142.1 811.669   5
   3  -4   3 22875.2 765.563   1
  -3   4  -3 22589.3 897.770   3
   3  -4   3 24140.4 758.412   4
  -4   4  -2 7615.29 489.086   3
  -4  -4  -2 7178.91 396.345   5
   4  -4   2 6917.83 337.736   1
   4  -4   2 7191.73 310.840   4
  -5  -4  -1 56172.7 1403.89   3
   5  -4   1 54632.9 1491.23   1
  -5   4  -1 52297.0 1830.33   3
   5  -4   1 54362.3 1360.17   4
  -6  -4   0 5464.48 375.142   5
  -6   4   0 5176.27 464.390   3
  -7  -4   1 96.3102 39.3067   1
  -7  -4   1 67.2215 54.7653   5
  -7   4   1 28.7274 78.4369   3
  -8  -4   2 271.819 97.1906   5
  -8   4   2 506.658 153.611   3
  -9  -4   3 8375.21 525.173   5
  -9   4   3 6746.76 566.245   3
 -10  -4   4 4276.79 382.413   5
 -10   4   4 3695.78 416.313   3
 -11  -4   5 26303.7 1107.08   5
 -11   4   5 24258.7 1202.10   3
 -12   4   6 4026.29 453.687   3
 -12  -4   6 3378.98 366.749   5
 -13  -4   7 1042.69 213.413   5
 -13   4   7 1007.28 244.410   3
  -6   5  12 15142.2 862.334   4
  -5   5  11 245.483 106.896   4
  -5  -5  11 218.150 111.448   4
  -4  -5  10 13905.2 795.105   4
  -4   5  10 13144.4 738.759   4
   3  -5  -9 888.754 180.253   2
  -3   5   9 1089.49 189.904   4
  -3  -5   9 880.455 181.213   4
   2  -5  -8 919.332 167.710   2
  -2   5   8 850.733 168.170   4
  -2  -5   8 742.054 159.733   4
   1  -5  -7 170.110 82.8828   2
  -1   5   7 175.306 92.2293   4
  -1  -5   7 219.769 84.3501   4
   0  -5   6 15806.4 704.969   4
   0  -5   6 16279.6 644.752   5
   0  -5  -6 16886.1 655.910   5
   0  -5  -6 16701.3 727.638   2
   0   5   6 16615.8 784.867   4
   1  -5   5 1200.74 158.798   5
  -1  -5  -5 1284.19 156.375   5
   1  -5   5 872.229 136.078   4
  -1  -5  -5 1187.76 165.224   2
   1   5   5 1369.29 208.138   4
   2  -5   4 45578.5 1320.94   4
  -2  -5  -4 44715.3 1365.82   5
  -2  -5  -4 44552.3 1371.44   2
   2  -5   4 44087.8 1347.48   1
  -2   5  -4 42397.7 1432.50   3
   2   5   4 45286.0 1521.44   4
   3  -5   3 2540.71 189.991   4
  -3  -5  -3 2200.26 222.332   5
  -3   5  -3 2508.95 269.361   3
   3  -5   3 2369.77 210.042   1
   4  -5   2 330.364 87.5582   1
   4  -5   2 311.090 60.4015   4
  -4   5  -2 254.896 106.138   3
  -4  -5  -2 262.272 80.2860   5
  -5   5  -1-97.2369 88.6063   3
  -5  -5  -1 35.1555 39.8695   5
  -6  -5   0 25376.4 989.636   5
  -6   5   0 27597.2 1193.33   3
  -7  -5   1 513.508 128.821   5
  -7   5   1 733.799 183.876   3
  -8  -5   2 39432.8 1413.39   5
  -8   5   2 43286.0 1653.23   3
  -9  -5   3-2.97524 56.1655   5
  -9   5   3-81.8345 78.9723   3
 -10  -5   4 1998.70 266.994   5
 -10   5   4 2094.71 329.701   3
 -11  -5   5 262.016 112.422   5
 -11   5   5 28.5121 78.7806   3
 -12   5   6 14429.7 943.849   3
 -12  -5   6 15204.4 837.866   5
 -13  -5   7 607.071 162.635   5
 -13   5   7 758.445 236.363   3
   5  -6 -11 65.6040 72.7627   2
  -5  -6  11-11.2076 116.505   4
  -5   6  11 22.5454 64.1223   4
   4  -6 -10 185.945 112.214   2
  -4   6  10 62.9210 69.3066   4
  -4  -6  10 113.633 107.811   4
  -3  -6   9 14411.2 794.200   4
   3  -6  -9 14989.0 794.985   2
  -3   6   9 13610.4 759.641   4
   2  -6  -8 120.585 78.6038   2
  -2  -6   8 286.576 109.436   4
  -1  -6   7 23633.6 974.573   4
   1  -6  -7 23720.0 987.709   2
  -1   6   7 23226.2 1025.22   4
   0  -6  -6 252.849 96.3113   2
   0   6   6 123.117 84.7021   4
   0  -6   6 253.020 89.6027   4
   0  -6   6 101.878 60.4457   5
   0  -6  -6 186.285 71.0152   5
   1   6   5 80.6059 72.1069   4
   1  -6   5 151.073 67.7169   4
   1  -6   5 182.503 73.1820   5
  -1  -6  -5 177.042 70.1692   5
  -1  -6  -5 275.131 92.4894   2
   2  -6   4 922.748 129.409   4
   2  -6   4 749.114 139.027   1
  -2   6  -4 696.822 148.918   3
   2  -6   4 799.042 148.308   5
  -2  -6  -4 680.975 134.044   5
   3  -6   3 47805.4 1301.37   4
  -3  -6  -3 42990.0 1445.27   5
  -3   6  -3 42220.1 1545.67   3
   3  -6   3 45875.9 1434.09   1
  -4   6  -2 638.473 170.230   3
  -4  -6  -2 602.576 137.346   5
   4  -6   2 496.509 113.804   1
  -5  -6  -1 27151.9 1044.89   5
  -5   6  -1 26383.3 1173.55   3
  -6  -6   0 215.105 95.2894   5
  -6   6   0 121.180 90.8398   3
  -7  -6   1 20.0915 28.7759   1
  -7  -6   1 30.1762 59.0160   5
  -7   6   1 27.5497 61.3927   3
  -8  -6   2 1140.27 146.785   1
  -8  -6   2 1128.57 199.933   5
  -8   6   2 983.657 217.520   3
  -9  -6   3 14382.4 780.661   5
  -9   6   3 16221.8 938.993   3
 -10  -6   4 282.425 126.785   5
 -10   6   4 135.484 125.984   3
 -11  -6   5 23853.0 1098.80   5
 -11   6   5 21851.0 1207.99   3
 -12  -6   6 218.728 109.911   5
 -12   6   6 175.019 99.6096   3
  -4  -7  10 11749.6 764.226   4
   4  -7 -10 10569.6 709.526   2
  -4   7  10 10918.8 695.213   4
   3  -7  -9 494.143 146.099   2
  -3   7   9 501.338 147.512   4
  -3  -7   9 619.497 159.317   4
   2  -7  -8 45.8617 71.8584   2
  -2   7   8 14.7523 54.0757   4
  -2  -7   8 23.5946 65.6165   4
  -1  -7   7 3548.11 339.579   4
   1  -7  -7 3759.90 369.871   2
  -1   7   7 3212.50 357.428   4
   0  -7   6 13773.1 674.263   4
   0  -7  -6 14222.1 736.067   2
   0  -7  -6 12144.3 635.233   5
   0   7  -6 13866.3 730.868   3
   0   7   6 13838.0 776.519   4
   1  -7   5 2521.45 247.645   4
   1  -7   5 2513.71 268.305   5
   1  -7   5 2687.35 289.141   1
  -1   7  -5 2341.62 279.617   3
  -1  -7  -5 2104.82 242.594   5
   1   7   5 2275.44 306.793   4
   2  -7   4 27046.8 902.308   4
   2  -7   4 25409.0 1017.46   5
  -2  -7  -4 22537.3 953.727   5
  -2   7  -4 23788.9 1050.62   3
   2  -7   4 23646.6 978.926   1
  -3   7  -3 767.884 174.502   3
  -3  -7  -3 703.434 152.292   5
   3  -7   3 732.857 152.150   1
   4  -7   2-10.6982 71.0916   1
  -4  -7  -2 15.2588 74.0086   5
  -5   7  -1 595.462 168.115   3
  -5  -7  -1 664.240 156.611   5
  -6  -7   0 12922.0 719.360   5
  -6   7   0 14480.8 827.550   3
  -7  -7   1 6295.41 404.010   1
  -7  -7   1 5828.62 473.798   5
  -7   7   1 5793.07 502.141   3
  -8  -7   2 20650.6 998.554   5
  -8   7   2 21923.4 1102.74   3
  -9  -7   3 298.552 118.513   5
  -9   7   3 562.395 167.856   3
 -10  -7   4 863.670 194.699   5
 -10   7   4 1171.15 259.294   3
 -11  -7   5 667.417 180.085   5
 -11   7   5 727.958 203.446   3
  -3  -8   9 10691.9 706.565   4
   3  -8  -9 10125.3 702.231   2
  -3   8   9 9399.35 656.958   4
  -2  -8   8 8175.22 586.154   4
   2  -8  -8 8527.66 620.790   2
  -2   8   8 7233.16 560.168   4
  -1  -8   7 6919.65 498.097   4
   1  -8  -7 6293.99 517.654   2
   1   8  -7 6616.61 513.360   3
  -1   8   7 6238.58 524.443   4
   0   8   6 444.302 162.899   4
   0  -8   6 639.339 136.445   4
   0   8  -6 654.791 159.249   3
   0  -8  -6 493.736 124.050   5
   1  -8   5 809.397 171.745   1
   1   8   5 591.763 172.112   4
  -1   8  -5 574.585 164.017   3
   1  -8   5 693.815 156.412   5
  -1  -8  -5 539.607 142.720   5
   2  -8   4 2302.28 282.815   5
  -2  -8  -4 1870.85 246.661   5
  -2   8  -4 2358.68 303.209   3
   2  -8   4 2342.65 288.294   1
   3  -8   3 12144.3 693.272   1
   3  -8   3 13876.0 748.240   5
  -3  -8  -3 13100.2 718.243   5
  -3   8  -3 12790.5 777.343   3
  -4  -8  -2 10647.7 649.771   5
   4  -8   2 9830.98 613.292   1
  -4   8  -2 9927.59 664.626   3
  -5  -8  -1 16415.9 852.829   5
  -5   8  -1 16398.7 890.797   3
  -6  -8   0 4985.52 450.945   5
  -6   8   0 4993.33 461.660   3
  -7  -8   1 70.6498 85.2486   5
  -7   8   1 329.440 138.445   3
  -7  -8   1 181.574 76.1589   1
  -8  -8   2 4143.64 427.685   5
  -8   8   2 4763.47 476.052   3
  -9  -8   3 15224.8 890.115   5
  -9   8   3 14135.1 889.158   3
 -10  -8   4 5631.94 518.671   5
 -10   8   4 5757.44 565.932   3
  -3  -9   9 3875.68 431.506   4
  -2  -9   8 301.720 116.296   4
   2  -9  -8-143.660 95.8699   2
  -1  -9   7 3417.44 360.984   4
   1   9  -7 3324.46 382.020   3
  -1   9   7 2858.82 371.105   4
   0  -9  -6 6756.36 503.394   5
   0  -9   6 7322.01 588.997   1
   0   9  -6 7517.00 587.074   3
   0   9   6 5712.22 538.260   4
   1  -9   5 10490.0 644.795   5
  -1  -9  -5 9012.61 597.786   5
   1  -9   5 10798.3 708.577   1
  -1   9  -5 9840.73 680.710   3
   1   9   5 7963.82 648.593   4
   2  -9   4 5675.10 471.415   5
  -2  -9  -4 5006.48 442.499   5
  -2   9  -4 6112.00 531.469   3
   2  -9   4 5983.26 503.337   1
   3  -9   3 5119.93 453.205   1
   3  -9   3 5318.31 466.643   5
  -3  -9  -3 5019.54 450.019   5
  -3   9  -3 4296.27 441.419   3
   4  -9   2 33.5708 75.2152   5
   4  -9   2-67.6738 74.9621   1
  -4  -9  -2-47.0826 66.1791   5
  -4   9  -2-13.0779 59.2390   3
  -5  -9  -1 1175.43 224.735   5
  -5   9  -1 990.905 213.325   3
  -6  -9   0 10126.8 691.887   5
  -6   9   0 9338.02 648.660   3
  -7  -9   1 18431.8 874.190   1
  -7  -9   1 20163.9 1041.45   5
  -7   9   1 19285.5 1009.61   3
  -8  -9   2 4277.41 454.696   5
  -8   9   2 4237.48 449.198   3
  -9  -9   3 2640.16 370.903   5
  -9   9   3 2511.18 357.930   3
   0  10   6 1782.80 305.977   4
   0 -10  -6 2240.23 301.469   5
   0 -10   6 2288.07 352.083   1
   1 -10   5 14.4292 75.9923   1
   1  10   5 213.743 118.910   4
  -1  10  -5-58.3813 90.6464   3
   1 -10   5 122.725 88.1160   5
  -1 -10  -5 15.0944 52.8349   5
   2 -10   4 2495.31 328.875   5
  -2 -10  -4 2312.41 308.443   5
  -2  10  -4 2420.13 337.356   3
   2 -10   4 2552.55 351.554   1
   3 -10   3 1125.03 213.826   1
   3 -10   3 1578.45 263.564   5
  -3 -10  -3 1337.52 240.471   5
  -3  10  -3 992.386 201.061   3
   4 -10   2 9354.09 688.138   5
  -4 -10  -2 8418.28 649.255   5
   4 -10   2 9200.42 657.101   1
  -4  10  -2 9514.03 668.230   3
   5 -10   1 2730.20 374.905   5
  -5 -10  -1 2686.04 364.208   5
   5 -10   1 2740.44 351.230   1
  -5  10  -1 2624.39 333.691   3
  -6 -10   0 8578.00 666.116   5
  -6  10   0 6690.19 554.333   3
  -7 -10   1 41.3220 92.4467   5
  -7  10   1 155.917 93.6720   3
  -8  10   2 1208.80 244.637   3
  -1 -11  -5 14125.3 843.388   5
   2 -11   4 9.52323 79.3279   1
   2 -11   4 106.558 57.5652   5
  -2 -11  -4-13.0581 46.7016   5
   3 -11   3 4725.03 483.988   5
  -3 -11  -3 3918.04 441.420   5
  -3  11  -3 4107.73 439.480   3
   3 -11   3 5081.68 499.679   1
   4 -11   2 230.592 115.654   5
  -4 -11  -2 477.789 158.455   5
  -4  11  -2 576.930 154.939   3
   4 -11   2 294.959 135.599   1
   5 -11   1 1791.12 286.998   1
   5 -11   1 1962.52 333.818   5
  -5  11  -1 1841.67 283.932   3
  -6  11   0 622.735 158.226   3
  -6 -11   0 945.629 201.948   1
  -5   0  12 11578.4 733.502   4
  -4   0  11 118.735 84.3178   4
  -3   0  10 24185.1 1055.53   4
  -2   0   9-151.565 85.8586   4
  -1   0   8 2991.92 296.898   4
   0   0   7 23.0643 51.8500   4
   1   0   6 10701.5 546.445   4
   2   0   5-25.6645 41.1791   4
  -3   0  -4 37303.3 996.166   5
   3   0   4 33831.4 1140.05   4
   4   0   3 0.69955 32.4378   4
  -4   0  -3-14.4188 26.4805   5
  -5   0  -2 16439.5 607.020   5
  -5   0  -2 17469.4 696.768   3
   5   0   2 16722.4 642.246   4
  -6   0  -1 48.4669 57.9592   3
  -6   0  -1-21.7850 39.4005   5
  -7   0   0 5442.48 343.864   5
  -7   0   0 5145.66 430.311   3
  -8   0   1-71.9982 67.3263   3
  -8   0   1 16.5956 49.6073   5
  -9   0   2 30382.7 1142.94   5
  -9   0   2 36569.7 1242.64   3
 -10   0   3 113.940 68.0418   5
 -10   0   3-16.2795 43.9070   3
 -11   0   4 10659.1 633.669   5
 -11   0   4 11906.0 613.150   3
 -12   0   5-71.7300 71.5650   5
 -12   0   5 32.1602 66.5671   3
 -13   0   6 5530.74 429.387   3
 -13   0   6 6140.37 507.961   5
 -14   0   7 65.0376 81.1441   5
  -5   1  12 536.272 155.960   4
  -5  -1  12 657.544 170.788   4
  -4   1  11 1425.95 239.570   4
  -4  -1  11 1483.44 242.947   4
  -3  -1  10 257.358 97.3732   4
  -3   1  10 178.999 92.1678   4
  -2   1   9 6895.70 488.284   4
  -2  -1   9 7209.91 497.929   4
  -1   1   8 1935.84 240.170   4
  -1  -1   8 1891.58 235.440   4
   0   1   7 33862.2 1208.17   4
   0  -1   7 35635.6 1219.78   4
   1   1   6 1333.95 181.334   4
   1  -1   6 1203.02 170.219   4
  -2  -1  -5 10169.1 340.755   5
   2   1   5 9513.80 504.046   4
   2  -1   5 8895.82 474.660   4
   3   1   4 120.326 59.7481   4
   3  -1   4 138.066 64.5788   4
  -3  -1  -4 165.499 46.6714   5
  -4  -1  -3 22893.6 734.901   5
  -4   1  -3 24474.0 748.849   5
   4   1   3 21858.7 827.272   4
   4  -1   3 22017.0 788.107   4
  -5  -1  -2 5697.81 199.350   2
  -5  -1  -2 5601.54 311.366   5
  -5   1  -2 5250.86 300.390   5
  -5   1  -2 5459.83 372.335   3
   5   1   2 5496.20 337.984   4
   5  -1   2 5652.08 313.833   4
  -6  -1  -1 56520.7 1608.74   5
  -6   1  -1 54093.6 1592.16   5
  -6  -1  -1 54413.5 1699.24   3
  -6   1  -1 58681.9 1846.28   3
   6  -1   1 58981.3 1558.45   4
  -7  -1   0 7530.42 421.924   5
  -7   1   0 7338.22 411.752   5
  -7   1   0 7473.01 555.504   3
  -7  -1   0 7583.92 492.008   3
  -8  -1   1 2501.22 246.098   5
  -8   1   1 2713.12 253.630   5
  -8   1   1 2801.43 326.544   3
  -8  -1   1 2976.73 269.416   3
  -9  -1   2 945.186 164.449   5
  -9   1   2 1089.75 201.976   3
  -9   1   2 961.942 165.930   5
  -9  -1   2 908.203 142.519   3
 -10  -1   3 7244.91 488.761   5
 -10   1   3 7784.34 500.328   5
 -10   1   3 7950.54 530.939   3
 -10  -1   3 7852.12 434.277   3
 -11  -1   4 6702.22 410.360   3
 -11  -1   4 6747.67 483.901   5
 -11   1   4 6866.33 491.276   5
 -11   1   4 6344.39 469.524   3
 -12  -1   5 20584.5 957.225   5
 -12   1   5 18332.7 911.200   5
 -12   1   5 20538.5 935.193   3
 -13  -1   6 1462.47 239.319   5
 -13   1   6 1433.69 246.555   5
 -13   1   6 1650.81 247.164   3
 -14   1   7 7640.72 563.188   3
 -14  -1   7 7358.87 582.156   5
 -14   1   7 7647.34 596.252   5
  -5  -2  12 5857.61 523.161   4
  -5   2  12 5699.31 504.306   4
  -4  -2  11 8552.96 603.652   4
  -4   2  11 8084.16 580.291   4
  -3   2  10 13485.1 746.235   4
  -3  -2  10 13961.9 761.523   4
  -2   2   9 9516.47 584.211   4
  -2  -2   9 10160.7 602.363   4
  -1   2   8 3446.55 322.312   4
  -1  -2   8 3727.03 337.169   4
   0   2   7 2.84339 66.6305   4
   0  -2   7 17.9949 58.3591   4
   1   2   6 10583.2 561.288   4
   1  -2   6 11390.0 560.581   4
  -2  -2  -5 24659.6 714.782   5
   2   2   5 22548.7 896.535   4
   2  -2   5 23538.4 863.313   4
  -3  -2  -4 41837.0 1142.18   5
   3   2   4 37859.9 1288.11   4
   3  -2   4 40646.9 1235.13   4
  -4  -2  -3 13869.6 541.672   5
  -4  -2  -3 14566.5 477.165   2
   4   2   3 13822.4 626.914   4
   4  -2   3 14535.0 566.789   4
  -5  -2  -2 2241.03 197.575   5
  -5   2  -2 2405.75 258.006   3
   5  -2   2 2270.34 182.982   4
   6  -2   1 66.1657 38.4014   4
  -6  -2  -1 1.65503 34.6780   3
  -6   2  -1 88.7457 66.5654   3
  -6  -2  -1 48.4936 50.5134   5
  -6  -2  -1 19.5677 12.9547   1
  -7  -2   0 13928.4 641.814   5
  -7   2   0 15067.8 658.918   5
  -7   2   0 15202.2 854.044   3
  -7  -2   0 16700.7 698.980   3
   7  -2   0 16356.1 548.507   4
  -8  -2   1 6924.26 435.090   5
  -8   2   1 6296.99 415.635   5
   8  -2  -1 7703.97 324.926   4
  -8   2   1 6854.13 557.837   3
  -8  -2   1 7886.87 397.384   3
  -9  -2   2 25888.8 1014.90   5
  -9   2   2 24866.1 992.017   5
  -9   2   2 22963.0 1108.71   3
 -10  -2   3 9348.66 573.390   5
 -10   2   3 10124.4 585.709   5
 -10   2   3 9785.94 643.598   3
 -11  -2   4 7127.17 507.978   5
 -11   2   4 7331.27 515.220   5
 -11   2   4 6831.85 530.520   3
 -12  -2   5 68.8872 77.4955   5
 -12   2   5 17.9786 47.6985   3
 -13   2   6 3709.47 398.928   3
 -13  -2   6 3323.44 371.846   5
 -14   2   7 3804.85 416.509   3
 -14  -2   7 4180.74 431.494   5
  -5  -3  12 7368.15 591.164   4
  -5   3  12 6783.10 555.947   4
  -4   3  11 1567.02 252.101   4
  -4  -3  11 1372.32 244.242   4
  -3   3  10 113.566 72.1630   4
  -3  -3  10 202.061 98.9264   4
  -2  -3   9 4757.40 403.787   4
  -2   3   9 4533.29 395.772   4
  -1   3   8 20443.9 902.188   4
  -1  -3   8 20210.3 879.394   4
   0   3   7 12545.0 647.731   4
   0  -3   7 11947.8 611.874   4
   1   3   6 17958.4 790.934   4
   1  -3   6 16775.3 723.864   4
  -2  -3  -5 4694.52 258.912   5
   2   3   5 4121.90 336.788   4
   2  -3   5 4186.16 302.571   4
  -3  -3  -4 1398.41 145.644   5
  -3  -3  -4 1429.52 142.605   2
   3   3   4 1303.00 189.765   4
   3  -3   4 1330.20 155.275   4
  -4  -3  -3 4829.25 299.263   5
  -4  -3  -3 4578.50 252.488   2
  -4   3  -3 4095.52 335.469   3
   4  -3   3 4769.23 279.787   4
   5  -3   2 37811.5 1026.87   1
  -5  -3  -2 34613.6 1145.12   5
  -5   3  -2 36761.8 1337.72   3
   5  -3   2 38678.7 1076.37   4
  -6  -3  -1 11083.4 543.874   5
  -6  -3  -1 12782.9 534.504   3
  -6   3  -1 11153.8 705.756   3
   6  -3   1 11688.5 408.081   1
   6  -3   1 12310.4 438.750   4
  -7  -3   0 25500.5 1003.71   5
   7  -3   0 29363.2 829.893   1
  -7   3   0 26757.5 1242.25   3
  -7  -3   0 31559.7 954.001   3
   7  -3   0 29492.3 819.892   4
  -8  -3   1 4645.98 360.957   5
  -8   3   1 5273.61 498.051   3
  -9  -3   2 572.124 132.668   5
  -9   3   2 358.909 132.153   3
 -10  -3   3 1434.28 217.185   5
 -10   3   3 1189.22 229.658   3
 -11  -3   4 20963.2 952.559   5
 -11   3   4 18798.0 1006.95   3
 -12  -3   5 17578.4 901.247   5
 -12   3   5 18014.4 983.135   3
 -13   3   6 10120.9 726.954   3
 -13  -3   6 10243.7 670.924   5
 -14   3   7 2559.96 362.232   3
 -14  -3   7 2216.27 317.045   5
  -5   4  12 1023.24 231.946   4
  -4  -4  11 18554.7 948.103   4
  -4   4  11 15236.6 858.070   4
  -3  -4  10 4039.01 397.864   4
  -3   4  10 3619.55 370.124   4
  -2  -4   9 12430.3 698.694   4
  -2   4   9 11915.2 683.991   4
  -1   4   8 615.672 146.307   4
  -1  -4   8 968.540 175.204   4
   0   4   7 167.684 76.8782   4
   0  -4   7 269.711 97.4292   4
  -1  -4  -6 84.3087 62.0854   2
   1   4   6 188.616 92.5941   4
   1  -4   6 158.979 66.4600   4
  -1  -4  -6 140.202 49.1475   5
  -2  -4  -5 34429.1 1028.56   5
  -2  -4  -5 33231.8 1062.66   2
   2   4   5 29446.6 1175.34   4
   2  -4   5 31286.9 1062.96   4
  -3  -4  -4 15049.2 600.844   5
   3   4   4 13687.6 702.236   4
   3  -4   4 14861.3 593.507   4
   4  -4   3 40244.6 1152.32   1
  -4   4  -3 35951.0 1338.24   3
  -4  -4  -3 38826.9 1226.23   5
   4  -4   3 40644.0 1157.17   4
  -5  -4  -2 1797.91 199.670   5
  -5   4  -2 1826.10 260.266   3
   5  -4   2 1776.49 154.708   1
   5  -4   2 2091.44 156.809   4
  -6   4  -1-26.5619 78.7392   3
   6  -4   1 59.2209 37.0192   1
  -6  -4  -1 69.6137 62.1866   5
  -7  -4   0 5061.54 373.741   5
  -7   4   0 5988.87 523.562   3
  -8  -4   1 46539.5 1577.50   5
  -8   4   1 54501.2 1919.06   3
  -9  -4   2 4506.39 383.619   5
  -9   4   2 4382.82 458.749   3
 -10  -4   3 26515.4 1069.84   5
 -10   4   3 21066.7 1131.41   3
 -11  -4   4 1117.45 204.473   5
 -11   4   4 1105.30 241.324   3
 -12  -4   5 189.832 113.420   5
 -12   4   5 185.395 118.482   3
 -13  -4   6 826.845 210.740   5
 -13   4   6 619.388 196.796   3
 -14   4   7 10890.2 818.747   3
  -5   5  12 10139.1 709.647   4
  -4   5  11-10.5099 64.9252   4
  -4  -5  11 294.087 125.169   4
  -3  -5  10 135.242 92.1205   4
  -3   5  10 210.026 101.956   4
   2  -5  -9 972.342 185.794   2
  -2   5   9 584.768 159.591   4
  -2  -5   9 422.743 134.325   4
  -1  -5   8 34647.8 1276.95   4
   1  -5  -8 34029.9 1264.70   2
  -1   5   8 34031.0 1320.61   4
   0  -5  -7 78.9800 65.2744   2
   0   5   7 44.4244 74.7776   4
   0  -5   7 2.52619 57.7997   4
   1  -5   6 21165.5 852.404   4
  -1  -5  -6 22762.9 801.576   5
  -1  -5  -6 21049.8 853.455   2
   1   5   6 20934.9 953.641   4
   2  -5   5 1113.48 155.022   4
   2  -5   5 1485.59 182.638   5
  -2  -5  -5 1606.38 183.433   5
  -2  -5  -5 1313.80 174.364   2
   2   5   5 1508.88 232.890   4
   3   5   4 309.365 109.429   4
   3  -5   4 176.248 68.4150   1
   3  -5   4 154.220 61.5529   4
  -3   5  -4 129.738 77.8673   3
  -3  -5  -4 128.167 62.7322   5
  -3  -5  -4 244.759 73.7642   2
   4  -5   3 626.801 110.270   1
   4  -5   3 674.545 100.117   4
  -4   5  -3 615.800 153.590   3
  -4  -5  -3 727.870 127.210   5
  -5  -5  -2 26786.8 1007.54   5
  -5   5  -2 26880.1 1185.29   3
   5  -5   2 29215.9 937.049   1
  -6  -5  -1 2822.25 280.875   5
   6  -5   1 3704.35 265.467   1
  -6   5  -1 3399.13 390.269   3
  -7  -5   0 34913.7 1286.81   5
  -7   5   0 38293.4 1529.50   3
  -8  -5   1 120.385 77.6215   5
  -8   5   1 14.5769 75.1338   3
  -9  -5   2 454.701 127.484   5
  -9   5   2 742.360 204.961   3
 -10  -5   3 75.7859 76.5725   5
 -10   5   3 63.2621 70.6952   3
 -11  -5   4 23024.8 1031.92   5
 -11   5   4 17735.1 1068.80   3
 -12  -5   5 1739.08 272.476   5
 -12   5   5 1005.87 242.396   3
 -13  -5   6 18453.0 967.290   5
 -13   5   6 15280.7 1020.45   3
  -4  -6  11 14503.8 863.170   4
   4  -6 -11 14394.1 832.934   2
  -4   6  11 12073.2 778.258   4
   3  -6 -10 145.641 100.056   2
  -3   6  10 31.6079 71.0412   4
  -3  -6  10 52.5521 77.7409   4
  -2  -6   9 18981.9 933.506   4
   2  -6  -9 19237.6 925.131   2
  -2   6   9 18467.7 945.478   4
   1  -6  -8 12.9992 43.9352   2
  -1   6   8 86.4028 73.4441   4
  -1  -6   8-64.1974 63.2498   4
   0  -6  -7-24.7236 57.4548   2
   0   6   7 146.474 82.7934   4
   0  -6   7 24.3055 48.3977   4
   1   6   6 419.087 139.140   4
   1  -6   6 532.686 123.486   4
  -1  -6  -6 703.766 133.423   5
  -1  -6  -6 494.570 117.068   2
   2  -6   5 38058.3 1213.13   4
   2  -6   5 38993.2 1279.28   5
  -2  -6  -5 36908.7 1236.19   5
  -2  -6  -5 35346.2 1253.16   2
  -2   6  -5 34986.3 1340.98   3
   2   6   5 35591.9 1421.87   4
   3  -6   4 8.70561 41.7253   1
   3  -6   4 20.4468 42.2710   4
  -3   6  -4 51.7821 70.9730   3
  -3  -6  -4 82.6133 61.5576   5
  -4  -6  -3 21233.8 895.658   5
  -4   6  -3 22554.8 1050.22   3
   5  -6   2 30.8797 41.6781   1
  -5   6  -2 24.3452 64.5005   3
  -5  -6  -2-76.5417 60.4476   5
  -6   6  -1 791.168 201.403   3
   6  -6   1 1324.66 177.014   1
  -6  -6  -1 1166.57 192.753   5
  -7   6   0 126.772 88.1145   3
  -7  -6   0-9.79423 51.6647   5
  -8  -6   1 32354.8 1278.69   5
  -8   6   1 32952.8 1424.08   3
  -9  -6   2 1284.73 221.534   5
  -9   6   2 1447.64 284.026   3
 -10  -6   3 22253.5 1047.24   5
 -10   6   3 23799.8 1220.74   3
 -11  -6   4 26.0670 76.5564   5
 -11   6   4 45.2893 92.2146   3
 -12  -6   5-9.96420 67.3147   5
 -12   6   5-123.986 89.3616   3
   3  -7 -10-0.57089 47.5423   2
  -3  -7  10 56.4902 61.4200   4
   2  -7  -9 918.985 193.138   2
  -2   7   9 1250.43 236.985   4
  -2  -7   9 1408.68 240.753   4
  -1  -7   8 21490.8 977.221   4
   1  -7  -8 22086.5 1017.65   2
  -1   7   8 19773.8 1015.96   4
   0  -7   7 3114.80 318.710   4
   0  -7  -7 3288.66 347.413   2
   0   7   7 3412.30 383.957   4
   1  -7   6 20605.8 853.138   4
  -1  -7  -6 18870.6 819.156   5
  -1  -7  -6 19638.0 904.375   2
  -1   7  -6 19797.3 953.879   3
   1   7   6 18849.3 991.096   4
   2   7   5 95.9067 107.528   4
   2  -7   5 133.159 64.9731   4
  -2   7  -5 77.8629 73.8802   3
   2  -7   5 197.389 86.7652   5
  -2  -7  -5 175.887 77.5262   5
   2  -7   5 175.557 85.8853   1
   3  -7   4 1477.77 222.701   5
  -3  -7  -4 1849.78 240.320   5
   3  -7   4 2041.75 248.584   1
  -3   7  -4 1947.37 281.178   3
  -4  -7  -3 2045.37 252.833   5
  -4   7  -3 2662.32 343.054   3
   4  -7   3 2380.46 260.959   1
   5  -7   2 19824.2 852.107   1
  -5  -7  -2 19145.1 878.198   5
  -5   7  -2 17829.1 980.324   3
  -6  -7  -1 2393.92 290.288   5
   6  -7   1 2329.96 261.748   1
  -6   7  -1 2277.37 321.842   3
  -7  -7   0 25579.7 1121.89   5
  -7   7   0 29173.6 1293.51   3
  -8  -7   1 154.808 104.329   5
  -8   7   1 372.019 152.629   3
  -9  -7   2-79.9865 76.3713   5
  -9   7   2 191.719 118.170   3
 -10  -7   3 157.855 90.8739   5
 -10   7   3 13.0247 118.571   3
 -11  -7   4 16943.8 940.178   5
 -11   7   4 16010.4 1021.30   3
  -2  -8   9 6589.15 545.836   4
   2  -8  -9 7651.85 598.581   2
  -2   8   9 6143.36 546.871   4
  -1   8   8 510.832 158.739   4
  -1  -8   8 618.061 153.784   4
   1  -8  -8 682.918 174.673   2
   0   8   7 848.889 206.084   4
   0   8  -7 913.226 201.902   3
   0  -8   7 1128.16 201.236   4
   0  -8  -7 906.459 194.857   2
   1   8   6 944.427 229.182   4
  -1   8  -6 1284.04 241.357   3
  -1  -8  -6 1136.90 189.649   5
   2  -8   5 12773.9 688.360   5
  -2  -8  -5 11322.5 648.663   5
   2  -8   5 12623.9 716.638   1
  -2   8  -5 12382.1 766.320   3
   3  -8   4 10576.9 646.914   5
  -3  -8  -4 9614.99 605.931   5
  -3   8  -4 9502.29 687.843   3
   3  -8   4 10632.4 634.473   1
  -4  -8  -3 7594.20 537.019   5
  -4   8  -3 6920.17 590.178   3
   4  -8   3 8123.31 540.464   1
   5  -8   2 2112.15 272.814   1
  -5  -8  -2 2484.42 306.928   5
  -5   8  -2 1979.81 305.540   3
   6  -8   1 385.784 129.911   1
  -6  -8  -1 382.710 124.923   5
  -6   8  -1 750.556 191.164   3
  -7  -8   0 3124.03 366.857   5
  -7   8   0 2807.57 366.966   3
  -8  -8   1 11717.7 753.428   5
  -8   8   1 12464.9 806.694   3
  -9  -8   2 5012.19 495.906   5
  -9   8   2 5147.71 517.845   3
 -10  -8   3 14674.5 886.503   5
 -10   8   3 14639.5 939.854   3
   1   9  -8 5139.07 506.281   3
  -1   9   8 3594.62 434.876   4
   0   9  -7 7381.83 607.043   3
   0   9   7 5910.58 565.352   4
  -1   9  -6 7059.65 588.503   3
   1   9   6 4357.80 492.468   4
   2   9   5 1678.02 314.307   4
  -2  -9  -5 1875.58 265.614   5
   2  -9   5 2584.34 331.585   1
  -2   9  -5 2673.20 366.376   3
   3  -9   4 288.551 119.346   1
   3  -9   4 152.441 92.0401   5
  -3   9  -4 57.3054 98.6636   3
  -3  -9  -4 212.457 98.3076   5
   4  -9   3 3459.23 383.448   5
  -4  -9  -3 2677.33 327.836   5
  -4   9  -3 2981.25 381.588   3
   4  -9   3 2723.59 326.530   1
   5  -9   2 5406.89 468.597   1
  -5  -9  -2 5459.65 485.506   5
  -5   9  -2 5469.01 509.572   3
  -6  -9  -1 14052.0 829.967   5
   6  -9   1 14222.5 786.157   1
  -6   9  -1 12743.7 815.882   3
  -7  -9   0 6144.24 541.479   5
  -7   9   0 6554.47 554.982   3
  -8  -9   1 3717.71 426.550   5
  -8   9   1 3691.23 428.875   3
  -9  -9   2 467.270 182.770   5
  -9   9   2 205.541 115.960   3
   0  10   7 500.249 159.766   4
  -1  10  -6 5163.25 540.503   3
   1  10   6 4918.96 532.181   4
   2 -10   5 1408.24 267.787   1
   2  10   5 1488.96 291.631   4
  -2  10  -5 1163.63 248.277   3
  -2 -10  -5 1220.56 228.018   5
   3 -10   4 15204.8 862.432   5
  -3 -10  -4 14001.5 828.707   5
   3 -10   4 14629.5 858.789   1
  -3  10  -4 13247.1 869.744   3
   4 -10   3 1272.94 251.619   5
  -4 -10  -3 1219.85 240.995   5
  -4  10  -3 1202.72 250.713   3
   4 -10   3 1381.17 243.132   1
   5 -10   2 1268.44 234.641   1
   5 -10   2 1244.01 252.343   5
  -5 -10  -2 1473.37 262.404   5
  -5  10  -2 1131.40 243.055   3
  -6 -10  -1 460.177 153.222   5
  -6  10  -1 459.957 142.914   3
   6 -10   1 377.117 136.168   1
  -7 -10   0 3808.57 444.782   5
  -7  10   0 3559.80 420.867   3
  -8  10   1 1043.65 225.641   3
  -3 -11  -4 306.186 120.971   5
   4 -11   3 4208.24 459.690   5
  -4  11  -3 3446.43 418.397   3
   4 -11   3 3495.25 420.281   1
   5 -11   2 131.897 111.265   1
  -5  11  -2 299.918 124.524   3
   6 -11   1 13165.0 821.779   1
  -4   0  12 20413.9 1032.86   4
  -3   0  11-65.4757 76.9784   4
  -2   0  10 104.007 101.528   4
  -1   0   9 116.968 78.2521   4
   0   0   8 20423.7 899.294   4
   1   0   7-24.2622 48.9230   4
   2   0   6 21511.6 873.393   4
   3   0   5-64.4225 49.3135   4
  -3   0  -5-5.89477 24.8029   5
  -4   0  -4 6921.17 323.236   5
   4   0   4 6545.78 402.507   4
   5   0   3-19.4624 43.0686   4
  -5   0  -3 34.6423 33.8494   5
  -6   0  -2 46229.9 1383.57   5
  -6   0  -2 47993.7 1536.67   3
   6   0   2 48835.8 1432.81   4
  -7   0  -1-7.76721 61.8958   3
  -7   0  -1-36.4547 44.0502   5
   7   0   1-44.5618 42.5526   4
  -8   0   0 40589.7 1294.19   5
  -8   0   0 37439.0 1457.54   3
  -9   0   1 55.5710 62.9347   3
  -9   0   1 70.2520 54.3566   5
 -10   0   2 3693.12 336.672   5
 -10   0   2 3999.06 356.441   3
 -11   0   3-105.118 75.6831   5
 -11   0   3 14.7646 76.9691   3
 -12   0   4 6501.10 505.742   5
 -12   0   4 6625.21 462.350   3
 -13   0   5 73.5691 80.8694   5
 -14   0   6 31002.7 1345.73   5
  -4   1  12 880.151 193.823   4
  -4  -1  12 572.328 168.248   4
  -3   1  11 14990.3 830.010   4
  -3  -1  11 14539.7 821.715   4
  -2   1  10 1648.37 252.648   4
  -2  -1  10 1474.42 239.436   4
  -1   1   9 16519.6 826.744   4
  -1  -1   9 17810.6 850.752   4
   0   1   8 3481.55 334.600   4
   0  -1   8 3374.71 327.372   4
   1   1   7 872.049 163.582   4
   1  -1   7 668.251 142.197   4
   2   1   6 617.578 136.249   4
   2  -1   6 646.539 130.349   4
  -3  -1  -5 7305.91 304.994   5
   3   1   5 6640.31 430.116   4
   3  -1   5 6845.11 417.303   4
  -4  -1  -4 1232.94 128.570   5
   4   1   4 1121.86 164.687   4
   4  -1   4 1247.14 163.159   4
  -5  -1  -3 63082.3 1767.04   5
  -5   1  -3 66667.4 1778.60   5
  -5  -1  -3 68449.7 1619.01   2
   5   1   3 60785.1 1868.97   4
   5  -1   3 63836.0 1829.87   4
  -6  -1  -2 2296.27 209.386   5
  -6   1  -2 2543.45 216.006   5
  -6  -1  -2 2608.75 249.215   3
  -6   1  -2 2440.73 274.181   3
   6   1   2 2292.84 225.513   4
   6  -1   2 2710.31 219.765   4
  -7  -1  -1 4124.37 307.091   5
  -7   1  -1 4309.05 309.101   5
  -7  -1  -1 4621.14 385.387   3
  -7   1  -1 4802.87 436.256   3
   7  -1   1 4645.00 291.140   4
  -8   1   0 1180.66 169.758   5
  -8   1   0 903.289 204.829   3
  -8  -1   0 965.002 178.785   3
  -8  -1   0 992.136 152.157   5
   8  -1   0 1042.12 129.482   4
  -9  -1   1 17630.6 790.370   5
  -9   1   1 17976.6 795.889   5
  -9   1   1 17231.4 909.083   3
 -10  -1   2 4782.42 392.939   5
 -10   1   2 4663.67 386.514   5
 -10   1   2 5453.72 466.081   3
 -10  -1   2 5885.70 389.486   3
 -11  -1   3 31181.4 1231.14   5
 -11   1   3 31498.1 1232.36   5
 -11   1   3 32073.7 1276.89   3
 -11  -1   3 32508.9 1121.27   3
 -12  -1   4 2255.52 289.575   5
 -12   1   4 2574.87 308.017   5
 -12   1   4 1936.26 267.505   3
 -13  -1   5 4351.49 425.480   5
 -13   1   5 4267.69 424.508   5
 -13   1   5 4288.03 406.863   3
 -14  -1   6 234.206 114.209   5
 -14   1   6 273.470 125.467   5
 -14   1   6 261.737 132.770   3
  -4  -2  12 14561.0 860.008   4
  -4   2  12 14550.6 854.926   4
  -3   2  11 3302.97 376.454   4
  -3  -2  11 2892.98 344.200   4
  -2   2  10 576.051 154.824   4
  -2  -2  10 511.208 146.496   4
  -1   2   9 148.822 76.5562   4
  -1  -2   9-56.0875 66.1529   4
   0   2   8 13914.0 718.888   4
   0  -2   8 13389.9 699.862   4
   1   2   7 18978.3 855.907   4
   1  -2   7 19760.4 850.724   4
   2   2   6 25337.2 1006.88   4
   2  -2   6 26012.5 973.806   4
  -3  -2  -5 8069.29 346.230   5
   3   2   5 7588.76 473.672   4
   3  -2   5 7622.76 437.418   4
  -4  -2  -4 3989.40 251.534   5
  -4  -2  -4 4496.57 242.497   2
   4   2   4 4113.13 333.023   4
   4  -2   4 3881.61 286.245   4
  -5  -2  -3 6934.96 280.099   2
  -5  -2  -3 6123.79 345.730   5
  -5   2  -3 5928.76 424.870   3
   5   2   3 5638.32 393.353   4
   5  -2   3 6845.45 371.041   4
  -6  -2  -2 16978.1 688.299   5
  -6  -2  -2 17606.7 711.868   3
  -6   2  -2 16925.7 839.385   3
   6  -2   2 18645.1 661.524   4
  -7  -2  -1 11373.0 562.966   5
  -7  -2  -1 13178.2 643.144   3
  -7   2  -1 12397.6 768.643   3
   7  -2   1 12416.1 500.615   4
  -8  -2   0 23776.8 945.263   5
  -8   2   0 23120.5 933.983   5
  -8   2   0 24063.3 1170.58   3
  -8  -2   0 28011.0 998.190   3
   8  -2   0 26657.8 818.302   4
  -9  -2   1 15273.9 741.822   5
  -9   2   1 15788.2 743.264   5
  -9   2   1 14932.6 884.279   3
 -10  -2   2 2433.57 285.051   5
 -10   2   2 2716.46 293.816   5
 -10   2   2 2899.93 359.631   3
 -11  -2   3 1577.78 236.818   5
 -11   2   3 1669.33 245.813   5
 -11   2   3 1819.31 283.817   3
 -12  -2   4 6162.85 497.299   5
 -12   2   4 6290.14 503.281   5
 -12   2   4 6582.59 539.732   3
 -13  -2   5 5909.92 504.721   5
 -13   2   5 5697.11 507.893   3
 -14   2   6 16345.5 918.979   3
 -14  -2   6 15599.4 891.253   5
  -4   3  12 1405.84 254.283   4
  -4  -3  12 1418.31 266.103   4
  -3  -3  11 5272.55 482.528   4
  -3   3  11 5486.08 484.900   4
  -2  -3  10 11557.5 698.309   4
  -2   3  10 11078.4 682.932   4
  -1   3   9 8949.53 590.416   4
  -1  -3   9 9609.21 599.170   4
   0   3   8 17598.0 852.722   4
   0  -3   8 18165.3 834.756   4
   1   3   7 539.582 133.945   4
   1  -3   7 427.580 120.509   4
   2   3   6 6160.35 444.498   4
   2  -3   6 5389.29 379.795   4
  -3  -3  -5 16156.3 585.742   5
   3   3   5 15478.7 745.778   4
   3  -3   5 15060.3 663.753   4
  -4  -3  -4 25901.2 864.983   5
  -4  -3  -4 26210.7 821.556   2
   4   3   4 25634.9 1021.31   4
   4  -3   4 24872.3 885.713   4
  -5  -3  -3 17234.0 692.420   5
  -5   3  -3 17617.4 828.575   3
   5  -3   3 19011.2 678.832   4
  -6  -3  -2 13446.1 618.929   5
  -6  -3  -2 13462.9 583.179   3
  -6   3  -2 15003.4 805.605   3
   6  -3   2 15547.6 559.887   4
  -7  -3  -1 1213.06 176.503   5
  -7  -3  -1 1213.08 169.493   3
  -7   3  -1 1094.23 232.879   3
  -8   3   0 542.580 178.498   3
  -8  -3   0 595.528 133.924   5
  -9  -3   1 8628.19 532.055   5
  -9   3   1 8323.06 647.446   3
 -10  -3   2 19398.0 879.973   5
 -10   3   2 16326.0 965.317   3
 -11  -3   3 15012.1 789.179   5
 -11   3   3 13266.8 849.620   3
 -12  -3   4 10519.3 670.631   5
 -12   3   4 9378.71 699.509   3
 -13  -3   5 1950.57 287.001   5
 -13   3   5 1558.63 283.333   3
 -14  -3   6 178.882 104.636   5
 -14   3   6 61.1199 89.5532   3
  -4   4  12 2642.18 354.846   4
  -3  -4  11 9159.41 647.770   4
  -3   4  11 7920.34 603.739   4
  -2   4  10 93.3187 68.2748   4
  -2  -4  10 136.254 84.4315   4
  -1  -4   9 1701.40 251.434   4
  -1   4   9 1430.90 233.822   4
   0  -4   8 1904.97 247.564   4
   0   4   8 1958.71 267.747   4
  -1  -4  -7 29056.2 1032.00   2
   1   4   7 27574.5 1140.15   4
   1  -4   7 25189.1 1016.24   4
  -2  -4  -6 5313.27 353.579   2
   2   4   6 5321.05 432.954   4
   2  -4   6 5156.81 367.879   4
  -3  -4  -5 24721.3 851.854   5
  -3  -4  -5 25085.4 867.580   2
   3   4   5 23839.1 1033.42   4
   3  -4   5 23819.2 889.919   4
   4   4   4 1153.37 198.789   4
  -4  -4  -4 1064.68 148.345   5
  -4   4  -4 910.044 174.601   3
   4  -4   4 1156.65 146.380   4
   5  -4   3 100.820 46.9047   4
  -5   4  -3 254.253 115.177   3
  -5  -4  -3 97.2335 58.6865   5
  -6  -4  -2 1994.46 219.685   5
   6  -4   2 2179.98 171.347   1
  -6   4  -2 1994.59 294.301   3
  -7  -4  -1 25947.3 1001.65   5
  -7   4  -1 26865.6 1255.81   3
  -8  -4   0 15536.1 755.689   5
  -8   4   0 18877.9 1013.32   3
  -9  -4   1 28706.8 1148.99   5
  -9   4   1 31242.8 1389.30   3
 -10  -4   2 537.349 150.083   5
 -10   4   2 875.548 217.197   3
 -11  -4   3 1932.38 267.975   5
 -11   4   3 1258.95 259.665   3
 -12  -4   4 5453.41 475.470   5
 -12   4   4 3751.79 456.051   3
 -13  -4   5 16421.3 901.321   5
 -13   4   5 13758.7 930.242   3
 -14   4   6 3075.71 430.849   3
   3  -5 -11 487.806 145.462   2
  -3   5  11 471.048 148.411   4
  -3  -5  11 364.144 133.380   4
  -2  -5  10 18633.2 949.562   4
   2  -5 -10 18620.6 913.888   2
  -2   5  10 18070.3 951.047   4
  -1  -5   9 1679.21 249.554   4
   1  -5  -9 1904.31 257.636   2
  -1   5   9 1976.23 289.822   4
   0  -5   8 20511.2 927.241   4
   0  -5  -8 22229.8 939.150   2
   0   5   8 20985.5 998.820   4
  -1  -5  -7-2.48557 40.8793   2
   1  -5   7-58.7098 60.9086   4
   2  -5   6 4958.21 363.045   4
  -2  -5  -6 4622.12 348.029   2
   2   5   6 5180.68 448.577   4
   3  -5   5 3071.80 261.201   4
  -3  -5  -5 3123.83 259.888   5
  -3  -5  -5 3100.60 267.667   2
  -3   5  -5 2713.25 310.631   3
   3   5   5 2941.88 340.241   4
   4  -5   4 37561.1 1155.76   4
  -4  -5  -4 38101.0 1232.21   5
  -4   5  -4 34691.8 1369.18   3
   4   5   4 35485.5 1397.75   4
  -5   5  -3 1015.70 204.965   3
  -5  -5  -3 695.534 137.102   5
   5  -5   3 745.251 117.562   1
  -6  -5  -2 23992.3 973.833   5
  -6   5  -2 23870.9 1169.83   3
   6  -5   2 25643.2 844.547   1
  -7   5  -1 26.6183 80.5201   3
  -7  -5  -1 65.1110 62.7658   5
  -8   5   0 1188.41 247.333   3
  -8  -5   0 869.650 169.468   5
  -9  -5   1 1636.39 236.873   5
  -9   5   1 1574.16 281.973   3
 -10  -5   2 25951.5 1136.14   5
 -10   5   2 28464.2 1366.76   3
 -11  -5   3 107.859 83.5458   5
 -11   5   3 132.462 115.101   3
 -12  -5   4 18663.7 960.546   5
 -12   5   4 16553.8 1042.97   3
 -13  -5   5 30.2058 73.0578   5
 -13   5   5 49.4777 91.8255   3
  -3   6  11 8221.54 639.514   4
   2  -6 -10 17.8362 54.7206   2
  -2   6  10-47.1011 74.8787   4
  -2  -6  10 3.31693 72.6818   4
   1  -6  -9 1442.76 229.359   2
  -1   6   9 1671.44 273.209   4
  -1  -6   9 1325.01 225.256   4
   0  -6  -8 23.7671 62.1521   2
   0   6   8 25.9342 66.5555   4
   0  -6   8 73.2898 68.7809   4
   1  -6   7 30462.3 1146.63   4
  -1  -6  -7 30446.3 1174.73   2
   1   6   7 30081.5 1305.31   4
   2   6   6 186.603 97.1013   4
   2  -6   6 218.720 85.1735   4
  -2   6  -6 151.804 96.9324   3
  -2  -6  -6 227.147 83.2557   2
   3  -6   5 15917.6 675.398   4
  -3  -6  -5 15655.2 700.726   5
  -3   6  -5 14282.3 802.988   3
   3   6   5 16986.5 911.139   4
  -4   6  -4 597.651 164.419   3
  -4  -6  -4 513.341 122.261   5
   4  -6   4 530.651 116.607   1
  -5  -6  -3 2556.15 271.707   5
   5  -6   3 2280.84 233.182   1
  -5   6  -3 2212.17 319.985   3
  -6   6  -2-88.4531 94.5011   3
  -6  -6  -2-18.2278 50.8196   5
   6  -6   2 165.132 65.3583   1
  -7  -6  -1 25232.0 1065.31   5
  -7   6  -1 25335.8 1225.86   3
  -8   6   0-35.6005 79.5646   3
  -8  -6   0 192.211 89.4479   5
  -9  -6   1 20406.9 975.101   5
  -9   6   1 21586.3 1132.89   3
 -10  -6   2 503.907 145.491   5
 -10   6   2 492.135 175.114   3
 -11  -6   3-109.555 96.0797   5
 -11   6   3-100.679 89.3056   3
 -12  -6   4 58.8738 120.446   5
 -12   6   4 13.9543 67.3617   3
   2  -7 -10 12752.0 786.358   2
  -2   7  10 11618.3 794.094   4
   1  -7  -9 1637.26 264.581   2
  -1   7   9 1247.48 240.327   4
  -1  -7   9 1563.58 243.383   4
   0  -7   8 10648.5 643.778   4
   0  -7  -8 10733.7 670.873   2
   0   7   8 10052.7 725.247   4
   1   7   7 947.974 219.532   4
   1  -7   7 761.145 152.179   4
  -1   7  -7 944.894 207.603   3
  -1  -7  -7 698.582 167.098   2
   2   7   6 450.660 151.223   4
  -2   7  -6 227.925 125.268   3
   3   7   5 1238.15 258.015   4
  -3   7  -5 1128.30 226.094   3
  -3  -7  -5 1187.00 188.919   5
  -4  -7  -4 20010.3 895.594   5
   4  -7   4 22514.6 920.408   1
  -4   7  -4 20726.9 1065.60   3
  -5  -7  -3 4443.07 388.052   5
  -5   7  -3 4447.32 477.341   3
   5  -7   3 5374.23 386.643   1
  -6  -7  -2 14608.7 773.563   5
  -6   7  -2 15054.7 916.444   3
   6  -7   2 15703.9 719.240   1
  -7   7  -1-194.472 112.245   3
  -7  -7  -1 44.3098 57.4093   5
  -8  -7   0-62.0936 74.8423   5
  -8   7   0 2.00659 73.2370   3
  -9  -7   1 185.043 103.586   5
  -9   7   1 232.756 117.043   3
 -10  -7   2 15746.6 902.299   5
 -10   7   2 18871.0 1079.15   3
 -11  -7   3 1053.73 221.869   5
 -11   7   3 752.796 208.102   3
  -1   8   9 160.716 113.952   4
  -1  -8   9 153.832 96.4497   4
   0   8   8 630.707 202.508   4
   0   8  -8 1005.69 217.997   3
   0  -8  -8 945.539 200.123   2
  -1   8  -7 12019.9 785.647   3
   1   8   7 10391.6 767.003   4
  -2   8  -6 5288.29 513.665   3
   2   8   6 4753.00 515.077   4
   3  -8   5 8591.59 572.152   1
  -3  -8  -5 7416.42 515.871   5
  -3   8  -5 9425.44 693.323   3
   3   8   5 6317.95 600.960   4
   4  -8   4 2062.55 281.185   5
   4  -8   4 1700.86 249.205   1
  -4   8  -4 1626.51 295.340   3
  -4  -8  -4 1514.48 230.647   5
   5  -8   3 575.326 149.047   1
  -5   8  -3 417.914 160.495   3
  -5  -8  -3 531.646 140.311   5
   6  -8   2 3835.81 356.409   1
  -6  -8  -2 3778.97 383.746   5
  -6   8  -2 3241.18 406.549   3
  -7  -8  -1 10559.9 685.756   5
  -7   8  -1 10338.2 755.311   3
  -8  -8   0 9236.15 664.013   5
  -8   8   0 9537.77 707.025   3
  -9  -8   1 6455.54 569.123   5
  -9   8   1 7247.29 629.835   3
 -10  -8   2 1039.96 219.014   5
 -10   8   2 754.621 201.552   3
   0   9   8 1200.29 253.164   4
   0   9  -8 1332.72 263.715   3
   1   9   7 519.353 177.124   4
  -1   9  -7 1151.63 254.684   3
   2   9   6-18.7844 90.0911   4
  -2   9  -6 196.974 115.005   3
  -3  -9  -5 3913.46 388.641   5
   3  -9   5 4814.85 451.522   1
  -3   9  -5 3911.46 470.539   3
   4  -9   4 6301.92 528.985   5
  -4  -9  -4 5401.07 471.818   5
   4  -9   4 6055.29 502.879   1
  -4   9  -4 5643.78 562.828   3
  -5  -9  -3 8288.45 601.497   5
  -5   9  -3 8470.56 683.791   3
   5  -9   3 8762.19 600.801   1
  -6  -9  -2 3917.95 414.353   5
  -6   9  -2 4540.70 484.500   3
  -7  -9  -1 1439.15 262.351   5
  -7   9  -1 1333.62 258.087   3
  -8  -9   0-42.7216 64.4641   5
  -8   9   0 83.2103 71.2399   3
  -9  -9   1 2181.57 341.898   5
  -9   9   1 2205.66 340.215   3
  -2  10  -6 15806.8 1008.74   3
   2  10   6 11740.9 895.472   4
   3  10   5 1679.70 337.363   4
  -3  10  -5 1243.78 270.406   3
  -3 -10  -5 1645.44 262.746   5
   3 -10   5 1545.66 274.622   1
   4 -10   4 906.216 210.905   1
   4 -10   4 562.881 170.425   5
  -4  10  -4 1508.82 287.298   3
  -4 -10  -4 1303.51 233.062   5
   5 -10   3 2.67234 108.792   5
  -5 -10  -3-56.5064 68.8350   5
  -5  10  -3 85.0363 79.3897   3
   5 -10   3 44.3234 45.2603   1
  -6 -10  -2 4864.33 483.514   5
  -6  10  -2 4794.71 503.132   3
  -7  10  -1 1497.13 271.718   3
  -3   0  12 76.8488 86.4103   4
  -2   0  11-5.52178 41.5079   4
  -1   0  10 13665.5 784.080   4
   0   0   9-12.0355 51.2151   4
   1   0   8 41573.6 1472.11   4
   2   0   7-75.9865 63.6256   4
   3   0   6 2492.52 270.304   4
   4   0   5 14.5239 46.3098   4
  -5   0  -4 33294.4 999.497   5
   5   0   4 29926.6 1099.81   4
   6   0   3 18.2183 42.1746   4
  -6   0  -3-27.0144 54.2382   3
  -6   0  -3-37.6706 38.9643   5
  -7   0  -2 45012.3 1395.26   5
  -7   0  -2 45589.7 1589.69   3
   7   0   2 46303.9 1423.70   4
   8   0   1 69.4112 47.9423   4
  -8   0  -1 56.7911 83.6528   3
  -8   0  -1-20.5185 51.2213   5
  -9   0   0 8137.34 487.880   5
  -9   0   0 7412.85 562.668   3
 -10   0   1-25.4064 66.7299   3
 -10   0   1-111.975 74.0167   5
 -11   0   2 34688.0 1331.08   5
 -11   0   2 37170.3 1361.39   3
 -12   0   3 85.0130 73.8513   5
 -12   0   3-100.177 63.8574   3
 -13   0   4 22514.8 1075.99   5
 -14   0   5-58.6857 83.6368   5
  -3   1  12 1238.76 252.201   4
  -3  -1  12 1326.56 243.513   4
  -2   1  11 16942.2 919.143   4
  -2  -1  11 17038.8 918.275   4
  -1   1  10 64.4853 72.8359   4
  -1  -1  10 186.472 104.018   4
   0   1   9 561.765 148.857   4
   0  -1   9 633.402 151.736   4
   1   1   8 790.080 172.040   4
   1  -1   8 937.130 178.612   4
   2   1   7 36844.8 1335.97   4
   2  -1   7 36750.6 1312.67   4
   3   1   6 2042.66 246.968   4
   3  -1   6 2418.32 258.629   4
   4   1   5 29055.9 1086.77   4
   4  -1   5 28375.4 1045.90   4
   5   1   4 346.669 100.235   4
   5  -1   4 373.879 106.518   4
  -5  -1  -4 531.634 94.5272   5
   6   1   3 962.449 158.138   4
   6  -1   3 880.209 140.930   4
  -6   1  -3 1234.40 198.977   3
  -6   1  -3 861.668 128.889   5
  -6  -1  -3 769.546 118.138   5
   7   1   2 639.371 124.651   4
   7  -1   2 865.932 132.576   4
  -7  -1  -2 981.432 178.300   3
  -7   1  -2 772.577 173.187   3
  -7  -1  -2 428.521 101.654   5
  -7   1  -2 884.980 140.505   5
  -8  -1  -1 12723.7 612.702   5
  -8   1  -1 12524.8 607.013   5
  -8  -1  -1 13147.6 743.161   3
  -8   1  -1 11973.0 784.059   3
   8  -1   1 13873.0 579.713   4
  -9  -1   0 2566.30 267.736   5
  -9   1   0 2927.22 284.719   5
  -9   1   0 2498.61 337.545   3
  -9  -1   0 3151.44 329.612   3
   9  -1   0 2796.13 229.957   4
 -10  -1   1 53821.5 1777.49   5
 -10   1   1 53436.7 1768.62   5
 -10   1   1 53866.6 1936.39   3
 -11  -1   2 683.325 157.811   5
 -11   1   2 958.616 184.438   5
 -11   1   2 1261.50 223.258   3
 -12  -1   3 3004.66 338.202   5
 -12   1   3 2808.37 325.042   5
 -12   1   3 3575.81 373.728   3
 -13  -1   4 24.4293 71.9053   5
 -13   1   4 101.322 84.1290   5
 -13   1   4-172.566 105.651   3
 -14  -1   5 13429.8 824.296   5
 -14   1   5 13586.3 827.125   5
  -3   2  12 47.2528 66.7512   4
  -2   2  11 979.620 209.182   4
  -2  -2  11 1077.79 223.013   4
  -1   2  10 9890.38 653.093   4
  -1  -2  10 10577.3 673.092   4
   0   2   9 8405.95 577.632   4
   0  -2   9 8570.33 577.723   4
   1   2   8 28590.8 1170.33   4
   1  -2   8 28628.3 1148.49   4
   2   2   7 1674.75 237.555   4
   2  -2   7 2273.01 262.040   4
   3   2   6 47.5245 73.0122   4
   3  -2   6 120.224 70.6572   4
   4   2   5 109.759 68.7080   4
   4  -2   5 72.2939 49.1708   4
  -5  -2  -4 27399.3 897.413   5
   5   2   4 24967.9 1021.15   4
   5  -2   4 27344.4 966.463   4
  -6  -2  -3 16746.5 678.262   5
  -6   2  -3 16171.7 816.893   3
   6   2   3 15522.0 742.029   4
   6  -2   3 18193.2 697.511   4
  -7  -2  -2 25915.4 963.198   5
  -7  -2  -2 26992.5 1031.06   3
  -7   2  -2 25920.0 1179.06   3
   7  -2   2 28148.4 921.795   4
  -8  -2  -1 1343.24 206.593   3
  -8   2  -1 884.743 218.825   3
  -8  -2  -1 982.306 161.364   5
   8  -2   1 1210.60 142.457   4
  -9  -2   0 5794.13 423.108   5
  -9   2   0 5273.20 399.974   5
  -9   2   0 5949.87 543.698   3
 -10   2   1 475.007 155.416   3
 -10  -2   1 804.228 165.568   5
 -10   2   1 674.104 153.370   5
 -11  -2   2 21153.6 958.572   5
 -11   2   2 21126.3 965.963   5
 -11   2   2 20474.9 1073.71   3
 -12  -2   3 3703.10 383.058   5
 -12   2   3 4383.05 418.584   5
 -12   2   3 3806.78 420.055   3
 -13  -2   4 22707.8 1084.35   5
 -13   2   4 22124.0 1102.28   3
 -14  -2   5 3319.79 391.882   5
 -14   2   5 3451.42 405.574   3
  -2  -3  11 6908.31 562.730   4
  -2   3  11 7613.00 589.070   4
  -1   3  10 1881.81 280.059   4
  -1  -3  10 2083.92 286.409   4
   0   3   9 558.530 151.166   4
   0  -3   9 1353.71 222.916   4
   1   3   8 2024.34 275.319   4
   1  -3   8 1888.12 251.021   4
   2   3   7 14314.7 769.630   4
   2  -3   7 15953.2 751.075   4
  -3  -3  -6 16998.0 673.288   2
   3   3   6 15614.7 800.625   4
   3  -3   6 17313.0 764.800   4
  -4  -3  -5 19684.0 711.608   5
   4   3   5 18820.4 877.034   4
   4  -3   5 19615.7 792.690   4
  -5  -3  -4 16074.7 653.170   5
  -5   3  -4 15806.6 798.022   3
   5   3   4 15295.2 772.888   4
   5  -3   4 16458.4 672.586   4
   6  -3   3 883.721 125.833   4
  -6   3  -3 634.253 165.151   3
  -6  -3  -3 701.587 127.500   5
   6   3   3 727.126 154.865   4
  -7  -3  -2 5082.22 363.059   5
  -7   3  -2 5229.13 488.036   3
  -8  -3  -1 8926.17 522.103   5
  -8   3  -1 9431.13 706.396   3
  -9  -3   0 21254.5 927.026   5
  -9   3   0 23405.6 1185.08   3
 -10  -3   1 19976.2 914.903   5
 -10   3   1 19781.1 1079.31   3
 -11  -3   2 2057.04 275.874   5
 -11   3   2 1782.12 300.328   3
 -12  -3   3 873.613 192.328   5
 -12   3   3 505.753 165.329   3
 -13  -3   4 150.156 102.009   5
 -13   3   4-236.802 133.295   3
 -14  -3   5 5310.63 509.062   5
 -14   3   5 6311.65 585.439   3
 -15   3   6 11809.6 834.798   3
  -2  -4  11 5261.37 490.221   4
  -2   4  11 4997.52 480.626   4
  -1  -4  10 6079.85 506.427   4
  -1   4  10 6084.31 524.162   4
   0  -4   9 16477.3 841.211   4
   0   4   9 16165.2 880.781   4
  -1  -4  -8 5047.06 383.885   2
   1   4   8 4381.67 418.755   4
   1  -4   8 4989.93 407.975   4
  -2  -4  -7 2384.25 245.799   2
   2   4   7 2105.44 286.117   4
   2  -4   7 2171.96 252.462   4
  -3  -4  -6 465.254 103.997   2
   3   4   6 460.071 135.786   4
   3  -4   6 560.377 122.483   4
   4   4   5 1329.97 225.642   4
  -4  -4  -5 1443.02 169.313   5
  -4  -4  -5 1435.77 166.346   2
  -4   4  -5 1183.81 210.902   3
   4  -4   5 1357.12 178.928   4
  -5  -4  -4 3597.07 286.988   5
  -5   4  -4 2940.83 335.917   3
   5   4   4 3895.44 375.364   4
   5  -4   4 3610.89 274.414   4
  -6  -4  -3 40888.5 1336.85   5
  -6   4  -3 40109.9 1568.36   3
  -7  -4  -2 6140.06 421.423   5
  -7   4  -2 6409.43 569.126   3
  -8  -4  -1 5700.04 425.549   5
  -8   4  -1 6408.04 587.238   3
  -9   4   0 1109.91 249.776   3
  -9  -4   0 809.674 167.652   5
 -10  -4   1 2572.75 304.120   5
 -10   4   1 2436.85 356.517   3
 -11  -4   2 2312.58 302.239   5
 -11   4   2 3047.64 415.562   3
 -12  -4   3 16741.2 884.275   5
 -12   4   3 13460.8 931.264   3
 -13  -4   4 8451.46 631.150   5
 -13   4   4 7253.05 662.551   3
 -14   4   5 10576.1 821.800   3
   2  -5 -11 532.980 173.469   2
  -2   5  11 384.837 130.038   4
  -2  -5  11 867.399 215.634   4
  -1  -5  10 3278.67 372.512   4
   1  -5 -10 2817.29 330.772   2
  -1   5  10 3218.50 390.970   4
   0  -5  -9 158.077 82.9077   2
   0   5   9 105.473 90.6747   4
   0  -5   9 258.488 104.294   4
   1  -5   8 1859.73 249.290   4
   1   5   8 1689.21 269.986   4
  -1  -5  -8 1619.24 222.627   2
  -2  -5  -7 872.868 157.942   2
   2   5   7 632.574 174.685   4
   2  -5   7 578.028 139.175   4
   3  -5   6 24254.3 945.993   4
  -3  -5  -6 24255.0 933.767   2
   3   5   6 24979.2 1138.53   4
   4   5   5 1273.28 236.178   4
  -4  -5  -5 1581.89 195.021   5
  -4   5  -5 1369.17 238.363   3
   4  -5   5 1752.03 190.599   4
  -5  -5  -4 16809.8 751.807   5
  -5   5  -4 17132.7 918.728   3
   5   5   4 17500.5 909.180   4
  -6   5  -3 70.3820 92.1983   3
  -6  -5  -3 20.3511 50.3220   5
  -7  -5  -2 4476.40 371.781   5
  -7   5  -2 5095.66 519.159   3
  -8  -5  -1 4923.15 403.766   5
  -8   5  -1 4312.19 485.196   3
  -9  -5   0 26756.5 1136.77   5
  -9   5   0 30303.0 1429.89   3
 -10  -5   1 458.286 139.970   5
 -10   5   1 374.598 150.102   3
 -11  -5   2 6001.80 503.207   5
 -11   5   2 6798.04 641.538   3
 -12  -5   3-91.1498 85.6982   5
 -12   5   3 277.013 128.336   3
 -13  -5   4 561.170 174.265   5
 -13   5   4-72.6660 103.893   3
   1  -6 -10-157.971 90.9242   2
  -1  -6  10-270.480 103.064   4
   0  -6   9 17430.1 876.374   4
   0  -6  -9 16128.7 838.930   2
   0   6   9 17495.8 983.375   4
  -1  -6  -8 218.701 97.8048   2
   1   6   8 320.046 151.971   4
   1  -6   8 192.064 95.8918   4
   2  -6   7 9867.11 575.131   4
  -2  -6  -7 10086.1 591.776   2
   2   6   7 9702.41 700.656   4
   3   6   6 103.133 102.431   4
  -3   6  -6 51.3820 89.8865   3
  -3  -6  -6-76.5189 64.3525   2
  -4  -6  -5 2546.36 261.550   5
  -4   6  -5 2134.64 307.897   3
   4   6   5 2716.64 365.335   4
  -5   6  -4 121.279 93.2220   3
  -5  -6  -4 356.567 106.912   5
   5   6   4 262.622 132.344   4
  -6  -6  -3 29626.0 1153.17   5
  -6   6  -3 29017.6 1369.24   3
  -7   6  -2 88.8317 88.2671   3
  -7  -6  -2 153.431 84.0859   5
  -8  -6  -1 7247.72 524.025   5
  -8   6  -1 8338.44 676.945   3
  -9   6   0 780.656 223.577   3
  -9  -6   0 559.356 155.794   5
 -10  -6   1 1535.87 256.504   5
 -10   6   1 2089.55 348.429   3
 -11  -6   2 578.157 158.312   5
 -11   6   2 637.015 187.935   3
 -12  -6   3 14263.6 874.034   5
 -12   6   3 17408.4 1079.47   3
  -1  -7  10 2803.58 354.047   4
   1  -7 -10 2676.48 348.210   2
   0   7   9 826.313 195.872   4
   0  -7   9 811.918 178.860   4
   0  -7  -9 642.148 170.174   2
   1   7   8 1657.55 290.954   4
  -1  -7  -8 1495.43 245.079   2
   2   7   7 1223.36 254.030   4
  -2   7  -7 1440.47 259.937   3
  -2  -7  -7 1098.58 201.707   2
  -3   7  -6 18257.8 999.510   3
   3   7   6 17020.2 1016.61   4
  -4  -7  -5 2750.93 289.783   5
  -4   7  -5 2899.87 386.555   3
   4   7   5 2581.92 374.588   4
  -5  -7  -4 6677.99 480.121   5
  -5   7  -4 7391.28 635.017   3
  -6   7  -3 235.569 134.091   3
  -6  -7  -3 258.037 92.5954   5
  -7  -7  -2 2082.93 280.586   5
  -7   7  -2 2262.95 349.023   3
  -8  -7  -1 2108.90 294.444   5
  -8   7  -1 2494.65 376.093   3
  -9  -7   0 15869.0 875.808   5
  -9   7   0 17168.7 1016.70   3
 -10  -7   1 2434.63 335.416   5
 -10   7   1 3315.58 434.491   3
 -11  -7   2 8939.65 676.316   5
 -11   7   2 9647.96 777.034   3
   0  -8  -9 5699.04 517.298   2
  -1  -8  -8 5366.87 490.042   2
  -1   8  -8 5828.11 561.634   3
   1   8   8 5734.89 582.107   4
  -2   8  -7 6730.65 608.348   3
   2   8   7 5496.63 572.873   4
   3   8   6 300.852 140.665   4
  -3   8  -6 163.178 118.304   3
   4   8   5 443.652 159.957   4
  -4   8  -5 375.964 147.416   3
  -5   8  -4 1965.43 336.230   3
  -5  -8  -4 1776.23 246.113   5
  -6  -8  -3 12771.2 737.525   5
  -6   8  -3 11647.6 845.730   3
  -7  -8  -2 6657.54 535.531   5
  -7   8  -2 6367.57 596.422   3
  -8  -8  -1 6733.44 563.267   5
  -8   8  -1 6822.21 631.281   3
  -9  -8   0 1304.01 243.964   5
  -9   8   0 1455.80 282.025   3
 -10  -8   1 1736.92 293.032   5
 -10   8   1 1670.01 316.082   3
  -2   9  -7 8689.72 737.075   3
  -3   9  -6 3574.10 470.549   3
   3   9   6 3447.28 474.815   4
  -4   9  -5 6534.52 648.182   3
   4   9   5 5861.82 619.876   4
  -5  -9  -4 3255.43 365.134   5
  -5   9  -4 3408.54 453.460   3
  -6   9  -3 781.563 210.872   3
  -6  -9  -3 787.457 196.420   5
  -7   9  -2 386.986 148.785   3
  -7  -9  -2 165.712 97.2186   5
  -8  -9  -1 6445.51 573.662   5
  -8   9  -1 5463.78 550.981   3
  -5 -10  -4 7985.99 613.051   5
  -6 -10  -3 1364.90 266.609   5
  -1   0  11 27.5319 63.3173   4
   0   0  10 16196.9 879.129   4
   1   0   9-60.8414 72.9015   4
   2   0   8 143.034 86.6024   4
   3   0   7 39.2775 57.5050   4
   4   0   6 21450.8 924.510   4
   5   0   5 47.0139 57.4313   4
  -6   0  -4 46932.6 1333.44   5
   6   0   4 39182.3 1401.19   4
   7   0   3-20.8747 46.6520   4
  -7   0  -3-17.5612 41.6498   3
  -7   0  -3-8.04567 41.0547   5
   8   0   2 709.261 137.799   4
  -8   0  -2 732.090 180.020   3
  -8   0  -2 645.665 132.296   5
   9   0   1 68.1162 52.4689   4
  -9   0  -1 1.19764 62.4394   3
 -10   0   0 32616.0 1247.44   5
 -10   0   0 36776.8 1453.90   3
 -11   0   1-79.7800 75.1346   3
 -11   0   1 61.7432 59.6223   5
 -12   0   2 33628.7 1340.60   5
 -13   0   3-52.5728 76.8673   5
 -14   0   4 1534.83 280.479   5
  -1   1  11-8.88505 97.2466   4
  -1  -1  11-65.8027 72.6823   4
   0   1  10 783.868 188.707   4
   0  -1  10 823.034 192.281   4
   1   1   9 24408.3 1095.31   4
   1  -1   9 24086.1 1087.64   4
   2   1   8 1984.49 274.424   4
   2  -1   8 2030.10 266.146   4
   3   1   7 34676.6 1314.97   4
   3  -1   7 34984.2 1295.26   4
   4   1   6 500.072 131.838   4
   4  -1   6 634.870 142.256   4
   5   1   5 17.5779 61.2334   4
   5  -1   5-70.6828 59.9447   4
   6   1   4 857.211 158.691   4
   6  -1   4 568.462 121.214   4
  -6   1  -4 809.742 168.597   3
  -6  -1  -4 926.862 132.206   5
  -7  -1  -3 36644.4 1197.30   5
  -7   1  -3 38649.3 1226.32   5
  -7  -1  -3 35750.6 1328.55   3
  -7   1  -3 36963.8 1424.58   3
   7   1   3 35893.3 1279.18   4
   7  -1   3 37345.3 1240.99   4
   8   1   2 259.140 88.7747   4
   8  -1   2 455.989 103.016   4
  -8  -1  -2 220.937 90.9670   3
  -8   1  -2 271.116 131.961   3
  -8  -1  -2 256.800 86.5877   5
  -8   1  -2 245.644 87.0472   5
  -9  -1  -1 29890.1 1141.60   5
  -9   1  -1 31695.6 1153.93   5
  -9  -1  -1 31362.4 1312.55   3
  -9   1  -1 30528.1 1399.73   3
   9  -1   1 34579.0 1102.67   4
 -10  -1   0 2650.00 290.455   5
 -10   1   0 2856.08 298.270   5
 -10   1   0 2455.38 349.966   3
 -10  -1   0 2944.42 332.036   3
 -11   1   1 135.175 96.0514   3
 -11  -1   1 23.1998 59.4901   5
 -11   1   1 107.880 79.4201   5
 -12  -1   2-10.9440 57.8049   5
 -12   1   2 84.2628 75.2368   5
 -13  -1   3 11081.1 710.888   5
 -13   1   3 10295.5 683.494   5
 -13   1   3 10441.0 686.869   3
 -14  -1   4 1792.35 294.686   5
 -14   1   4 1910.92 304.573   5
  -1   2  11 3203.40 380.924   4
  -1  -2  11 3331.87 385.539   4
   0   2  10 16539.7 897.149   4
   0  -2  10 17177.9 911.076   4
   1   2   9 945.277 197.584   4
   1  -2   9 930.864 194.353   4
   2   2   8 81.8509 74.6466   4
   2  -2   8-52.2845 51.8499   4
   3   2   7 2497.60 296.142   4
   3  -2   7 2431.70 278.229   4
   4   2   6 25445.4 1076.43   4
   4  -2   6 25848.1 1020.25   4
   5   2   5 9361.67 576.155   4
   5  -2   5 9211.50 525.647   4
  -6  -2  -4 30012.0 998.929   5
  -6   2  -4 28583.7 1193.26   3
   6   2   4 26723.6 1110.88   4
   6  -2   4 30206.5 1056.05   4
   7   2   3 1116.06 187.397   4
  -7  -2  -3 1267.99 173.532   5
  -7   2  -3 904.398 204.152   3
  -7  -2  -3 1464.44 206.850   3
   7  -2   3 1480.93 180.662   4
  -8  -2  -2-83.8009 73.7166   3
  -8   2  -2 115.364 103.999   3
  -8  -2  -2 174.680 81.2796   5
  -9  -2  -1 2444.50 270.327   5
  -9   2  -1 2401.58 360.885   3
 -10  -2   0 13914.2 722.134   5
 -10   2   0 13458.5 885.181   3
 -11  -2   1 8145.43 555.285   5
 -11   2   1 8299.54 560.387   5
 -11   2   1 6818.73 596.296   3
 -12  -2   2 17971.1 920.908   5
 -12   2   2 18547.4 929.104   5
 -12   2   2 17449.4 998.388   3
 -13  -2   3 1744.43 280.932   5
 -13   2   3 1653.71 288.019   3
 -14  -2   4 785.525 197.911   5
 -14   2   4 706.367 182.522   3
  -1   3  11 283.183 135.338   4
  -1  -3  11 533.436 157.931   4
   0   3  10 4201.06 434.483   4
   0  -3  10 4743.58 447.840   4
   1   3   9 7053.83 555.665   4
   1  -3   9 7306.68 541.987   4
   2   3   8 9226.24 629.825   4
   2  -3   8 8771.02 575.365   4
   3   3   7 11312.3 690.118   4
   3  -3   7 11311.3 637.143   4
   4   3   6 3244.40 352.885   4
   4  -3   6 3705.50 328.128   4
   5   3   5 42.2649 62.2927   4
   5  -3   5-25.8775 42.0367   4
  -5   3  -5 147.142 84.2138   3
  -6  -3  -4 6293.19 389.466   5
  -6   3  -4 6765.78 529.255   3
   6   3   4 6265.89 482.776   4
   6  -3   4 6353.63 394.425   4
  -7  -3  -3 12528.5 604.938   5
  -7   3  -3 11504.2 758.461   3
   7   3   3 11871.5 678.383   4
  -8  -3  -2 12596.6 644.096   5
  -8   3  -2 12754.0 857.130   3
  -9  -3  -1 13775.4 708.111   5
  -9   3  -1 14936.9 945.529   3
 -10  -3   0 6230.68 477.024   5
 -10   3   0 7262.44 649.262   3
 -11  -3   1 551.988 157.787   5
 -11   3   1 730.565 206.696   3
 -12  -3   2 3943.65 402.227   5
 -12   3   2 2819.76 395.196   3
 -13  -3   3 11951.0 740.644   5
 -13   3   3 9077.21 730.085   3
 -14   3   4 9185.95 722.258   3
  -1  -4  11 12509.9 791.957   4
   0  -4  10 3608.86 396.634   4
   0   4  10 3381.95 393.152   4
  -1  -4  -9 3658.84 343.338   2
   1   4   9 3401.03 395.666   4
   1  -4   9 3287.98 354.399   4
  -2  -4  -8 97.8768 66.0081   2
   2   4   8 73.8414 102.770   4
   2  -4   8 327.053 109.037   4
   3   4   7 5961.71 511.644   4
   3  -4   7 6574.40 461.768   4
   4   4   6 6466.79 526.259   4
   4  -4   6 7022.62 456.551   4
  -5   4  -5 16562.8 904.360   3
   5   4   5 18230.3 929.507   4
   5  -4   5 19475.0 785.203   4
  -6  -4  -4 5629.73 383.434   5
  -6   4  -4 4861.12 475.978   3
   6   4   4 6039.60 496.656   4
  -7  -4  -3 7579.70 475.056   5
  -7   4  -3 7071.28 607.447   3
  -8   4  -2 171.914 121.929   3
  -8  -4  -2 28.3420 41.9375   5
  -9  -4  -1 4212.42 378.528   5
  -9   4  -1 4347.63 497.745   3
 -10   4   0 1778.24 330.686   3
 -10  -4   0 1453.51 231.364   5
 -11  -4   1 15249.5 837.703   5
 -11   4   1 16961.1 1022.69   3
 -12  -4   2 4350.33 435.535   5
 -12   4   2 3860.14 476.044   3
 -13  -4   3 4890.73 480.812   5
 -13   4   3 3696.62 466.907   3
 -14   4   4 808.772 225.312   3
   1  -5 -11 165.832 106.008   2
   0  -5  10 6802.77 548.600   4
   0  -5 -10 6820.83 517.500   2
   0   5  10 7067.01 608.087   4
  -1  -5  -9 114.795 80.7964   2
   1   5   9 151.593 110.437   4
   1  -5   9 321.770 119.307   4
   2  -5   8 16088.8 812.014   4
   2   5   8 17019.2 948.682   4
   3   5   7 1030.26 213.201   4
   3  -5   7 1091.22 183.426   4
  -4   5  -6 3787.61 409.091   3
   4   5   6 3572.06 407.173   4
   5   5   5 450.359 154.413   4
  -5   5  -5 534.348 171.918   3
  -6  -5  -4 4964.53 376.395   5
  -6   5  -4 4858.37 492.983   3
   6   5   4 4870.43 467.715   4
  -7   5  -3 701.000 203.321   3
  -7  -5  -3 703.231 150.540   5
  -8  -5  -2 24237.0 1023.53   5
  -8   5  -2 22859.1 1241.39   3
  -9   5  -1 843.760 228.535   3
  -9  -5  -1 781.735 170.962   5
 -10  -5   0 9032.76 609.968   5
 -10   5   0 9797.30 780.997   3
 -11  -5   1 303.347 110.685   5
 -11   5   1 453.218 190.171   3
 -12  -5   2 6232.29 536.703   5
 -12   5   2 5951.92 610.054   3
 -13   5   3 9.38489 70.9396   3
   0  -6 -10 322.414 122.080   2
   0  -6  10 243.538 113.798   4
   1  -6   9 3650.38 381.336   4
  -1  -6  -9 3800.54 377.564   2
   1   6   9 4644.87 498.166   4
   2   6   8-79.2498 78.0263   4
   2  -6   8 27.4642 54.3271   4
  -3   6  -7 7590.03 622.631   3
   3   6   7 10062.2 727.575   4
   4   6   6 18.8343 72.7887   4
  -4   6  -6 13.8673 105.773   3
  -5   6  -5 19275.7 1070.91   3
   5   6   5 21189.7 1119.73   4
   6   6   4 7.19397 126.517   4
  -6   6  -4 276.051 137.241   3
  -6  -6  -4 277.625 100.117   5
  -7  -6  -3 5351.53 425.413   5
  -7   6  -3 5316.12 558.513   3
  -8   6  -2-99.2748 97.6223   3
  -8  -6  -2-58.1118 68.2974   5
  -9  -6  -1 5819.19 484.864   5
  -9   6  -1 6628.25 628.109   3
 -10   6   0-69.9782 99.3910   3
 -10  -6   0 78.8395 75.8950   5
 -11  -6   1 21148.6 1072.22   5
 -11   6   1 23285.6 1262.87   3
 -12  -6   2 290.096 123.901   5
 -12   6   2 16.0871 36.7307   3
  -2   7  -8 19582.8 1092.29   3
   2   7   8 19594.0 1134.88   4
   3   7   7 2162.06 352.706   4
  -3   7  -7 2338.14 353.182   3
  -4   7  -6 3790.07 452.350   3
   4   7   6 3192.28 433.576   4
   5   7   5 50.9466 99.2655   4
  -5   7  -5 326.637 144.908   3
  -6  -7  -4 4476.58 409.542   5
  -6   7  -4 3935.14 485.774   3
   6   7   4 4223.84 485.869   4
  -7  -7  -3 3518.61 366.335   5
  -7   7  -3 3464.78 448.873   3
  -8  -7  -2 16487.1 876.424   5
  -8   7  -2 18538.5 1085.28   3
  -9  -7  -1 3539.58 391.315   5
  -9   7  -1 4325.07 517.495   3
 -10  -7   0 5035.21 479.697   5
 -10   7   0 5426.92 563.048   3
 -11  -7   1 207.507 112.926   5
  -3   8  -7 2960.61 435.913   3
  -4   8  -6 5078.98 559.613   3
   4   8   6 3450.94 463.808   4
  -5   8  -5 9971.82 797.689   3
   5   8   5 7632.08 708.057   4
  -6  -8  -4 5460.60 469.233   5
  -6   8  -4 6316.24 635.561   3
  -7  -8  -3 4125.11 421.013   5
  -7   8  -3 4053.23 501.471   3
  -8   8  -2 324.809 162.791   3
  -8  -8  -2 57.4993 63.0240   5
  -9  -8  -1 2086.37 310.193   5
  -6  -9  -4 1914.97 289.768   5
  -7  -9  -3 5764.37 521.831   5
   0   0  11-202.181 105.389   4
   1   0  10 4554.71 446.819   4
   2   0   9 94.1511 77.1593   4
   3   0   8 18206.4 906.346   4
   4   0   7 50.1141 71.7796   4
   5   0   6 18176.1 858.129   4
   6   0   5-39.5129 62.4255   4
   7   0   4-6.87421 52.0503   4
  -7   0  -4-29.8228 62.6779   3
   8   0   3 16.8791 40.5600   4
  -8   0  -3-64.1009 74.6047   3
  -8   0  -3-19.9666 43.9944   5
  -9   0  -2 31652.6 1167.63   5
  -9   0  -2 32054.7 1427.05   3
   9   0   2 32145.5 1156.72   4
 -10   0  -1 234.927 116.017   3
 -10   0  -1 9.79868 49.2642   5
 -11   0   0 12952.2 725.146   5
 -11   0   0 13940.6 827.136   3
 -12   0   1-26.8237 64.2991   5
 -13   0   2 155.205 99.4981   5
 -14   0   3-119.176 100.957   5
   0   1  11 19795.3 1049.60   4
   0  -1  11 21042.1 1070.78   4
   1   1  10 1144.51 226.853   4
   1  -1  10 1575.01 264.306   4
   2   1   9 6704.82 537.439   4
   2  -1   9 7389.25 558.295   4
   3   1   8 127.513 81.5635   4
   3  -1   8 184.942 104.128   4
   4   1   7-7.07795 62.7450   4
   4  -1   7 33.8620 59.1989   4
   5   1   6 2217.95 279.127   4
   5  -1   6 2407.36 277.704   4
   6   1   5 26268.7 1090.21   4
   6  -1   5 27533.4 1071.34   4
   7   1   4 1047.14 179.321   4
   7  -1   4 1021.29 166.760   4
  -7  -1  -4 1175.35 206.122   3
  -7   1  -4 1120.79 222.694   3
  -8  -1  -3 23944.9 929.575   5
  -8   1  -3 23439.2 931.465   5
  -8  -1  -3 26559.1 1137.62   3
  -8   1  -3 24650.3 1178.51   3
   8   1   3 23031.5 982.744   4
   8  -1   3 24824.2 957.830   4
   9   1   2 220.833 89.5828   4
  -9  -1  -2 173.200 126.088   3
  -9   1  -2 176.661 117.500   3
  -9  -1  -2 53.7053 52.4479   5
  -9   1  -2 128.623 78.5381   5
 -10  -1  -1 2023.38 252.278   5
 -10   1  -1 2172.82 261.774   5
 -10   1  -1 1325.28 274.078   3
  10   1   1 2080.70 247.689   4
 -11   1   0 888.463 224.852   3
 -11  -1   0 662.707 163.979   5
 -11   1   0 456.672 127.125   5
 -12  -1   1 20670.5 994.683   5
 -12   1   1 21137.2 995.689   5
 -12   1   1 20930.2 1076.79   3
 -13  -1   2 2620.98 333.992   5
 -13   1   2 2896.98 349.613   5
 -14  -1   3 12683.1 810.684   5
 -14   1   3 12047.6 790.010   5
   0  -2  11 540.106 162.696   4
   1   2  10 910.401 215.676   4
   1  -2  10 1052.62 218.884   4
   2   2   9 1809.50 279.895   4
   2  -2   9 2098.83 292.178   4
   3   2   8 13809.4 798.111   4
   3  -2   8 14918.7 792.877   4
   4   2   7 10490.9 659.238   4
   4  -2   7 11100.9 643.590   4
   5   2   6 12415.3 724.426   4
   5  -2   6 13338.4 691.334   4
   6   2   5 261.852 108.784   4
   6  -2   5 326.863 96.9461   4
  -6   2  -5 141.386 86.9734   3
   7   2   4 372.477 120.593   4
   7  -2   4 526.334 123.319   4
  -7  -2  -4 355.546 121.785   3
  -7   2  -4 285.868 124.436   3
   8   2   3 332.476 115.973   4
  -8   2  -3 223.940 102.683   3
  -8  -2  -3 318.548 98.0139   5
  -9  -2  -2 23139.6 956.915   5
  -9   2  -2 23824.1 1249.80   3
   9   2   2 23352.0 1006.03   4
 -10  -2  -1 9722.68 594.235   5
 -10   2  -1 10046.7 766.218   3
 -11  -2   0 8873.09 589.810   5
 -11   2   0 8682.07 716.989   3
 -12  -2   1 2681.50 328.557   5
 -12   2   1 1895.65 316.103   3
 -13  -2   2 49.0945 75.6698   5
 -13   2   2 157.251 91.0662   3
 -14   2   3 1992.68 312.645   3
   0  -3  11 10570.2 726.733   4
   1   3  10 12845.9 809.947   4
   1  -3  10 12745.1 785.312   4
   2   3   9 4474.90 454.238   4
   2  -3   9 5666.82 482.621   4
   3   3   8 1931.80 290.239   4
   3  -3   8 2197.92 280.036   4
   4   3   7 83.5766 75.1399   4
   4  -3   7 163.393 77.1982   4
   5   3   6 8123.15 587.483   4
   5  -3   6 8826.73 537.381   4
  -6   3  -5 8293.71 621.736   3
   6   3   5 8794.27 605.247   4
   6  -3   5 9297.33 527.863   4
  -7   3  -4 16577.1 941.701   3
   7   3   4 15415.8 833.674   4
  -8  -3  -3 10058.2 564.867   5
  -8   3  -3 10345.5 765.673   3
   8   3   3 9178.22 614.762   4
  -9  -3  -2 3091.81 312.452   5
  -9   3  -2 2786.74 404.067   3
 -10   3  -1 125.402 114.783   3
 -10  -3  -1 31.7688 58.1125   5
 -11  -3   0 3115.07 347.465   5
 -11   3   0 3393.04 450.756   3
 -12  -3   1 6553.54 525.749   5
 -12   3   1 5486.76 565.636   3
 -13  -3   2 13594.7 811.556   5
 -13   3   2 10750.7 821.847   3
   1   4  10-1.98294 70.6179   4
   1  -4  10-37.2973 61.5750   4
   2   4   9 5567.45 527.551   4
   2  -4   9 5546.09 472.487   4
   3   4   8 2638.22 346.797   4
   3  -4   8 3124.09 333.895   4
   4   4   7 20741.4 1064.09   4
   4  -4   7 22378.6 963.176   4
  -5   4  -6 4734.63 467.672   3
   5   4   6 4631.70 456.350   4
   6   4   5 1435.39 255.235   4
  -6   4  -5 1513.88 269.618   3
   7   4   4 279.425 117.706   4
  -7   4  -4 277.076 135.248   3
  -8  -4  -3 5455.76 416.446   5
  -8   4  -3 5710.91 583.553   3
   8   4   3 5993.20 513.629   4
  -9  -4  -2 5688.50 444.258   5
  -9   4  -2 5617.09 586.866   3
 -10  -4  -1 25672.7 1114.29   5
 -10   4  -1 27526.9 1393.46   3
 -11  -4   0 3117.99 356.038   5
 -11   4   0 3284.23 443.068   3
 -12  -4   1 4101.06 425.876   5
 -12   4   1 3756.92 486.128   3
 -13  -4   2 269.166 108.623   5
 -13   4   2-135.955 108.800   3
   1  -5  10 17200.9 930.326   4
   2   5   9 303.835 141.200   4
   2  -5   9 379.471 155.255   4
   3   5   8 2209.33 340.071   4
   3  -5   8 1773.26 251.166   4
   4   5   7 260.131 119.749   4
  -4   5  -7-90.4728 90.8612   3
  -5   5  -6 10939.6 765.787   3
   5   5   6 11169.7 761.461   4
   6   5   5 95.0192 112.600   4
  -6   5  -5 107.636 104.058   3
  -7   5  -4 21710.7 1194.42   3
   7   5   4 23370.3 1154.92   4
  -8   5  -3 538.919 214.164   3
  -8  -5  -3 591.829 144.458   5
  -9  -5  -2 4112.02 387.601   5
  -9   5  -2 4064.72 505.477   3
 -10   5  -1 516.970 187.823   3
 -10  -5  -1 129.605 88.1556   5
 -11  -5   0 3940.85 409.260   5
 -11   5   0 3902.08 492.643   3
 -12  -5   1 32.2195 60.8636   5
 -12   5   1 447.651 172.458   3
   3   6   8 232.997 129.013   4
  -3   6  -8 649.721 191.923   3
  -4   6  -7 27489.0 1326.39   3
   4   6   7 25479.8 1309.94   4
   5   6   6 19.6278 68.6935   4
  -5   6  -6 5.11882 63.4116   3
   6   6   5 1720.54 325.013   4
  -6   6  -5 1634.76 312.736   3
   7   6   4 403.778 157.476   4
  -7   6  -4 708.368 210.262   3
  -8  -6  -3 9285.49 597.795   5
  -8   6  -3 8434.66 750.847   3
  -9   6  -2 601.808 218.838   3
  -9  -6  -2 840.762 183.251   5
 -10  -6  -1 16721.2 909.002   5
 -10   6  -1 18572.9 1142.51   3
 -11  -6   0 222.607 109.923   5
 -11   6   0-179.756 112.125   3
  -5   7  -6 8952.04 754.460   3
   5   7   6 8893.93 756.149   4
   6   7   5 2366.62 383.465   4
  -6   7  -5 2477.78 391.823   3
  -7   7  -4 16164.4 1079.89   3
   7   7   4 16955.9 1050.82   4
  -8   7  -3 861.504 247.804   3
  -8  -7  -3 1320.46 223.687   5
  -9   7  -2 2388.79 385.623   3
  -9  -7  -2 1976.26 289.469   5
 -10  -7  -1 187.163 93.7087   5
  -8  -8  -3 3965.10 413.751   5
  -9  -8  -2 8370.45 636.446   5
   2   0  10 14365.0 853.233   4
   3   0   9 94.6423 83.7884   4
   4   0   8 9274.01 630.207   4
   5   0   7-181.227 94.6125   4
   6   0   6 7528.69 531.687   4
   7   0   5 82.7658 66.1498   4
  -7   0  -5 7.70809 54.1389   3
  -8   0  -4 17788.3 966.458   3
   8   0   4 17305.5 825.072   4
   9   0   3-5.15470 38.3964   4
  -9   0  -3 65.8303 73.4798   3
  -9   0  -3 40.4732 52.3165   5
 -10   0  -2 11628.7 641.430   5
 -10   0  -2 10751.5 787.930   3
 -11   0  -1-52.0233 75.7996   5
 -12   0   0 2503.48 313.094   5
 -13   0   1 44.3565 69.5251   5
   2   1  10 83.5215 92.7174   4
   2  -1  10 127.282 93.4998   4
   3   1   9 2340.35 310.046   4
   3  -1   9 2241.56 307.786   4
   4   1   8 1262.20 222.582   4
   4  -1   8 1266.09 230.537   4
   5   1   7 21002.9 1005.77   4
   5  -1   7 21478.5 986.475   4
   6   1   6 2768.09 319.731   4
   6  -1   6 2859.11 313.943   4
  -7  -1  -5 7333.94 555.811   3
  -7   1  -5 6593.18 557.922   3
   7   1   5 7411.63 526.561   4
   7  -1   5 7028.28 486.659   4
   8   1   4 756.057 157.216   4
   8  -1   4 1219.53 191.412   4
  -8  -1  -4 786.397 184.630   3
  -8   1  -4 1001.63 229.350   3
   9   1   3 1339.99 218.958   4
  -9  -1  -3 1565.43 274.603   3
  -9   1  -3 1410.31 281.732   3
  -9  -1  -3 1344.09 193.517   5
  10   1   2 1543.59 228.742   4
 -10  -1  -2 1419.39 219.606   5
 -10   1  -2 1334.67 286.314   3
 -10   1  -2 1139.77 198.112   5
 -11  -1  -1 16770.6 843.443   5
 -11   1  -1 16744.3 843.807   5
 -11   1  -1 17344.7 1026.57   3
 -12   1   0 1247.11 261.137   3
 -12  -1   0 1385.68 229.942   5
 -12   1   0 1472.55 248.064   5
 -13  -1   1 12820.1 787.220   5
 -13   1   1 13169.0 795.598   5
   2   2  10 10483.6 736.669   4
   2  -2  10 12300.6 776.857   4
   3   2   9 4667.49 461.947   4
   3  -2   9 4462.23 443.743   4
   4   2   8 7893.36 597.711   4
   4  -2   8 8262.65 585.475   4
   5   2   7 241.033 107.301   4
   5  -2   7 244.105 108.103   4
  -6   2  -6 3195.59 385.642   3
   6   2   6 3319.80 362.508   4
   6  -2   6 3762.42 353.353   4
  -7   2  -5 5355.97 510.203   3
   7   2   5 4715.04 432.630   4
   7  -2   5 5261.36 407.153   4
  -8   2  -4 13451.0 877.175   3
   8   2   4 12774.5 733.777   4
  -9  -2  -3 8663.81 524.866   5
  -9   2  -3 8489.10 721.141   3
   9   2   3 7937.46 565.394   4
 -10  -2  -2 8172.37 542.593   5
 -10   2  -2 8495.84 732.248   3
  10   2   2 9226.15 599.678   4
 -11   2  -1 601.266 192.355   3
 -11  -2  -1 558.542 145.784   5
  11   2   1 521.166 143.583   4
 -12   2   0 818.573 217.921   3
 -12  -2   0 740.554 177.319   5
 -13  -2   1 1458.82 260.280   5
 -13   2   1 1521.80 282.130   3
   2  -3  10 370.626 141.699   4
   3   3   9 1353.21 255.679   4
   3  -3   9 1584.93 261.989   4
   4   3   8 5069.45 488.332   4
   4  -3   8 4851.49 438.501   4
   5   3   7 10086.7 697.626   4
   5  -3   7 10824.6 650.628   4
  -6   3  -6 14746.2 895.143   3
   6   3   6 14947.4 850.576   4
   7   3   5 1755.15 268.644   4
  -7   3  -5 2289.52 350.852   3
  -8   3  -4 3274.55 436.627   3
   8   3   4 4212.45 422.749   4
  -9  -3  -3 2511.04 279.106   5
  -9   3  -3 2058.84 371.096   3
   9   3   3 2356.49 310.366   4
 -10  -3  -2 15090.6 776.325   5
 -10   3  -2 14314.9 992.050   3
  10   3   2 15067.1 837.043   4
 -11  -3  -1 7821.70 555.837   5
 -11   3  -1 7193.95 686.790   3
 -12  -3   0 11925.9 735.888   5
 -12   3   0 11113.3 839.774   3
 -13  -3   1 6048.19 528.897   5
 -13   3   1 4162.10 501.725   3
 -14   3   2 960.224 240.253   3
   2  -4  10 3159.48 373.615   4
   3  -4   9 12243.7 745.098   4
   4   4   8 290.718 124.059   4
   4  -4   8 535.242 139.603   4
   5   4   7 1805.32 306.616   4
  -5   4  -7 2233.08 338.923   3
   6   4   6 196.731 106.342   4
  -6   4  -6 48.8974 86.4251   3
  -7   4  -5 10112.1 765.271   3
   7   4   5 9034.32 672.062   4
  -8   4  -4 4048.22 504.114   3
   8   4   4 4376.60 461.815   4
  -9  -4  -3 26843.7 1098.31   5
  -9   4  -3 25965.3 1404.09   3
   9   4   3 25300.6 1210.19   4
 -10  -4  -2 2002.85 274.341   5
 -10   4  -2 1947.65 366.735   3
 -11   4  -1 1942.71 354.895   3
 -11  -4  -1 1881.18 273.539   5
 -12   4   0-67.8753 86.7486   3
 -12  -4   0 255.995 120.988   5
 -13   4   1 6844.78 671.643   3
   5   5   7 264.376 140.074   4
  -5   5  -7 302.076 151.262   3
  -6   5  -6 16785.2 1040.05   3
   6   5   6 18276.0 1030.98   4
   7   5   5 2014.62 328.958   4
  -7   5  -5 1662.38 318.146   3
   8   5   4 2033.60 333.401   4
  -8   5  -4 1984.38 356.422   3
   9   5   3 145.326 106.299   4
  -9   5  -3 149.670 127.498   3
  -9  -5  -3-67.8459 59.1699   5
 -10  -5  -2 11264.2 698.763   5
 -10   5  -2 12604.5 922.417   3
 -11   5  -1 1000.60 263.994   3
 -11  -5  -1 1128.30 218.894   5
 -12  -5   0 16862.9 940.355   5
  -7   6  -5 11586.4 899.196   3
   7   6   5 11820.0 860.843   4
   8   6   4-4.60048 79.0933   4
  -8   6  -4 1.82860 90.5974   3
 -10  -6  -2 4.43836 82.1214   5
 -11  -6  -1 1575.20 269.484   5
 -10  -7  -2 5048.42 472.088   5
   4   0   9 31.2223 59.2204   4
   5   0   8 5318.39 479.902   4
   6   0   7 71.5596 61.4742   4
  -7   0  -6 23673.4 1150.99   3
   7   0   6 20917.9 997.500   4
   8   0   5 261.015 102.455   4
  -8   0  -5 62.2944 78.4114   3
  -9   0  -4 10051.4 762.543   3
   9   0   4 9527.86 599.328   4
 -10   0  -3-32.4284 74.8676   3
 -11   0  -2 3297.64 341.414   5
 -12   0  -1 11.7089 46.9788   5
 -13   0   0 20329.9 1021.92   5
   4   1   9 17657.4 969.347   4
   4  -1   9 18657.5 978.279   4
   5   1   8 965.991 205.575   4
   5  -1   8 1050.85 206.669   4
   6   1   7 2986.58 349.775   4
   6  -1   7 3337.66 359.869   4
   7   1   6 196.808 82.1562   4
   7  -1   6 18.5255 50.5027   4
  -7   1  -6 180.347 101.806   3
  -8  -1  -5 3615.88 414.108   3
  -8   1  -5 3407.88 434.391   3
   8   1   5 3253.56 359.296   4
   9   1   4 479.772 136.384   4
  -9   1  -4 575.388 179.390   3
 -10   1  -3 23290.6 1308.38   3
  10   1   3 24146.2 1054.86   4
 -11  -1  -2 2121.34 272.964   5
 -11   1  -2 1189.09 271.861   3
 -12  -1  -1 5058.09 456.974   5
 -12   1  -1 5506.36 475.000   5
 -13  -1   0 283.433 147.985   5
 -13   1   0 417.649 154.391   5
   4  -2   9 367.331 155.994   4
   5   2   8 3979.13 431.807   4
   5  -2   8 3890.42 403.421   4
   6   2   7 7660.89 588.253   4
   6  -2   7 8062.95 566.306   4
  -7   2  -6 15589.2 960.418   3
   7   2   6 16419.2 891.745   4
  -8   2  -5 6305.11 605.938   3
   8   2   5 6004.27 506.596   4
  -9   2  -4 2998.10 428.650   3
   9   2   4 3390.08 367.180   4
  10   2   3 82.0938 79.0210   4
 -10   2  -3 102.161 120.371   3
 -11   2  -2 1539.62 330.921   3
 -11  -2  -2 2100.79 275.977   5
  11   2   2 2441.52 312.382   4
 -12  -2  -1 3237.52 358.803   5
 -12   2  -1 3083.56 446.766   3
 -13  -2   0 16642.7 917.943   5
 -13   2   0 15516.8 989.322   3
   4  -3   9 11355.3 730.541   4
   5   3   8 11141.3 763.728   4
  -6   3  -7 2918.24 399.049   3
   6   3   7 2820.65 363.810   4
   7   3   6 61.7777 78.6197   4
  -7   3  -6-123.441 105.642   3
  -8   3  -5 2829.64 420.113   3
   8   3   5 3225.47 378.466   4
  -9   3  -4 7390.68 699.511   3
   9   3   4 7038.74 573.405   4
 -10   3  -3 8676.16 790.486   3
  10   3   3 8502.52 636.739   4
 -11  -3  -2 12092.0 721.801   5
 -11   3  -2 12445.0 933.076   3
  11   3   2 13377.5 805.164   4
 -12  -3  -1 4625.14 444.086   5
  12   3   1 4656.58 464.088   4
 -12   3  -1 4010.74 529.982   3
 -13   3   0-365.992 177.223   3
  -7   4  -6 5717.24 600.890   3
   7   4   6 5524.71 535.582   4
  -8   4  -5 15703.0 1057.54   3
   9   4   4 599.658 178.577   4
  -9   4  -4 1113.02 282.759   3
  10   4   3 55.5785 93.6830   4
 -10   4  -3 171.042 145.306   3
  11   4   2 456.387 178.044   4
 -11   4  -2 207.249 138.018   3
 -11  -4  -2 395.164 128.125   5
 -12  -4  -1 10243.5 691.202   5
   6   0   8 15447.6 881.381   4
   7   0   7-0.55717 109.697   4
  -7   0  -7-208.559 108.516   3
  -8   0  -6 6251.07 602.996   3
   8   0   6 6523.62 520.809   4
  -9   0  -5 90.1436 117.168   3
   6  -1   8 280.811 112.517   4
  -7   1  -7 6162.39 596.432   3
   7   1   7 6134.38 525.861   4
   7  -1   7 5831.09 494.528   4
   8   1   6 1284.15 235.825   4
  -8   1  -6 1469.81 306.120   3
  -9   1  -5 21590.9 1239.35   3
   9   1   5 19993.0 996.961   4
 -10   1  -4 245.069 148.011   3
 -11   1  -3 6182.64 641.851   3
   7   2   7 2486.53 347.886   4
  -7   2  -7 3680.70 462.558   3
  -8   2  -6 3869.96 492.572   3
   8   2   6 3855.53 422.918   4
   9   2   5 42.0346 58.5590   4
  -9   2  -5 231.874 123.858   3
 -10   2  -4 5688.19 641.318   3
  10   2   4 4070.92 418.933   4
 -11   2  -3 6165.71 656.520   3
   9   3   5 8841.51 662.755   4
  10   3   4 5289.52 507.246   4
  11   3   3 2261.82 327.817   4
   0   0   0    0.00    0.00   0
;
_shelx_hkl_checksum   87236


data_II
_database_code_depnum_ccdc_archive 'CCDC 1521444'
#data_SAMARIUMIII_OXALATE_HEXAHYDRATE
 
_audit_creation_method            'SHELXL-2016/6'
_shelx_SHELXL_version_number      '2016/6'
_chemical_name_systematic         ?
_chemical_name_common             ?
_chemical_melting_point           ?
_chemical_formula_moiety          ?
_chemical_formula_sum
 'C3 H6 O9 Sm' 
_chemical_formula_weight          336.43

loop_
 _atom_type_symbol
 _atom_type_description
 _atom_type_scat_dispersion_real
 _atom_type_scat_dispersion_imag
 _atom_type_scat_source
 'C'  'C'   0.0033   0.0016
 'International Tables Vol C Tables 4.2.6.8 and 6.1.1.4'
 'H'  'H'   0.0000   0.0000
 'International Tables Vol C Tables 4.2.6.8 and 6.1.1.4'
 'O'  'O'   0.0106   0.0060
 'International Tables Vol C Tables 4.2.6.8 and 6.1.1.4'
 'Sm'  'Sm'  -0.1638   3.4418
 'International Tables Vol C Tables 4.2.6.8 and 6.1.1.4'
 
_space_group_crystal_system       monoclinic
_space_group_IT_number            14
_space_group_name_H-M_alt         'P 21/c'
_space_group_name_Hall            '-P 2ybc'
 
_shelx_space_group_comment
;
The symmetry employed for this shelxl refinement is uniquely defined
by the following loop, which should always be used as a source of
symmetry information in preference to the above space-group names.
They are only intended as comments.
;
 
loop_
 _space_group_symop_operation_xyz
 'x, y, z'
 '-x, y+1/2, -z+1/2'
 '-x, -y, -z'
 'x, -y-1/2, z-1/2'
 
_cell_length_a                    8.4368(3)
_cell_length_b                    9.7963(3)
_cell_length_c                    9.4986(4)
_cell_angle_alpha                 90
_cell_angle_beta                  90.393(3)
_cell_angle_gamma                 90
_cell_volume                      785.04(5)
_cell_formula_units_Z             4
_cell_measurement_temperature     293(2)
_cell_measurement_reflns_used     1917
_cell_measurement_theta_min       2.0746
_cell_measurement_theta_max       28.1986
 
 
_exptl_crystal_description        prism 
_exptl_crystal_colour             colourless 
_exptl_crystal_density_meas       ?
_exptl_crystal_density_method     ?
_exptl_crystal_density_diffrn     2.846          
_exptl_crystal_F_000              632
_exptl_transmission_factor_min    ?
_exptl_transmission_factor_max    ?
_exptl_crystal_size_max           0.12 
_exptl_crystal_size_mid           0.10 
_exptl_crystal_size_min           0.01 
_exptl_absorpt_coefficient_mu     7.506
_shelx_estimated_absorpt_T_min    ?
_shelx_estimated_absorpt_T_max    ?
_exptl_absorpt_correction_T_min                   0.72702
_exptl_absorpt_correction_T_max                   1.00000
_exptl_absorpt_correction_type            'multi-scan'
_exptl_absorpt_process_details
;
CrysAlisPro, Agilent Technologies,
Version 1.171.35.21 (release 20-01-2012 CrysAlis171 .NET)
(compiled Jan 23 2012,18:06:46)
Empirical absorption correction using spherical harmonics,
 implemented in SCALE3 ABSPACK scaling algorithm.
;
_exptl_absorpt_special_details    ?
_diffrn_ambient_temperature       293(2)
_diffrn_radiation_wavelength      0.7093
_diffrn_radiation_source 'Enhance (Mo) X-ray Source'
_diffrn_radiation_monochromator 'graphite'
_diffrn_measurement_device_type 'Xcalibur, Ruby, Gemini ultra'
_diffrn_detector_area_resol_mean 10.3457
_diffrn_measurement_method        '\w-scan'
_diffrn_reflns_number             4769
_diffrn_reflns_av_unetI/netI      0.0378
_diffrn_reflns_av_R_equivalents   0.0351
_diffrn_reflns_limit_h_min        -10
_diffrn_reflns_limit_h_max        9
_diffrn_reflns_limit_k_min        -12
_diffrn_reflns_limit_k_max        10
_diffrn_reflns_limit_l_min        -11
_diffrn_reflns_limit_l_max        11
_diffrn_reflns_theta_min          2.409
_diffrn_reflns_theta_max          26.311
_diffrn_reflns_theta_full         25.187
_diffrn_measured_fraction_theta_max   1.000
_diffrn_measured_fraction_theta_full  1.000
_diffrn_reflns_Laue_measured_fraction_max    1.000
_diffrn_reflns_Laue_measured_fraction_full   1.000
_diffrn_reflns_point_group_measured_fraction_max   1.000
_diffrn_reflns_point_group_measured_fraction_full  1.000
_reflns_number_total              1595
_reflns_number_gt                 1181
_reflns_threshold_expression      'I > 2\s(I)'
_reflns_Friedel_coverage          0.000
_reflns_Friedel_fraction_max      .
_reflns_Friedel_fraction_full     .
 
_reflns_special_details
;
 Reflections were merged by SHELXL according to the crystal
 class for the calculation of statistics and refinement.
 
 _reflns_Friedel_fraction is defined as the number of unique
 Friedel pairs measured divided by the number that would be
 possible theoretically, ignoring centric projections and
 systematic absences.
;
 
_computing_data_collection        ?
_computing_cell_refinement        ?
_computing_data_reduction         ?
_computing_structure_solution     ?
_computing_structure_refinement 'SHELXL-2016/6 (Sheldrick, 2016)'
_computing_molecular_graphics     ?
_computing_publication_material   ?
_refine_special_details           ?
_refine_ls_structure_factor_coef  Fsqd
_refine_ls_matrix_type            full
_refine_ls_weighting_scheme       calc
_refine_ls_weighting_details
'w=1/[\s^2^(Fo^2^)+(0.0259P)^2^] where P=(Fo^2^+2Fc^2^)/3'
_atom_sites_solution_primary      direct
_atom_sites_solution_secondary    difmap
_atom_sites_solution_hydrogens    difmap
_refine_ls_hydrogen_treatment     refxyz
_refine_ls_extinction_method      none
_refine_ls_extinction_coef        .
_refine_ls_number_reflns          1595
_refine_ls_number_parameters      136
_refine_ls_number_restraints      6
_refine_ls_R_factor_all           0.0469
_refine_ls_R_factor_gt            0.0299
_refine_ls_wR_factor_ref          0.0659
_refine_ls_wR_factor_gt           0.0590
_refine_ls_goodness_of_fit_ref    1.037
_refine_ls_restrained_S_all       1.039
_refine_ls_shift/su_max           0.000
_refine_ls_shift/su_mean          0.000
 
loop_
 _atom_site_label
 _atom_site_type_symbol
 _atom_site_fract_x
 _atom_site_fract_y
 _atom_site_fract_z
 _atom_site_U_iso_or_equiv
 _atom_site_adp_type
 _atom_site_occupancy
 _atom_site_site_symmetry_order  
 _atom_site_calc_flag
 _atom_site_refinement_flags_posn
 _atom_site_refinement_flags_adp
 _atom_site_refinement_flags_occupancy
 _atom_site_disorder_assembly
 _atom_site_disorder_group
C1 C 0.4333(7) 0.5195(6) -0.0541(6) 0.0181(13) Uani 1 1 d . . . . .
C2 C 0.0238(6) 0.5716(6) 0.5237(6) 0.0171(13) Uani 1 1 d . . . . .
C3 C 0.5257(6) 0.5738(6) 0.4837(5) 0.0161(12) Uani 1 1 d . . . . .
O1 O 0.2934(5) 0.5211(4) -0.0081(4) 0.0236(10) Uani 1 1 d . . . . .
O2 O 0.4766(4) 0.5458(4) -0.1765(4) 0.0219(9) Uani 1 1 d . . . . .
O3 O 0.1256(5) 0.6316(4) 0.4502(4) 0.0229(10) Uani 1 1 d . . . . .
O4 O -0.0420(4) 0.6212(4) 0.6288(4) 0.0192(9) Uani 1 1 d . . . . .
O5 O 0.4480(5) 0.6363(4) 0.3920(4) 0.0232(9) Uani 1 1 d . . . . .
O6 O 0.6393(4) 0.6214(4) 0.5539(4) 0.0198(9) Uani 1 1 d . . . . .
O7 O 0.2910(6) 0.7448(4) 0.1795(5) 0.0274(11) Uani 1 1 d D . . . .
H7A H 0.345(7) 0.801(6) 0.228(6) 0.041 Uiso 1 1 d D U . . .
H7B H 0.261(7) 0.778(6) 0.108(5) 0.041 Uiso 1 1 d D U . . .
O8 O -0.0130(5) 0.5873(4) 0.1529(5) 0.0291(11) Uani 1 1 d D . . . .
H8A H -0.079(7) 0.536(6) 0.120(7) 0.044 Uiso 1 1 d D U . . .
H8B H -0.019(8) 0.669(4) 0.135(7) 0.044 Uiso 1 1 d D U . . .
O9 O 0.2046(6) 0.2865(5) 0.1464(5) 0.0379(13) Uani 1 1 d D . . . .
H9B H 0.250(8) 0.240(7) 0.083(6) 0.057 Uiso 1 1 d D U . . .
H9A H 0.162(8) 0.227(6) 0.206(7) 0.057 Uiso 1 1 d D U . . .
Sm1 Sm 0.25243(3) 0.51101(3) 0.25099(3) 0.01288(11) Uani 1 1 d . . . . .
 
loop_
 _atom_site_aniso_label
 _atom_site_aniso_U_11
 _atom_site_aniso_U_22
 _atom_site_aniso_U_33
 _atom_site_aniso_U_23
 _atom_site_aniso_U_13
 _atom_site_aniso_U_12
C1 0.016(3) 0.022(3) 0.017(3) -0.001(2) -0.001(3) 0.002(3)
C2 0.015(3) 0.023(3) 0.014(3) 0.000(2) -0.002(2) -0.002(3)
C3 0.015(3) 0.020(3) 0.014(3) -0.002(2) 0.002(2) 0.003(3)
O1 0.016(2) 0.037(3) 0.018(2) -0.0014(18) 0.0023(17) 0.0002(19)
O2 0.017(2) 0.035(2) 0.014(2) 0.0043(18) 0.0029(17) 0.0049(19)
O3 0.026(2) 0.023(2) 0.020(2) -0.0067(17) 0.0102(18) -0.0112(19)
O4 0.017(2) 0.023(2) 0.018(2) -0.0050(17) 0.0051(17) -0.0037(18)
O5 0.028(2) 0.023(2) 0.019(2) 0.0049(17) -0.0099(18) -0.002(2)
O6 0.017(2) 0.022(2) 0.020(2) 0.0034(17) -0.0051(17) -0.0087(18)
O7 0.035(3) 0.022(3) 0.025(3) 0.0129(19) -0.015(2) -0.005(2)
O8 0.022(2) 0.025(3) 0.041(3) 0.007(2) -0.009(2) -0.003(2)
O9 0.049(3) 0.026(3) 0.039(3) -0.014(2) 0.028(2) -0.007(2)
Sm1 0.01180(17) 0.01742(18) 0.00945(17) 0.00033(13) 0.00144(11) -0.00002(14)
 
_geom_special_details
;
 All esds (except the esd in the dihedral angle between two l.s. planes)
 are estimated using the full covariance matrix.  The cell esds are taken
 into account individually in the estimation of esds in distances, angles
 and torsion angles; correlations between esds in cell parameters are only
 used when they are defined by crystal symmetry.  An approximate (isotropic)
 treatment of cell esds is used for estimating esds involving l.s. planes.
;
 
loop_
 _geom_bond_atom_site_label_1
 _geom_bond_atom_site_label_2
 _geom_bond_distance
 _geom_bond_site_symmetry_2
 _geom_bond_publ_flag
C1 O2 1.248(6) . ?
C1 O1 1.262(6) . ?
C1 C1 1.566(11) 3_665 ?
C2 O4 1.244(6) . ?
C2 O3 1.257(6) . ?
C2 C2 1.526(12) 3_566 ?
C3 O5 1.248(6) . ?
C3 O6 1.254(6) . ?
C3 C3 1.541(11) 3_666 ?
O1 Sm1 2.489(4) . ?
O2 Sm1 2.462(4) 3_665 ?
O3 Sm1 2.479(4) . ?
O4 Sm1 2.482(4) 3_566 ?
O5 Sm1 2.448(4) . ?
O6 Sm1 2.435(4) 3_666 ?
O7 Sm1 2.412(4) . ?
O8 Sm1 2.533(4) . ?
O9 Sm1 2.446(4) . ?
 
loop_
 _geom_angle_atom_site_label_1
 _geom_angle_atom_site_label_2
 _geom_angle_atom_site_label_3
 _geom_angle
 _geom_angle_site_symmetry_1
 _geom_angle_site_symmetry_3
 _geom_angle_publ_flag
O2 C1 O1 126.9(5) . . ?
O2 C1 C1 116.7(6) . 3_665 ?
O1 C1 C1 116.4(6) . 3_665 ?
O4 C2 O3 125.0(5) . . ?
O4 C2 C2 118.6(6) . 3_566 ?
O3 C2 C2 116.4(6) . 3_566 ?
O5 C3 O6 125.8(5) . . ?
O5 C3 C3 117.0(6) . 3_666 ?
O6 C3 C3 117.2(6) . 3_666 ?
C1 O1 Sm1 118.6(4) . . ?
C1 O2 Sm1 119.9(3) . 3_665 ?
C2 O3 Sm1 120.1(4) . . ?
C2 O4 Sm1 119.3(3) . 3_566 ?
C3 O5 Sm1 119.0(4) . . ?
C3 O6 Sm1 119.2(3) . 3_666 ?
O7 Sm1 O6 132.03(13) . 3_666 ?
O7 Sm1 O9 139.65(16) . . ?
O6 Sm1 O9 83.68(15) 3_666 . ?
O7 Sm1 O5 65.54(13) . . ?
O6 Sm1 O5 66.60(13) 3_666 . ?
O9 Sm1 O5 141.43(16) . . ?
O7 Sm1 O2 90.37(15) . 3_665 ?
O6 Sm1 O2 75.75(12) 3_666 3_665 ?
O9 Sm1 O2 80.27(15) . 3_665 ?
O5 Sm1 O2 69.31(13) . 3_665 ?
O7 Sm1 O3 79.75(15) . . ?
O6 Sm1 O3 80.49(13) 3_666 . ?
O9 Sm1 O3 131.86(13) . . ?
O5 Sm1 O3 68.68(13) . . ?
O2 Sm1 O3 137.18(13) 3_665 . ?
O7 Sm1 O4 136.34(15) . 3_566 ?
O6 Sm1 O4 68.75(12) 3_666 3_566 ?
O9 Sm1 O4 66.48(13) . 3_566 ?
O5 Sm1 O4 119.44(12) . 3_566 ?
O2 Sm1 O4 133.06(13) 3_665 3_566 ?
O3 Sm1 O4 65.40(12) . 3_566 ?
O7 Sm1 O1 70.38(15) . . ?
O6 Sm1 O1 136.02(13) 3_666 . ?
O9 Sm1 O1 69.99(14) . . ?
O5 Sm1 O1 115.05(13) . . ?
O2 Sm1 O1 65.76(12) 3_665 . ?
O3 Sm1 O1 143.03(13) . . ?
O4 Sm1 O1 125.45(12) 3_566 . ?
O7 Sm1 O8 74.75(14) . . ?
O6 Sm1 O8 139.77(14) 3_666 . ?
O9 Sm1 O8 88.46(16) . . ?
O5 Sm1 O8 130.10(14) . . ?
O2 Sm1 O8 141.43(14) 3_665 . ?
O3 Sm1 O8 75.80(15) . . ?
O4 Sm1 O8 71.93(14) 3_566 . ?
O1 Sm1 O8 75.71(14) . . ?
 
loop_
 _geom_torsion_atom_site_label_1
 _geom_torsion_atom_site_label_2
 _geom_torsion_atom_site_label_3
 _geom_torsion_atom_site_label_4
 _geom_torsion
 _geom_torsion_site_symmetry_1
 _geom_torsion_site_symmetry_2
 _geom_torsion_site_symmetry_3
 _geom_torsion_site_symmetry_4
 _geom_torsion_publ_flag
O2 C1 O1 Sm1 -167.4(5) . . . . ?
C1 C1 O1 Sm1 12.4(8) 3_665 . . . ?
O1 C1 O2 Sm1 -167.2(5) . . . 3_665 ?
C1 C1 O2 Sm1 12.9(8) 3_665 . . 3_665 ?
O4 C2 O3 Sm1 177.1(4) . . . . ?
C2 C2 O3 Sm1 -4.5(8) 3_566 . . . ?
O3 C2 O4 Sm1 176.1(4) . . . 3_566 ?
C2 C2 O4 Sm1 -2.2(8) 3_566 . . 3_566 ?
O6 C3 O5 Sm1 172.8(4) . . . . ?
C3 C3 O5 Sm1 -9.1(8) 3_666 . . . ?
O5 C3 O6 Sm1 171.6(4) . . . 3_666 ?
C3 C3 O6 Sm1 -6.5(8) 3_666 . . 3_666 ?
 
_refine_diff_density_max    1.456
_refine_diff_density_min   -0.736
_refine_diff_density_rms    0.173

_shelx_res_file
;
TITL SAMARIUM(III)_OXALATE_HEXAHYDRATE
    E:\Yandex.Disk\_work_current\_Xray\Matvienko\Smox\dehydrated\test-3.res
    created by SHELXL-2016/6 at 16:54:42 on 08-Dec-2016
CELL  0.70930  8.43681  9.79629  9.49864 90.00000 90.39330 90.00000
ZERR 4  0.00030  0.00030  0.00040  0.00000  0.00310  0.00000
LATT 1
SYMM -X, Y+ 0.50000, -Z+ 0.50000
SFAC C H O SM
UNIT 12 24 36 4
SHEL 50 0.8
L.S. 100
FMAP 2
PLAN 50
ACTA
CONF
BOND
DFIX 0.9 0.05 O7 H7A
DFIX 0.9 0.05 O7 H7B
DFIX 0.9 0.05 O8 H8A
DFIX 0.9 0.05 O8 H8B
DFIX 0.9 0.05 O9 H9A
DFIX 0.9 0.05 O9 H9B
WGHT    0.025900
FVAR       1.02789
C1    1    0.433324    0.519469   -0.054129    11.00000    0.01589    0.02152 =
         0.01678   -0.00119   -0.00070    0.00201
C2    1    0.023815    0.571555    0.523733    11.00000    0.01467    0.02283 =
         0.01371    0.00001   -0.00221   -0.00247
C3    1    0.525738    0.573776    0.483676    11.00000    0.01478    0.01981 =
         0.01383   -0.00235    0.00180    0.00312
O1    3    0.293371    0.521067   -0.008073    11.00000    0.01572    0.03749 =
         0.01762   -0.00143    0.00231    0.00017
O2    3    0.476558    0.545820   -0.176548    11.00000    0.01742    0.03484 =
         0.01357    0.00434    0.00288    0.00492
O3    3    0.125575    0.631595    0.450162    11.00000    0.02583    0.02259 =
         0.02036   -0.00668    0.01018   -0.01118
O4    3   -0.041982    0.621227    0.628784    11.00000    0.01709    0.02280 =
         0.01774   -0.00502    0.00514   -0.00366
O5    3    0.447966    0.636318    0.391990    11.00000    0.02752    0.02346 =
         0.01861    0.00485   -0.00992   -0.00197
O6    3    0.639297    0.621433    0.553890    11.00000    0.01697    0.02216 =
         0.02018    0.00344   -0.00514   -0.00875
O7    3    0.291034    0.744816    0.179541    11.00000    0.03492    0.02194 =
         0.02521    0.01291   -0.01453   -0.00463
H7A   2    0.345404    0.801234    0.227776    11.00000   -1.50000
H7B   2    0.261426    0.777884    0.108290    11.00000   -1.50000
O8    3   -0.013030    0.587334    0.152931    11.00000    0.02168    0.02457 =
         0.04080    0.00723   -0.00915   -0.00291
H8A   2   -0.078941    0.536402    0.119921    11.00000   -1.50000
H8B   2   -0.019373    0.668874    0.134952    11.00000   -1.50000
O9    3    0.204572    0.286451    0.146440    11.00000    0.04870    0.02608 =
         0.03945   -0.01386    0.02818   -0.00715
H9B   2    0.250144    0.240261    0.083197    11.00000   -1.50000
H9A   2    0.162370    0.227235    0.205921    11.00000   -1.50000
SM1   4    0.252426    0.511011    0.250992    11.00000    0.01180    0.01742 =
         0.00945    0.00033    0.00144   -0.00002
HKLF 4


REM  SAMARIUM(III)_OXALATE_HEXAHYDRATE
REM R1 =  0.0299 for    1181 Fo > 4sig(Fo)  and  0.0469 for all    1595 data
REM    136 parameters refined using      6 restraints

END

WGHT      0.0260      0.0000

REM Highest difference peak  1.456,  deepest hole -0.736,  1-sigma level  0.173
Q1    1   0.0095  0.6396  0.2493  11.00000  0.05    1.46
Q2    1   0.5036  0.6330 -0.2486  11.00000  0.05    1.40
Q3    1  -0.0178  0.6368  0.7441  11.00000  0.05    1.33
Q4    1   0.4816  0.6446  0.2426  11.00000  0.05    1.32
Q5    1   0.2465  0.7037  0.2499  11.00000  0.05    0.67
Q6    1   0.2812  0.2541  0.2300  11.00000  0.05    0.59
Q7    1   0.2499  0.2471  0.2595  11.00000  0.05    0.56
Q8    1   0.2167  0.4160  0.1768  11.00000  0.05    0.55
Q9    1   0.1155  0.5024  0.3245  11.00000  0.05    0.54
Q10   1   0.5000  0.5000  0.0000  10.50000  0.05    0.54
Q11   1   0.7022  0.5650  0.6334  11.00000  0.05    0.51
Q12   1   0.3286  0.6167  0.2437  11.00000  0.05    0.51
Q13   1  -0.1210  0.6841  0.1966  11.00000  0.05    0.51
Q14   1   0.1481  0.5161  0.1980  11.00000  0.05    0.49
Q15   1   0.3586  0.5151  0.2983  11.00000  0.05    0.48
Q16   1   0.2575  0.4993  0.0904  11.00000  0.05    0.47
Q17   1   0.3398  0.4004  0.1383  11.00000  0.05    0.46
Q18   1   0.2868  0.7789  0.2477  11.00000  0.05    0.45
Q19   1   0.3523  0.6805  0.0429  11.00000  0.05    0.44
Q20   1   0.1399  0.6958  0.2005  11.00000  0.05    0.44
Q21   1   0.1041  0.4543  0.1276  11.00000  0.05    0.44
Q22   1   0.4269  0.5799  0.3279  11.00000  0.05    0.44
Q23   1   0.2233  0.3829  0.0818  11.00000  0.05    0.43
Q24   1  -0.1578  0.5808  0.6119  11.00000  0.05    0.43
Q25   1   0.5468  0.4765 -0.2155  11.00000  0.05    0.43
Q26   1   0.2175  0.6052  0.1544  11.00000  0.05    0.42
Q27   1   0.1548  0.6524  0.2956  11.00000  0.05    0.42
Q28   1   0.0995  0.6759  0.6691  11.00000  0.05    0.42
Q29   1   0.1915  0.7766  0.2552  11.00000  0.05    0.41
Q30   1   0.2252  0.4975  0.3971  11.00000  0.05    0.40
Q31   1   0.6190  0.5031 -0.1672  11.00000  0.05    0.39
Q32   1   0.2583  0.4242  0.2774  11.00000  0.05    0.39
Q33   1   0.1709  0.6168  0.2831  11.00000  0.05    0.39
Q34   1   0.5541  0.7608  0.2387  11.00000  0.05    0.39
Q35   1   0.3825  0.1793  0.1976  11.00000  0.05    0.39
Q36   1   0.2722  0.7605  0.1533  11.00000  0.05    0.39
Q37   1   0.0000  0.5000  0.5000  10.50000  0.05    0.38
Q38   1   0.2089  0.3182  0.2557  11.00000  0.05    0.38
Q39   1   0.4658  0.7618  0.2800  11.00000  0.05    0.38
Q40   1  -0.0235  0.7098  0.6462  11.00000  0.05    0.37
Q41   1   0.4237  0.2918  0.1471  11.00000  0.05    0.37
Q42   1   0.4590  0.5523 -0.2501  11.00000  0.05    0.36
Q43   1   0.3152  0.5836  0.3744  11.00000  0.05    0.36
Q44   1   0.0559  0.2541  0.2405  11.00000  0.05    0.36
Q45   1   0.0114  0.7634  0.1708  11.00000  0.05    0.35
Q46   1  -0.0708  0.6933  0.4758  11.00000  0.05    0.35
Q47   1   0.1372  0.1748  0.2373  11.00000  0.05    0.35
Q48   1   0.6285  0.5359  0.6282  11.00000  0.05    0.35
Q49   1  -0.1945  0.7022  0.0874  11.00000  0.05    0.34
Q50   1   0.1080  0.5999  0.3704  11.00000  0.05    0.34
;
_shelx_res_checksum   34658

_shelx_hkl_file
;
   0   0   1 22.0780 15.2597   3 0.70615-0.70564 0.70699-0.70701 0.03733 0.03733
   0   0   2 27802.1 384.411   3 0.70629-0.70527 0.70414-0.70418 0.07465 0.07465
   0   0   3 2.96121 31.8426   3 0.70543-0.70389 0.70030-0.70035 0.11198 0.11198
   0   0  -4 30597.7 246.853   5 0.55659-0.55858-0.81662 0.81658-0.14939-0.14939
   0   0   4 31611.6 583.726   3 0.70356-0.70152 0.69544-0.69551 0.14930 0.14930
   0   0  -5-3.59474 7.41220   5 0.34871-0.35120-0.91801 0.91797-0.18674-0.18674
   0   0   5-61.7103 43.5955   3 0.70068-0.69813 0.68956-0.68964 0.18663 0.18663
   0   0   6 13739.9 477.554   3 0.69676-0.69369 0.68264-0.68273 0.22396 0.22396
   0   0   7 19.8655 38.3535   3 0.69177-0.68820 0.67464-0.67475 0.26128 0.26128
   0   0   8 19962.2 685.536   3 0.68569-0.68160 0.66554-0.66567 0.29861 0.29861
   0   0   9 39.0004 61.3097   3 0.67848-0.67388 0.65530-0.65544 0.33593 0.33593
   0   0  10 14518.9 678.079   3 0.67008-0.66497 0.64388-0.64403 0.37326 0.37326
   0   0  11 177.323 98.4978   3 0.66045-0.65483 0.63121-0.63138 0.41059 0.41059
   0  -1   0 78.4941 25.7995   3 0.04386-0.04383-0.03618-0.03618 0.99867-0.99865
   0  -1   0 16.5002 18.0917   5 0.99796-0.99796-0.03619-0.03619 0.05921-0.05922
   0  -1  -1 627.540 46.6701   2 0.11076-0.11131 0.67591-0.74839-0.72748 0.65270
   0   1   1 651.393 46.0699   2 0.03619-0.03564 0.75259-0.68010-0.65678 0.73156
   0  -1   1 711.010 50.8204   3 0.58943-0.58888 0.54459-0.61697 0.60032-0.52566
   0  -1  -1 749.557 56.5370   5 0.99262-0.99311-0.11650 0.04412 0.04047-0.11517
   0  -1   1 654.232 41.6239   5 0.99822-0.99771-0.00662-0.06575 0.06599 0.00869
   0   1   2-0.71293 24.7448   3 0.67288-0.67189 0.69605-0.62372-0.24519 0.39448
   0  -1  -2 31.0138 27.0819   5 0.97508-0.97607-0.22174 0.14934 0.01520-0.16460
   0  -1   2 26.0714 31.7679   3 0.66333-0.66227 0.63495-0.70735 0.39995-0.25063
   0   1   2 42.0820 28.5269   5 0.99702-0.99604 0.03479 0.03761 0.07538 0.07401
   0   1   3 1678.52 120.736   3 0.69655-0.69505 0.70872-0.63640-0.10535 0.32929
   0  -1  -3 1668.59 92.9070   5 0.94043-0.94191-0.33946 0.26705-0.01409-0.21000
   0  -1   3 1601.56 121.763   3 0.67857-0.67701 0.65544-0.72785 0.33547-0.11150
   0  -1   4 531.359 84.9091   3 0.68207-0.67999 0.66034-0.73276 0.31811-0.01949
   0   1   4 475.653 78.3238   3 0.70437-0.70236 0.70928-0.63697-0.01383 0.31242
   0  -1  -4 444.224 53.1615   5 0.88501-0.88700-0.46273 0.39031-0.04607-0.25272
   0  -1  -5 805.509 70.6401   5 0.80504-0.80752-0.58713 0.51470-0.07997-0.29351
   0  -1   5 721.655 106.564   3 0.68140-0.67882 0.65940-0.73184 0.32150 0.05178
   0   1   5 656.172 104.601   3 0.70635-0.70382 0.70563-0.63334 0.05683 0.31642
   0  -1  -6 20.1435 23.4523   5 0.69480-0.69777-0.70918 0.63675-0.11540-0.33277
   0  -1   6 45.3913 39.6998   3 0.67853-0.67543 0.65537-0.72783 0.33570 0.11223
   0   1   6 54.1565 47.9819   3 0.70525-0.70221 0.69974-0.62746 0.11674 0.33116
   0  -1   7 221.553 83.6713   3 0.67407-0.67046 0.64925-0.72172 0.35622 0.16636
   0   1   7 351.414 94.9407   3 0.70206-0.69851 0.69225-0.61999 0.17042 0.35213
   0   1   8 62.6295 53.2345   3 0.69720-0.69315 0.68339-0.61115 0.22017 0.37703
   0  -1   8-21.5985 54.6801   3 0.66826-0.66414 0.64144-0.71393 0.38073 0.21650
   0   1   9 298.011 105.408   3 0.69087-0.68630 0.67325-0.60102 0.26730 0.40455
   0  -1   9 521.193 135.077   3 0.66118-0.65655 0.63215-0.70466 0.40793 0.26395
   0  -1  10 28.3571 54.9365   3 0.65285-0.64771 0.62145-0.69397 0.43702 0.30951
   0   1  10 94.4929 71.7066   3 0.68312-0.67805 0.66184-0.58963 0.31260 0.43391
   0   1  11 425.281 137.692   3 0.67399-0.66840 0.64914-0.57695 0.35656 0.46460
   0  -1  11 162.854 95.6483   3 0.64325-0.63759 0.60935-0.68189 0.46749 0.35370
   0  -2   0 67696.1 651.333   5 0.99640-0.99639-0.07238-0.07238 0.05082-0.05084
   0   2   0 76661.2 692.353   3 0.15080-0.15087 0.07236 0.07236 0.98690-0.98693
   0   2   0 74478.9 542.080   4-0.30187 0.30192 0.07241 0.07241-0.95284 0.95270
   0  -2   0 73916.6 705.548   3 0.00781-0.00774-0.07236-0.07237 0.99739-0.99736
   0  -2   0 66565.2 544.216   4-0.01204 0.01199-0.07241-0.07241-0.99729 0.99744
   0  -2   1 560.951 56.5459   3 0.41067-0.41009 0.34506-0.48980 0.84662-0.77194
   0  -2   1 645.126 65.8498   5 0.99686-0.99635-0.06447-0.08028 0.05266 0.02201
   0  -2  -1 669.160 75.5803   5 0.99300-0.99349-0.11297-0.03180 0.04130-0.11602
   0  -2  -1 649.087 56.5285   4-0.66580 0.66520 0.26979-0.41454-0.70068 0.62613
   0  -2   2 21728.0 380.132   3 0.56564-0.56456 0.51701-0.66177 0.64600-0.49667
   0  -2   2 21123.0 315.419   5 0.99382-0.99282-0.10484-0.03990 0.04322 0.10615
   0  -2  -2 21019.9 407.537   5 0.98412-0.98510-0.17649 0.03171 0.02617-0.17557
   0  -2  -2 21781.8 364.831   2 0.14768-0.14878 0.63300-0.77797-0.75859 0.60903
   0   2   3 534.821 73.1851   3 0.66296-0.66149 0.68940-0.54472-0.28680 0.51073
   0  -2   3 558.561 49.3043   5 0.97489-0.97339-0.22257 0.07784 0.01500 0.20907
   0  -2  -3 595.268 76.6683   5 0.96663-0.96811-0.25626 0.11147 0.00673-0.23083
   0  -2   3 591.569 79.4993   3 0.61911-0.61751 0.57980-0.72457 0.53346-0.30948
   0  -2  -3 625.911 73.4035   2 0.02906-0.03066 0.75924-0.90426-0.64948 0.42518
   0  -2  -4 51034.7 661.890   5 0.93745-0.93943-0.34746 0.20267-0.01613-0.28267
   0   2   4 51501.4 758.426   3 0.68938-0.68741 0.70568-0.56101-0.15768 0.45626
   0  -2   4 52018.2 780.480   3 0.63982-0.63771 0.60509-0.74988 0.47768-0.17905
   0  -2   4 49641.5 336.507   5 0.86874-0.86675-0.49173 0.34701-0.05381 0.35257
   0  -2   5 644.655 105.336   3 0.64786-0.64524 0.61513-0.75994 0.45323-0.07994
   0   2   5 662.088 101.993   3 0.70112-0.69863 0.70974-0.56509-0.06054 0.43377
   0  -2  -5 752.522 86.4021   5 0.89357-0.89605-0.44645 0.30165-0.04176-0.33173
   0  -2   6 19357.2 587.362   3 0.64983-0.64670 0.61762-0.76244 0.44693 0.00101
   0   2   6 19493.8 578.047   3 0.70571-0.70271 0.70805-0.56341 0.01852 0.42936
   0  -2  -6 20251.0 430.852   5 0.83162-0.83459-0.55029 0.40547-0.06973-0.37845
   0  -2   7 787.078 137.005   3 0.64829-0.64465 0.61567-0.76051 0.45187 0.07072
   0  -2  -7 776.894 85.8936   5 0.74718-0.75064-0.65639 0.51157-0.09976-0.42312
   0   2   7 804.346 132.666   3 0.70612-0.70261 0.70302-0.55840 0.08658 0.43595
   0   2   8 18267.1 657.824   3 0.70368-0.69965 0.69570-0.55109 0.14752 0.44967
   0  -2   8 17987.7 660.715   3 0.64434-0.64018 0.61071-0.75557 0.46417 0.13307
   0  -2   9 220.540 89.5076   3 0.63850-0.63383 0.60345-0.74832 0.48154 0.19035
   0   2   9 63.3714 59.3024   3 0.69903-0.69449 0.68655-0.54196 0.20360 0.46824
   0  -2  10 10865.2 590.163   3 0.63102-0.62585 0.59425-0.73914 0.50253 0.24402
   0   2  10 10130.9 563.816   3 0.69251-0.68746 0.67579-0.53121 0.25624 0.49025
   0   2  11 176.923 98.6777   3 0.68429-0.67873 0.66351-0.51895 0.30637 0.51477
   0  -2  11 29.8003 66.7937   3 0.62201-0.61633 0.58330-0.72820 0.52618 0.29503
   0   3   0 15.9918 26.7676   4-0.37158 0.37166 0.10862 0.10862-0.92481 0.92459
   0  -3   0 25.7822 33.7483   4 0.06315-0.06323-0.10862-0.10862-0.99147 0.99169
   0  -3   0 6.08208 43.1706   5 0.99345-0.99344-0.10857-0.10857 0.04234-0.04237
   0  -3   1 7810.64 262.599   5 0.99364-0.99313-0.10669-0.11044 0.04279 0.03188
   0   3   1 7452.59 198.075   4-0.75200 0.75262 0.32125-0.10408-0.58125 0.65573
   0  -3  -1 7407.72 278.846   5 0.99055-0.99103-0.13393-0.08322 0.03634-0.11106
   0   3  -1 7601.72 195.029   4 0.26299-0.26346-0.20210 0.41941-0.94122 0.86630
   0  -3   1 7435.67 229.531   3 0.27631-0.27571 0.20230-0.41941 0.94134-0.86664
   0  -3   2 199.036 49.4649   3 0.45410-0.45298 0.39225-0.60937 0.80287-0.65352
   0  -3   2 195.392 50.3891   5 0.99040-0.98939-0.13513-0.08199 0.03606 0.11330
   0  -3  -2 202.671 61.6314   5 0.98390-0.98487-0.17777-0.03939 0.02586-0.17528
   0  -3  -2 177.694 53.7386   2 0.29410-0.29526 0.42641-0.64380-0.85321 0.70360
   0  -3   3 498.916 77.5751   3 0.53974-0.53811 0.48745-0.70459 0.68976-0.46576
   0  -3  -3 511.008 85.3245   5 0.97170-0.97317-0.23624 0.01908 0.01165-0.23576
   0  -3   3 526.029 66.9840   5 0.97889-0.97739-0.20403-0.01308 0.01951 0.20455
   0  -3  -3 464.289 71.8839   2 0.18435-0.18601 0.58697-0.80442-0.78679 0.56245
   0  -3   4 67.1822 53.3496   3 0.58105-0.57891 0.53483-0.75198 0.61709-0.31844
   0  -3   4 43.7553 26.5963   5 0.94374-0.94173-0.33028 0.11317-0.01177 0.31052
   0   3   4 64.7564 45.4971   3 0.66602-0.66407 0.69150-0.47447-0.27456 0.57312
   0  -3  -4 103.932 47.5734   2 0.10621-0.10838 0.68096-0.89845-0.72347 0.42440
   0  -3  -4 99.9350 54.6632   5 0.95189-0.95386-0.30629 0.08911-0.00572-0.29308
   0  -3   5 77.9650 21.8401   5 0.83247-0.82997-0.54905 0.33196-0.06939 0.44284
   0  -3  -5 47.9276 40.6337   5 0.92224-0.92471-0.38536 0.16818-0.02583-0.34767
   0  -3   5 71.2849 53.5098   3 0.60144-0.59879 0.55872-0.77590 0.57477-0.20147
   0   3   5 22.1943 40.5415   3 0.68893-0.68647 0.70545-0.48844-0.16059 0.53380
   0  -3   6 627.357 115.793   3 0.61104-0.60788 0.57012-0.78731 0.55294-0.10498
   0   3   6 662.180 116.410   3 0.70051-0.69754 0.70968-0.49267-0.06744 0.51531
   0  -3  -6 508.317 91.3015   5 0.88033-0.88330-0.47132 0.25413-0.04835-0.39984
   0   3   7 10.4595 49.7525   3 0.70550-0.70202 0.70835-0.49137 0.01205 0.51047
   0  -3   7 51.7471 39.4036   3 0.61441-0.61073 0.57415-0.79135 0.54495-0.02234
   0  -3  -7-10.9910 37.1911   5 0.82327-0.82673-0.56226 0.34506-0.07304-0.44984
   0  -3   8-28.7595 54.2516   3 0.61375-0.60956 0.57336-0.79057 0.54653 0.05073
   0   3   8 52.8564 55.0328   3 0.70619-0.70220 0.70344-0.48647 0.08231 0.51486
   0  -3   9 103.873 78.0004   3 0.61019-0.60549 0.56910-0.78634 0.55494 0.11697
   0   3   9 68.4345 62.2245   3 0.70376-0.69926 0.69590-0.47895 0.14610 0.52572
   0   3  10 148.365 83.7202   3 0.69886-0.69385 0.68625-0.46931 0.20522 0.54126
   0  -3  10 171.726 102.878   3 0.60433-0.59912 0.56214-0.77939 0.56835 0.17822
   0   3  11 76.4154 87.2559   3 0.69184-0.68631 0.67474-0.45782 0.26086 0.56027
   0  -3  11-51.5957 70.4717   3 0.59651-0.59079 0.55290-0.77016 0.58550 0.23572
   0  -4   0 24157.2 548.506   5 0.98910-0.98908-0.14476-0.14476 0.03377-0.03380
   0   4   0 24877.1 394.803   4-0.44012 0.44022 0.14483 0.14483-0.88950 0.88921
   0  -4   1 2507.26 159.093   3 0.17629-0.17565 0.09851-0.38799 0.98055-0.90584
   0  -4   1 2955.18 189.352   5 0.98897-0.98845-0.14573-0.14378 0.03353 0.04112
   0  -4  -1 2720.21 193.678   5 0.98652-0.98700-0.16205-0.12748 0.02963-0.10436
   0   4  -1 2473.14 131.066   4 0.04845-0.04889-0.10158 0.39132-0.99316 0.91817
   0   4   1 2468.63 127.624   4-0.73538 0.73604 0.31107-0.02149-0.60757 0.68198
   0  -4  -2 42618.3 781.405   5 0.98078-0.98176-0.19457-0.09497 0.02180-0.17123
   0  -4   2 42346.5 683.378   5 0.98542-0.98441-0.16883-0.12067 0.02801 0.12134
   0  -4   2 42755.0 652.119   3 0.34926-0.34811 0.27926-0.56875 0.89671-0.74735
   0  -4   3 2391.76 160.500   5 0.97565-0.97414-0.21921-0.07029 0.01582 0.20823
   0  -4   3 2740.55 182.390   3 0.45282-0.45116 0.39085-0.68036 0.80427-0.58025
   0  -4  -3 2618.43 202.874   5 0.97082-0.97229-0.23984-0.04971 0.01077-0.23489
   0  -4  -3 2886.61 191.339   2 0.29323-0.29494 0.42783-0.71771-0.85280 0.62841
   0  -4  -4 33355.1 659.198   2 0.22049-0.22270 0.53807-0.82800-0.81180 0.51268
   0   4   4 32639.8 665.464   3 0.64106-0.63915 0.67347-0.38407-0.36329 0.66184
   0  -4  -4 31934.9 710.625   5 0.95523-0.95720-0.29577 0.00622-0.00309-0.29572
   0  -4   4 32576.0 547.200   5 0.95254-0.95053-0.30427 0.01479-0.00522 0.30396
   0  -4   4 33904.6 686.520   3 0.51165-0.50947 0.45585-0.74537 0.73155-0.43288
   0  -4   5 703.620 114.020   3 0.54490-0.54221 0.49330-0.78284 0.68148-0.30816
   0   4   5 789.340 123.358   3 0.67371-0.67129 0.69659-0.40721-0.24139 0.61459
   0  -4   5 762.677 126.490   1 0.53108-0.52857-0.78643 0.49649-0.31097 0.68457
   0  -4  -5 671.837 110.943   5 0.93240-0.93487-0.36057 0.07101-0.01947-0.35404
   0  -4   5 643.745 74.8954   5 0.89892-0.89641-0.43587 0.14640-0.03898 0.41241
   0  -4  -6 11258.5 432.653   2 0.12775-0.13097 0.65658-0.94660-0.74213 0.29354
   0  -4   6 10985.3 466.335   3 0.56341-0.56021 0.51445-0.80400 0.65000-0.20203
   0   4   6 11695.2 466.770   3 0.69211-0.68917 0.70697-0.41760-0.13944 0.58730
   0  -4  -6 11771.2 440.428   5 0.90051-0.90347-0.43266 0.14308-0.03813-0.41007
   0   4   7 1993.72 214.199   3 0.70185-0.69840 0.70977-0.42042-0.05177 0.57427
   0  -4  -7 2260.48 212.389   2 0.10325-0.10697 0.68422-0.97430-0.72084 0.19752
   0  -4   7 2192.37 228.360   3 0.57296-0.56926 0.52545-0.81502 0.63257-0.10994
   0  -4  -7 2252.38 201.551   5 0.85743-0.86089-0.51059 0.22101-0.05890-0.46400
   0  -4  -8 11790.1 512.368   2 0.08925-0.09347 0.69937-0.98949-0.70815 0.11010
   0   4   8 11005.9 530.027   3 0.70591-0.70195 0.70767-0.41834 0.02570 0.57146
   0  -4   8 11531.4 558.029   3 0.57667-0.57245 0.52974-0.81932 0.62557-0.02829
   0  -4  -9 1276.74 190.508   2 0.08339-0.08812 0.70557-0.99574-0.70274 0.02995
   0   4   9 1422.17 211.109   3 0.70592-0.70145 0.70210-0.41277 0.09575 0.57606
   0  -4   9 1236.87 204.974   3 0.57625-0.57152 0.52925-0.81885 0.62636 0.04556
   0  -4 -10 8161.85 482.323   2 0.08394-0.08917 0.70499-0.99521-0.70325-0.04427
   0   4  10 7236.49 490.997   3 0.70282-0.69784 0.69382-0.40452 0.16029 0.58617
   0  -4  10 7722.05 518.116   3 0.57270-0.56746 0.52515-0.81476 0.63306 0.11352
   0   4  11 523.837 148.738   3 0.69714-0.69165 0.68329-0.39400 0.22069 0.60043
   0  -4  11 1028.92 203.131   3 0.56659-0.56084 0.51810-0.80773 0.64429 0.17694
   0  -5   0 46.1878 72.0480   5 0.98333-0.98330-0.18095-0.18095 0.02509-0.02514
   0   5   0 32.2308 28.5973   4-0.50738 0.50751 0.18104 0.18104-0.84632 0.84596
   0  -5  -1 5366.60 300.988   5 0.98104-0.98151-0.19323-0.16867 0.02213-0.09687
   0  -5   1 5140.50 280.224   5 0.98285-0.98233-0.18360-0.17829 0.02445 0.05020
   0  -5   1 4870.49 260.451   3 0.09633-0.09566 0.01684-0.37867 0.99584-0.92111
   0   5   1 4848.75 192.549   4-0.73856 0.73924 0.31301 0.04899-0.60268 0.67702
   0   5  -1 5173.47 214.179   4-0.12704 0.12663-0.01598 0.37812-0.99266 0.91759
   0   5  -2 84.9735 37.5463   4 0.22052-0.22148-0.18258 0.54480-0.95630 0.80654
   0  -5   2 6.56449 36.9407   5 0.97897-0.97795-0.20368-0.15821 0.01960 0.12975
   0  -5   2 30.2338 42.6189   3 0.25576-0.25458 0.18082-0.54267 0.95135-0.80197
   0  -5  -2 54.1036 66.6485   5 0.97583-0.97679-0.21841-0.14351 0.01601-0.16544
   0  -5   3 520.779 90.0895   5 0.96971-0.96819-0.24431-0.11756 0.00967 0.21437
   0  -5  -3 636.832 116.688   5 0.96703-0.96849-0.25475-0.10718 0.00710-0.23123
   0  -5   3 642.870 100.860   3 0.36598-0.36429 0.29708-0.65895 0.88430-0.66027
   0  -5   4 57.2914 57.2164   1 0.56730-0.56535-0.68175 0.31935-0.45747 0.75637
   0  -5  -4 100.942 62.2245   5 0.95367-0.95563-0.30074-0.06120-0.00433-0.29449
   0  -5   4 67.7426 49.0052   3 0.43689-0.43468 0.37347-0.73536 0.82113-0.52244
   0  -5   4 64.8142 44.6791   5 0.95078-0.94877-0.30967-0.05219-0.00657 0.30530
   0   5   5-4.13857 44.7846   3 0.65862-0.65623 0.68636-0.32461-0.30340 0.67659
   0  -5  -5 3.14746 41.3163   2 0.25642-0.25918 0.48572-0.84813-0.83370 0.45980
   0  -5   5 31.8819 36.5047   5 0.91328-0.91077-0.40570 0.04384-0.03109 0.40452
   0  -5  -5-14.1666 63.2330   5 0.93455-0.93701-0.35506-0.00688-0.01806-0.35545
   0  -5   5-34.3120 45.0647   3 0.48130-0.47858 0.42214-0.78404 0.77128-0.39795
   0  -5   5 29.8054 58.2926   1 0.54647-0.54399-0.75110 0.38869-0.36599 0.73960
   0  -5  -6 49.5300 47.5404   2 0.21700-0.22027 0.54295-0.90541-0.80951 0.36088
   0  -5   6 47.3112 63.2722   1 0.52147-0.51846-0.80457 0.44215-0.27972 0.72804
   0   5   6 105.493 68.8629   3 0.68266-0.67976 0.70206-0.34033-0.19710 0.64494
   0  -5  -6-27.9009 47.5961   5 0.90829-0.91124-0.41651 0.05456-0.03391-0.41430
   0  -5   6 113.584 62.3045   3 0.50865-0.50542 0.45250-0.81442 0.73570-0.28772
   0  -5  -7 150.978 76.0178   5 0.87323-0.87668-0.48398 0.12201-0.05173-0.47117
   0   5   7 138.270 75.4764   3 0.69668-0.69326 0.70876-0.34704-0.10427 0.62676
   0  -5  -7 130.950 66.4545   2 0.18865-0.19242 0.58134-0.94385-0.78992 0.26655
   0  -5   7 161.738 74.0891   3 0.52488-0.52114 0.47068-0.83261 0.71252-0.18988
   0  -5  -8 151.268 74.7370   2 0.16977-0.17405 0.60569-0.96824-0.77592 0.17782
   0   5   8 123.803 74.3989   3 0.70393-0.70001 0.70946-0.34776-0.02169 0.61883
   0  -5   8 171.275 88.6214   3 0.53357-0.52932 0.48048-0.84243 0.69939-0.10210
   0  -5  -9-11.0681 47.9432   2 0.15905-0.16382 0.61911-0.98171-0.76763 0.09480
   0  -5   9-18.4536 60.6332   3 0.53690-0.53214 0.48425-0.84621 0.69422-0.02228
   0   5   9 107.008 74.9544   3 0.70633-0.70189 0.70591-0.34422 0.05313 0.61866
   0  -5  10 21.3009 81.3332   3 0.53619-0.53092 0.48344-0.84542 0.69533 0.05126
   0   5  10 51.9133 87.5166   3 0.70502-0.70008 0.69909-0.33742 0.12203 0.62441
   0   5  11-104.109 80.6896   3 0.70070-0.69524 0.68961-0.32795 0.18637 0.63473
   0  -5  11 85.5460 86.4276   3 0.53225-0.52647 0.47899-0.84098 0.70142 0.11982
   0  -6   0 12697.0 493.242   5 0.97611-0.97607-0.21714-0.21714 0.01632-0.01638
   0   6   0 13966.9 331.298   4-0.57322 0.57338 0.21724 0.21724-0.79441 0.79397
   0  -6   1 1557.09 168.561   3 0.02827-0.02756-0.05186-0.38234 0.99844-0.92369
   0  -6  -1 1695.93 192.299   5 0.97411-0.97458-0.22601-0.20828 0.01416-0.08890
   0   6   1 1809.39 125.769   4-0.75451 0.75521 0.32280 0.11161-0.57709 0.65135
   0  -6   1 1947.55 192.008   5 0.97527-0.97474-0.22090-0.21337 0.01540 0.05924
   0   6  -1 1778.06 131.088   4-0.27454 0.27415 0.05838 0.37618-0.96184 0.88670
   0   6  -2 14952.6 395.548   4 0.04229-0.04322-0.09863 0.53327-0.99379 0.84396
   0  -6  -2 15290.1 564.252   5 0.96928-0.97024-0.24603-0.18827 0.00925-0.15869
   0  -6   2 15496.3 521.556   5 0.97102-0.96999-0.23904-0.19522 0.01096 0.13837
   0  -6   2 15158.0 493.447   3 0.17261-0.17139 0.09473-0.52895 0.98156-0.83216
   0  -6  -3 4549.18 318.952   5 0.96119-0.96264-0.27594-0.15837 0.00185-0.22599
   0  -6   3 4899.54 288.964   5 0.96183-0.96031-0.27368-0.16058 0.00242 0.22161
   0  -6   3 4875.31 331.271   1 0.58333-0.58193-0.57078 0.13593-0.57341 0.79762
   0  -6   3 4711.47 282.898   3 0.28265-0.28093 0.20894-0.64318 0.93803-0.71399
   0   6  -3 4803.15 239.953   4 0.27527-0.27675-0.20770 0.64241-0.93639 0.71186
   0  -6   4 17862.5 535.001   5 0.94472-0.94270-0.32749-0.10675-0.01106 0.30978
   0  -6   4 18528.0 670.121   1 0.57274-0.57081-0.65544 0.22057-0.48784 0.78675
   0  -6  -4 18353.9 645.264   5 0.94915-0.95110-0.31458-0.11973-0.00781-0.29102
   0  -6   4 19270.1 595.349   3 0.36047-0.35824 0.29121-0.72546 0.88848-0.58978
   0  -6  -5 2905.50 262.645   5 0.93226-0.93471-0.36095-0.07338-0.01956-0.35396
   0  -6   5 2962.98 279.537   1 0.55574-0.55329-0.72446 0.28958-0.40336 0.77698
   0  -6   5 2819.24 240.853   3 0.41341-0.41066 0.34802-0.78228 0.84408-0.47073
   0  -6   5 2995.92 214.207   5 0.91403-0.91151-0.40406-0.03018-0.03067 0.40409
   0   6   5 2739.07 237.760   3 0.64572-0.64335 0.67696-0.24285-0.34839 0.72156
   0  -6   6 19023.4 655.440   3 0.44857-0.44532 0.38621-0.82049 0.80887-0.36087
   0  -6  -6 18255.9 664.635   5 0.90941-0.91236-0.41410-0.02024-0.03328-0.41494
   0   6   6 18461.4 642.195   3 0.67380-0.67093 0.69665-0.26255-0.24099 0.68882
   0  -6  -6 19693.1 646.594   2 0.29192-0.29524 0.42997-0.86486-0.85218 0.40350
   0  -6   6 18491.5 707.405   1 0.53419-0.53121-0.78000 0.34511-0.32151 0.76985
   0  -6   7 3156.87 288.553   3 0.47128-0.46751 0.41110-0.84540 0.78333-0.26067
   0  -6   7 3166.10 314.078   1 0.50939-0.50589-0.82421 0.38930-0.24295 0.76600
   0  -6  -7 3283.47 284.337   2 0.26328-0.26710 0.47526-0.91020-0.83753 0.31411
   0  -6  -7 3265.83 290.973   5 0.87932-0.88276-0.47316 0.03881-0.04884-0.47407
   0   6   7 3155.41 286.421   3 0.69123-0.68785 0.70657-0.27249-0.14550 0.66798
   0  -6  -8 9920.10 509.001   2 0.24253-0.24685 0.50641-0.94140-0.82560 0.22745
   0   6   8 8973.07 509.259   3 0.70120-0.69731 0.70975-0.27568-0.05965 0.65678
   0  -6  -8 9602.85 495.962   5 0.84039-0.84433-0.53728 0.10293-0.06616-0.53145
   0  -6   8 8749.52 507.103   3 0.48515-0.48086 0.42639-0.86070 0.76652-0.16922
   0  -6  -9 1425.76 207.532   2 0.22893-0.23375 0.52612-0.96116-0.81721 0.14433
   0  -6   9 1451.26 225.923   3 0.49254-0.48774 0.43458-0.86890 0.75716-0.08520
   0   6   9 1403.42 223.576   3 0.70571-0.70131 0.70804-0.27399 0.01857 0.65321
   0  -6  10 6137.46 479.518   3 0.49501-0.48970 0.43732-0.87166 0.75397-0.00736
   0   6  10 5295.33 442.257   3 0.70604-0.70112 0.70261-0.26857 0.09079 0.65564
   0   6  11 939.376 211.604   3 0.70296-0.69754 0.69413-0.26011 0.15827 0.66281
   0   7   0 36.0469 30.6689   4-0.63744 0.63763 0.25345 0.25345-0.73244 0.73193
   0  -7   0 36.1233 57.6833   5 0.96740-0.96736-0.25333-0.25333 0.00745-0.00751
   0  -7  -1 257.554 88.4927   5 0.96571-0.96616-0.25971-0.24696 0.00587-0.08063
   0   7  -1 311.700 60.9615   4-0.40265 0.40229 0.12496 0.38202-0.90981 0.83460
   0   7   1 322.961 58.7732   4-0.77833 0.77906 0.33774 0.16909-0.53511 0.60930
   0  -7   1 174.383 79.8100   5 0.96619-0.96566-0.25789-0.24876 0.00632 0.06831
   0  -7  -2 888.030 155.294   5 0.96119-0.96215-0.27592-0.23076 0.00186-0.15131
   0   7  -2 974.070 115.041   4-0.12495 0.12404-0.01701 0.52406-0.99289 0.84298
   0  -7   2 987.030 149.803   5 0.96154-0.96051-0.27470-0.23194 0.00216 0.14716
   0  -7   2 1104.51 154.358   3 0.09764-0.09639 0.01817-0.52475 0.99570-0.84629
   0   7  -3 1839.74 158.409   4 0.11188-0.11333-0.13179 0.63891-0.98396 0.75936
   0  -7   3 1901.12 200.929   3 0.20386-0.20210 0.12694-0.63354 0.97207-0.74801
   0  -7   3 1869.11 200.734   5 0.95221-0.95069-0.30527-0.20136-0.00547 0.22949
   0  -7   3 1686.09 215.253   1 0.58399-0.58262-0.56061 0.05329-0.58263 0.80685
   0  -7  -3 1585.00 208.859   5 0.95360-0.95505-0.30097-0.20572-0.00439-0.21976
   0  -7   4 175.829 83.9777   1 0.57550-0.57360-0.63943 0.13209-0.50536 0.80429
   0  -7   4 223.049 80.6244   5 0.93592-0.93390-0.35150-0.15512-0.01715 0.31587
   0  -7   4 243.855 93.7020   3 0.28461-0.28234 0.21099-0.71761 0.93699-0.63828
   0  -7  -4 420.819 116.286   5 0.94242-0.94437-0.33397-0.17273-0.01270-0.28614
   0   7  -4 188.570 62.6516   4 0.27879-0.28079-0.20930 0.71651-0.93497 0.63567
   0  -7   5 507.453 118.734   3 0.34333-0.34055 0.27296-0.77960 0.90090-0.52754
   0  -7   5 317.770 91.2465   5 0.90863-0.90610-0.41579-0.09083-0.03372 0.40713
   0  -7  -5 298.556 100.062   5 0.92695-0.92940-0.37412-0.13259-0.02294-0.35060
   0  -7   5 285.449 111.590   1 0.56118-0.55876-0.70604 0.19869-0.42749 0.80113
   0   7   6 121.996 70.9183   3 0.66660-0.66376 0.69189-0.18543-0.27219 0.72000
   0  -7  -6-44.6820 67.3988   5 0.90633-0.90927-0.42065-0.08607-0.03499-0.41324
   0  -7   6 138.672 87.4413   1 0.54235-0.53940-0.76149 0.25414-0.35050 0.79885
   0  -7   6 155.289 91.0953   3 0.38481-0.38152 0.31723-0.82387 0.86926-0.42124
   0   7   7-119.391 74.9766   3 0.68642-0.68307 0.70415-0.19771-0.17588 0.69834
   0  -7   7-32.0079 87.1844   1 0.52004-0.51657-0.80706 0.29968-0.27524 0.79830
   0  -7   7 156.098 77.9154   3 0.41332-0.40952 0.34792-0.85458 0.84416-0.32149
   0  -7  -7-3.16230 83.6455   5 0.87948-0.88292-0.47286-0.03386-0.04876-0.47416
   0   7   8 53.1869 69.6861   3 0.69846-0.69460 0.70928-0.20285-0.08827 0.68538
   0  -7  -8 212.315 95.6339   5 0.84512-0.84906-0.53007 0.02334-0.06419-0.53343
   0  -7   8-63.6446 68.1056   3 0.43214-0.42783 0.36831-0.87499 0.82594-0.22862
   0  -7  -8 225.013 92.8700   2 0.30648-0.31085 0.40585-0.91327-0.85877 0.26058
   0   7   9-72.3655 87.5896   3 0.70467-0.70030 0.70911-0.20269-0.00784 0.67961
   0  -7   9 316.990 117.841   3 0.44364-0.43881 0.38082-0.88752 0.81412-0.14214
   0  -7  10 215.634 100.702   3 0.44944-0.44411 0.38716-0.89387 0.80793-0.06131
   0   7  10 66.8358 68.3651   3 0.70634-0.70146 0.70483-0.19843 0.06675 0.67966
   0  -8   0 18670.4 692.386   5 0.95716-0.95712-0.28952-0.28952-0.00153 0.00146
   0  -8  -1 4840.52 362.178   5 0.95578-0.95624-0.29401-0.28504-0.00265-0.07212
   0  -8   1 4548.19 339.043   5 0.95557-0.95503-0.29469-0.28434-0.00282 0.07744
   0  -8   2 9102.01 463.224   3 0.02888-0.02760-0.05124-0.52771 0.99845-0.84903
   0  -8   2 9308.90 475.523   5 0.95050-0.94946-0.31052-0.26850-0.00679 0.15610
   0  -8  -2 9155.52 506.818   5 0.95157-0.95252-0.30727-0.27179-0.00597-0.14349
   0  -8   3 3287.01 289.829   3 0.12951-0.12772 0.05060-0.62956 0.99114-0.76706
   0  -8  -3 3538.02 324.019   5 0.94436-0.94580-0.32853-0.25054-0.01132-0.21283
   0  -8   3 2802.63 295.962   1 0.58408-0.58274-0.55903-0.02076-0.58404 0.80828
   0  -8   3 3549.58 289.962   5 0.94089-0.93936-0.33818-0.24083-0.01377 0.23778
   0  -8   4 7095.87 479.421   1 0.57670-0.57483-0.63168 0.05188-0.51359 0.81253
   0  -8  -4 7486.41 476.826   5 0.93378-0.93573-0.35706-0.22202-0.01857-0.28028
   0  -8   4 8384.89 440.668   5 0.92490-0.92287-0.37906-0.19995-0.02421 0.32291
   0  -8   4 8158.58 458.747   3 0.21040-0.20810 0.13370-0.71268 0.96981-0.67108
   0  -8   5 3605.47 287.202   5 0.89941-0.89688-0.43489-0.14411-0.03872 0.41212
   0  -8   5 3597.97 314.052   3 0.27251-0.26969 0.19831-0.77731 0.94327-0.56989
   0  -8  -5 3421.51 333.460   5 0.91929-0.92173-0.39221-0.18688-0.02760-0.34594
   0  -8   5 3014.46 327.878   1 0.56415-0.56176-0.69481 0.11500-0.44159 0.81524
   0   8   6 9741.78 506.632   3 0.66165-0.65884 0.68849-0.10966-0.29190 0.73969
   0  -8   6 10481.3 548.092   3 0.31867-0.31534 0.24684-0.82585 0.91723-0.46920
   0  -8   6 9628.85 590.017   1 0.54734-0.54442-0.74881 0.16898-0.36932 0.81768
   0  -8  -6 10080.8 574.224   5 0.90017-0.90311-0.43336-0.14574-0.03832-0.40992
   0   8   7 3414.83 321.303   3 0.68285-0.67953 0.70217-0.12336-0.19606 0.71850
   0  -8  -7 3487.85 350.151   5 0.87553-0.87897-0.47992-0.09919-0.05064-0.47229
   0  -8   7 3059.07 348.877   1 0.52706-0.52361-0.79433 0.21449-0.29764 0.82071
   0  -8   7 3666.24 338.289   3 0.35203-0.34819 0.28221-0.86123 0.89471-0.37203
   0  -8  -8 3956.61 373.852   5 0.84430-0.84823-0.53133-0.04779-0.06453-0.53309
   0  -8   8 4785.19 411.317   3 0.37533-0.37098 0.30707-0.88611 0.87698-0.27964
   0   8   8 4204.33 377.550   3 0.69626-0.69243 0.70862-0.12982-0.10783 0.70492
   0   8   9 1706.70 251.403   3 0.70366-0.69932 0.70955-0.13077-0.02616 0.69791
   0  -8   9 1992.43 283.617   3 0.39073-0.38587 0.32358-0.90264 0.86428-0.19229
   0  -9   0-11.6902 59.1584   5 0.94534-0.94530-0.32571-0.32571-0.01061 0.01053
   0  -9  -1 66.9918 79.1986   5 0.94429-0.94474-0.32870-0.32273-0.01137-0.06341
   0  -9   1 59.3488 56.1705   5 0.94335-0.94281-0.33136-0.32005-0.01204 0.08666
   0  -9  -2 149.880 90.2832   5 0.94037-0.94131-0.33962-0.31182-0.01413-0.13534
   0  -9   2 14.5370 69.7910   5 0.93783-0.93679-0.34646-0.30494-0.01587 0.16518
   0  -9   3-37.7928 65.3368   5 0.92785-0.92632-0.37192-0.27947-0.02237 0.24638
   0  -9   3-15.9170 66.3430   3 0.05907-0.05724-0.02087-0.63046 0.99842-0.77433
   0  -9   3 13.7157 59.4619   1 0.58379-0.58248-0.56387-0.08839-0.57970 0.80394
   0  -9  -3 83.1799 77.6120   5 0.93348-0.93493-0.35782-0.29363-0.01877-0.20540
   0  -9   4-27.6678 72.9714   1 0.57687-0.57504-0.63051-0.02176-0.51482 0.81378
   0  -9   4 123.662 78.4812   5 0.91185-0.90982-0.40883-0.24256-0.03191 0.33060
   0  -9   4 155.887 88.4752   3 0.13825-0.13592 0.05953-0.71087 0.98951-0.69077
   0  -9  -4-97.2421 88.6994   5 0.92336-0.92530-0.38273-0.26873-0.02515-0.27370
   0  -9   5 43.3588 62.4955   3 0.20181-0.19897 0.12482-0.77618 0.97276-0.59936
   0  -9  -5-38.0377 95.5639   5 0.90956-0.91200-0.41378-0.23769-0.03320-0.34035
   0  -9   5 113.808 114.478   1 0.56543-0.56306-0.68968 0.03739-0.44790 0.82156
   0  -9   6-4.96358 70.3332   1 0.55006-0.54717-0.74138 0.08909-0.37998 0.82835
   0  -9   6-15.5138 71.8297   3 0.25112-0.24776 0.17598-0.82735 0.95347-0.50542
   0   9   6 269.801 100.149   3 0.65919-0.65642 0.68676-0.03557-0.30126 0.74904
   0  -9  -6 42.0696 75.7944   5 0.89150-0.89443-0.45047-0.20101-0.04282-0.40542
   0  -9   7 254.817 158.312   1 0.53134-0.52792-0.78591 0.13360-0.31184 0.83492
   0  -9  -7 24.9737 92.3287   5 0.86841-0.87185-0.49230-0.15919-0.05396-0.46898
   0  -9   7 95.5369 87.4866   3 0.28827-0.28440 0.21483-0.86622 0.93502-0.41232
   0  -9  -8-165.377 105.993   5 0.83939-0.84332-0.53879-0.11271-0.06657-0.53106
   0  -9   8-20.8343 103.335   1 0.50975-0.50581-0.82367 0.17134-0.24401 0.84180
   0  -9   8 197.870 105.426   3 0.31539-0.31101 0.24338-0.89478 0.91927-0.32192
   0 -10   0 4500.06 386.724   5 0.93188-0.93183-0.36190-0.36190-0.01981 0.01972
   0 -10   1 2902.68 309.603   5 0.92947-0.92892-0.36795-0.35584-0.02136 0.09596
   0 -10  -1 2642.18 308.067   5 0.93118-0.93162-0.36367-0.36014-0.02026-0.05452
   0 -10  -2 4386.51 396.426   5 0.92754-0.92849-0.37268-0.35114-0.02257-0.12691
   0 -10   2 4495.01 377.996   5 0.92347-0.92242-0.38248-0.34131-0.02509 0.17439
   0 -10   3 4178.82 399.633   1 0.58312-0.58184-0.57359-0.15114-0.57083 0.79509
   0 -10  -3 4273.73 397.264   5 0.92095-0.92239-0.38838-0.33545-0.02661-0.19756
   0 -10   3 4293.71 366.552   5 0.91304-0.91150-0.40623-0.31754-0.03123 0.25523
   0 -10   4 4683.70 378.794   5 0.89682-0.89477-0.44007-0.28369-0.04008 0.33877
   0 -10  -4 5132.63 445.098   5 0.91119-0.91312-0.41028-0.31356-0.03228-0.26658
   0 -10   4 4706.08 449.591   1 0.57627-0.57446-0.63455-0.09019-0.51056 0.80953
   0 -10  -5 3835.71 395.211   5 0.89790-0.90033-0.43791-0.28594-0.03951-0.33405
   0 -10   5 3122.32 384.123   1 0.56544-0.56311-0.68960-0.03515-0.44799 0.82166
   0 -10  -6 4070.55 413.115   5 0.88060-0.88352-0.47084-0.25301-0.04822-0.40003
   0 -10   6 3367.73 399.149   1 0.55106-0.54820-0.73856 0.01380-0.38396 0.83235
   0 -10  -7 2843.26 357.118   5 0.85863-0.86205-0.50865-0.21521-0.05837-0.46458
   0 -11   0 37.2090 71.9582   5 0.91670-0.91664-0.39809-0.39809-0.02912 0.02902
   0 -11   1 155.752 104.263   5 0.91384-0.91328-0.40447-0.39170-0.03078 0.10537
   0 -11  -1 41.0874 78.6767   5 0.91636-0.91680-0.39885-0.39734-0.02932-0.04547
   0 -11  -2-66.8704 81.0728   5 0.91303-0.91396-0.40626-0.38994-0.03124-0.11825
   0 -11   2-62.4360 79.6412   5 0.90732-0.90627-0.41855-0.37761-0.03444 0.18373
   0 -11   3-4.03415 90.7911   1 0.58201-0.58076-0.58707-0.21012-0.55821 0.78248
   0 -11  -3 60.2814 98.8441   5 0.90670-0.90813-0.41986-0.37635-0.03478-0.18940
   0 -11   3 34.4366 77.8088   5 0.89638-0.89483-0.44094-0.35521-0.04031 0.26429
   0 -11   4-282.302 140.017   1 0.57496-0.57318-0.64275-0.15446-0.50178 0.80076
   0 -11   4 45.0386 78.1565   5 0.87976-0.87771-0.47236-0.32378-0.04863 0.34731
   0 -11  -4 155.162 112.405   5 0.89724-0.89917-0.43923-0.35699-0.03986-0.25902
   0 -11  -5 192.490 113.410   5 0.88435-0.88677-0.46397-0.33226-0.04640-0.32717
   0 -11   5 294.162 144.859   1 0.56442-0.56212-0.69373-0.10350-0.44293 0.81662
   0 -12   0 1736.15 283.294   5 0.89971-0.89965-0.43428-0.43428-0.03856 0.03845
   0 -12   1 3032.68 359.907   5 0.89637-0.89581-0.44095-0.42760-0.04031 0.11490
   0 -12  -1 3267.55 381.979   5 0.89976-0.90019-0.43419-0.43438-0.03853-0.03627
   0 -12   2 2775.13 336.754   5 0.88930-0.88825-0.45466-0.41388-0.04393 0.19321
   0 -12  -2 3009.41 378.004   5 0.89673-0.89766-0.44024-0.42834-0.04013-0.10937
   0 -12   3 3575.54 413.507   1 0.58036-0.57913-0.60350-0.26616-0.54231 0.76659
   0 -12   3 3780.88 392.619   5 0.87776-0.87621-0.47595-0.39258-0.04959 0.27356
  -1   0  11-3.76520 55.5108   3 0.63911-0.71758 0.60421-0.60434 0.47976 0.34083
  -1   0  10 454.605 132.689   3 0.64872-0.72770 0.61622-0.61633 0.45049 0.29545
  -1   0   9 56.7161 57.7959   3 0.65701-0.73650 0.62677-0.62687 0.42285 0.24844
  -1   0   8 485.611 120.371   3 0.66399-0.74399 0.63582-0.63590 0.39744 0.19920
  -1   0   7 30.7542 65.2121   3 0.66961-0.75012 0.64324-0.64331 0.37522 0.14676
  -1   0   6 379.851 87.9958   3 0.67372-0.75474 0.64877-0.64883 0.35776 0.08958
   1   0  -5 7.60612 10.0322   5-0.15653 0.23810-0.96058 0.96053-0.23086-0.14205
   1   0  -5 27.5044 18.3293   5 0.98385-0.90228-0.17803 0.17798 0.02580-0.39871
  -1   0   5 54.2515 41.9778   3 0.67594-0.75747 0.65180-0.65184 0.34781 0.02488
  -1   0   4 8070.88 298.410   3 0.67529-0.75734 0.65092-0.65094 0.35073-0.05270
   1   0  -4 7603.45 147.725   5-0.25584 0.33790-0.93874 0.93870-0.23263-0.06559
  -1   0   3 44.4531 37.7656   3 0.66885-0.75141 0.64223-0.64224 0.37832-0.15494
   1   0  -3 19.1408 15.9437   5-0.28111 0.36367-0.93151 0.93148-0.23269 0.00917
  -1   0   2 318.753 49.8746   3 0.64531-0.72837 0.61193-0.61192 0.46120-0.31247
   1   0  -2 299.375 32.6756   5-0.23943 0.32249-0.94307 0.94304-0.23250 0.08367
   1   0  -1 52.4631 21.5848   3 0.59580-0.51222 0.55207-0.55209 0.58701-0.66108
  -1   0   1 54.5087 25.2531   4-0.68093 0.59739 0.27860-0.27871-0.68243 0.75651
  -1   0   1 16.4530 14.9551   5-0.28150 0.19794-0.93139 0.93141-0.23269 0.30683
   1   0  -1 26.1728 18.8902   5-0.12965 0.21321-0.96474 0.96473-0.22999 0.15585
  -1   0   1 65.9446 23.7761   3 0.53888-0.62246 0.48648-0.48646 0.69111-0.61704
  -1   0   0 577.822 43.1476   5-0.04203-0.04203-0.97331 0.97332-0.22598 0.22543
  -1   0   0 658.176 63.8223   4-0.04204-0.04204-0.05782 0.05779-0.99766 0.99705
   1   0   1 26.4807 19.6890   5 0.25317-0.16862-0.94627 0.94627-0.19970 0.27496
  -1   0  -1 32.7315 20.2217   5 0.11490-0.19945-0.96981 0.96980-0.21450 0.13925
   1   0   2 81.0685 31.5033   3 0.66567-0.58055 0.69126-0.69133-0.27600 0.42588
  -1   0  -2 71.0950 27.8926   1 0.55800-0.64317-0.71712 0.71711-0.41312 0.26311
   1   0   2 76.2510 26.1422   5 0.47145-0.38640-0.86550 0.86552-0.16637 0.31632
  -1   0  -2 70.9776 24.6004   5 0.19181-0.27686-0.95915 0.95914-0.20683 0.05688
  -1   0  -3 18.1251 21.1779   5 0.20523-0.29077-0.95668 0.95665-0.20535-0.01929
   1   0   3 8.15914 19.1423   5 0.66882-0.58328-0.73256 0.73258-0.12252 0.34716
   1   0   3 7.93813 31.8633   3 0.69316-0.60754 0.70743-0.70751-0.13192 0.35646
  -1   0  -4 969.800 65.3045   5 0.16882-0.25486-0.96297 0.96294-0.20927-0.09007
   1   0   4 940.050 108.905   3 0.70300-0.61687 0.70969-0.70979-0.03625 0.33543
  -1   0  -5 34.0274 22.0962   5 0.08898-0.17552-0.97206 0.97202-0.21678-0.15725
   1   0   5 60.3182 56.8042   3 0.70616-0.61951 0.70697-0.70709 0.03759 0.33624
   1   0   6 999.273 139.716   3 0.70581-0.61866 0.70165-0.70178 0.09992 0.34857
  -1   0  -6 966.469 64.6062   5-0.03652-0.05052-0.97360 0.97355-0.22567-0.22305
   1   0   7 62.9902 61.8318   3 0.70316-0.61549 0.69454-0.69469 0.15547 0.36767
   1   0   8 166.407 70.1927   3 0.69870-0.61052 0.68597-0.68613 0.20673 0.39107
   1   0   9 145.525 75.6115   3 0.69268-0.60399 0.67605-0.67622 0.25508 0.41737
   1   0  10 11.7229 50.5125   3 0.68519-0.59599 0.66482-0.66501 0.30139 0.44571
   1   0  11 190.775 92.0996   3 0.67629-0.58658 0.65228-0.65249 0.34621 0.47553
  -1   1  11 9224.83 573.741   3 0.65507-0.73357 0.62427-0.55204 0.42956 0.39102
  -1  -1  11 9435.28 579.950   3 0.61965-0.69809 0.58045-0.65294 0.53212 0.28849
  -1  -1  10 112.647 90.6444   3 0.62859-0.70754 0.59129-0.66377 0.50906 0.23690
  -1   1  10 101.150 74.1823   3 0.66487-0.74389 0.63698-0.56473 0.39406 0.35187
  -1   1   9 17106.8 677.656   3 0.67344-0.75297 0.64840-0.57614 0.35896 0.31232
  -1  -1   9 16499.4 676.087   3 0.63597-0.71543 0.60033-0.67280 0.48878 0.18252
  -1  -1   8 51.7020 46.6526   3 0.64165-0.72162 0.60736-0.67981 0.47229 0.12437
  -1   1   8 6.62032 49.7961   3 0.68083-0.76087 0.65860-0.58632 0.32439 0.27224
  -1  -1   7 21791.3 670.557   3 0.64534-0.72582 0.61197-0.68441 0.46109 0.06092
  -1   1   7 22031.7 656.150   3 0.68709-0.76764 0.66759-0.59530 0.29059 0.23138
  -1  -1   6 349.236 88.6931   3 0.64647-0.72746 0.61338-0.68580 0.45759-0.01024
  -1   1   6 274.949 77.4600   3 0.69226-0.77332 0.67540-0.60309 0.25796 0.18937
   1  -1  -6 211.784 41.4324   5 0.94854-0.86747-0.31638 0.24394-0.00826-0.43936
  -1   1   5 25266.2 579.754   3 0.69637-0.77794 0.68199-0.60966 0.22720 0.14547
  -1  -1   5 25486.9 606.275   3 0.64379-0.72529 0.61003-0.68243 0.46585-0.09315
   1  -1  -5 24531.6 416.045   5 0.99336-0.91179-0.10947 0.03704 0.04213-0.41505
  -1  -1   4 1550.74 137.118   3 0.63446-0.71647 0.59847-0.67086 0.49304-0.19500
   1  -1  -4 1643.00 107.110   5 0.99256-0.91049 0.09063-0.16305 0.08786-0.38608
  -1   1   4 1571.45 131.386   3 0.69942-0.78150 0.68725-0.61491 0.19974 0.09827
   1   1  -3 38606.0 294.539   5 0.67434-0.59178-0.72774 0.80009-0.12104-0.10248
  -1  -1   3 37293.2 578.118   3 0.61117-0.69370 0.57028-0.64265 0.55263-0.32924
  -1  -1   3 36989.4 284.832   5-0.15928 0.07672-0.96011 0.88776-0.23095 0.45446
  -1   1   3 36981.9 535.641   3 0.70135-0.78394 0.69085-0.61850 0.17899 0.04438
  -1   1   2 3074.28 126.531   3 0.70166-0.78476 0.69145-0.61908 0.17535-0.02663
   1   1  -2 3279.91 97.4338   5 0.62824-0.54518-0.76591 0.83827-0.13291-0.01591
  -1  -1   2 3088.94 94.9856   5 0.25500-0.33805-0.94583 0.87347-0.19948 0.34830
  -1  -1   2 3084.77 146.466   3 0.55219-0.63523 0.50161-0.57397 0.66941-0.52067
  -1   1   1 51657.2 351.446   3 0.69429-0.77790 0.67860-0.60621 0.24346-0.16940
  -1  -1   1 51410.6 509.689   3 0.38785-0.47140 0.32049-0.39283 0.86672-0.79262
  -1   1   1 51897.3 548.301   4-0.59565 0.51213 0.22977-0.15746-0.77419 0.84820
   1   1  -1 52989.4 404.473   4-0.71653 0.80009 0.29969-0.22717-0.63531 0.56115
   1   1  -1 54368.0 421.887   5 0.64128-0.55773-0.75559 0.82795-0.12966 0.05553
  -1  -1   1 51765.5 417.768   5 0.48714-0.57070-0.85733 0.78496-0.16343 0.23755
   1  -1  -1 54335.4 364.908   3 0.70440-0.62079 0.70926-0.78165-0.01329-0.06077
  -1  -1   0 564.605 50.4034   5 0.60280-0.68685-0.78503 0.71266-0.13902 0.13845
  -1   1   0 693.020 57.8420   2 0.29412-0.37818 0.42638-0.35401-0.85321 0.85269
  -1  -1   0 472.257 67.6907   3-0.00224-0.08182-0.08240 0.01008 0.99657-0.99714
  -1   1   0 551.594 72.8355   4-0.09894 0.01488-0.02989 0.10227-0.99531 0.99462
  -1  -1   0 582.715 38.1398   1 0.55440-0.63855-0.72864 0.65613-0.39769 0.39711
   1   1   0 574.698 37.6236   1 0.58172-0.49757-0.59017 0.66267-0.55526 0.55584
  -1  -1  -1 71027.3 565.666   5 0.65046-0.73501-0.74811 0.67573-0.12732 0.05206
  -1   1  -1 75876.2 461.300   3 0.68066-0.76529 0.70089-0.62847-0.20768 0.13244
   1  -1   1 71096.1 455.718   3 0.70551-0.62088 0.70834-0.78076 0.01232 0.06292
   1  -1   2 208.143 31.6437   5-0.20073 0.28579-0.95213 0.87976-0.23194 0.38188
  -1  -1  -2 249.587 43.2860   5 0.65647-0.74151-0.74311 0.67072-0.12577-0.02419
   1  -1   2 224.869 46.6696   1 0.57679-0.49165-0.63107 0.55861-0.51424 0.66426
   1  -1   2 263.639 47.7438   3 0.70635-0.62121 0.70534-0.77777 0.06052 0.08938
   1  -1   3 33095.8 527.858   3 0.70576-0.62011 0.70146-0.77391 0.10172 0.12283
   1  -1   3 33870.9 334.689   5 0.11074-0.02519-0.97021 0.89785-0.21488 0.43951
   1   1   3 32584.4 545.170   3 0.65253-0.56694 0.68198-0.60970-0.32537 0.54988
  -1  -1  -3 32996.3 428.651   5 0.63347-0.71902-0.76181 0.68941-0.13162-0.09304
   1  -1   3 33013.3 509.065   1 0.53176-0.44609-0.78505 0.71258-0.31325 0.53799
   1  -1   4 217.943 29.0074   5 0.45567-0.36962-0.87337 0.80102-0.16924 0.46857
   1   1   4 290.904 68.3203   3 0.68354-0.59744 0.70257-0.63030-0.19229 0.49145
   1  -1   4 268.216 63.8271   3 0.70406-0.61790 0.69660-0.76907 0.14106 0.15814
  -1  -1  -4 308.420 50.3774   5 0.58681-0.67285-0.79640 0.72399-0.14270-0.15664
   1  -1   5 39230.5 347.503   5 0.77164-0.68510-0.62870 0.55636-0.09176 0.46578
   1  -1   5 39670.3 743.581   3 0.70130-0.61462 0.69074-0.76322 0.17964 0.19421
   1   1   5 39026.8 745.727   3 0.69816-0.61155 0.70920-0.63695-0.09111 0.46493
  -1  -1  -5 39794.7 509.316   5 0.51777-0.60430-0.84031 0.76789-0.15745-0.21659
   1   1   6 1085.55 142.140   3 0.70464-0.61751 0.70913-0.63689-0.00860 0.45708
  -1  -1  -6 1039.50 85.5135   5 0.42472-0.51175-0.88781 0.81538-0.17465-0.27408
   1  -1   6 978.578 135.512   3 0.69747-0.61029 0.68385-0.75634 0.21783 0.23067
   1   1   7 23350.2 693.935   3 0.70635-0.61872 0.70520-0.63298 0.06229 0.46083
   1  -1   7 23394.7 687.166   3 0.69257-0.60487 0.67588-0.74839 0.25580 0.26735
   1   1   8 16.6674 53.4718   3 0.70487-0.61672 0.69865-0.62645 0.12557 0.47221
   1  -1   8-32.9542 55.5215   3 0.68657-0.59836 0.66682-0.73935 0.29364 0.30417
   1  -1   9 10805.0 547.942   3 0.67942-0.59070 0.65662-0.72916 0.33138 0.34108
   1   1   9 12183.6 579.543   3 0.70095-0.61230 0.69008-0.61789 0.18359 0.48884
   1  -1  10-51.7048 60.6646   3 0.67109-0.58186 0.64523-0.71778 0.36905 0.37806
   1   1  10-49.5818 67.0085   3 0.69503-0.60586 0.67978-0.60761 0.23788 0.50921
   1  -1  11 11532.3 647.890   3 0.66152-0.57178 0.63260-0.70517 0.40668 0.41508
   1   1  11 10006.6 602.841   3 0.68730-0.59762 0.66789-0.59574 0.28940 0.53233
  -1  -2  11 342.591 121.248   3 0.59645-0.67486 0.55284-0.69770 0.58561 0.23502
  -1   2  11 205.601 130.393   3 0.66782-0.74636 0.64087-0.49627 0.38248 0.43808
  -1  -2  10 120.900 84.7608   3 0.60426-0.68318 0.56206-0.70690 0.56850 0.17747
  -1   2  10-46.7640 67.1704   3 0.67741-0.75646 0.65383-0.50922 0.34097 0.40494
  -1  -2   9 125.772 87.1381   3 0.61009-0.68952 0.56899-0.71382 0.55516 0.11616
  -1   2   9 189.375 92.1189   3 0.68569-0.76524 0.66554-0.52091 0.29864 0.37262
  -1   2   8 33.0617 53.1605   3 0.69266-0.77273 0.67603-0.53138 0.25517 0.34144
  -1  -2   8 20.6447 62.6392   3 0.61362-0.69356 0.57321-0.71803 0.54682 0.04985
   1  -2  -7 751.899 88.8930   5 0.91576-0.83518-0.40020 0.25536-0.02967-0.49265
  -1   2   7 652.623 116.382   3 0.69834-0.77892 0.68534-0.54068 0.21006 0.31190
  -1  -2   7 555.889 118.401   3 0.61424-0.69469 0.57395-0.71875 0.54534-0.02332
  -1   2   6 244.010 74.2498   3 0.70266-0.78375 0.69349-0.54881 0.16247 0.28483
  -1  -2   6 242.338 75.1958   3 0.61081-0.69177 0.56985-0.71464 0.55348-0.10611
   1  -2  -6 238.711 53.4425   5 0.96791-0.88682-0.25138 0.10656 0.00793-0.45555
  -1   2   5 31.0884 45.1577   3 0.70547-0.78706 0.70042-0.55573 0.11092 0.26174
   1  -2  -5 56.0580 41.0326   5 0.99339-0.91181-0.10920-0.03562 0.04219-0.41512
  -1  -2   5 19.6586 42.8691   3 0.60111-0.68258 0.55833-0.70310 0.57551-0.20280
   1   2  -4 191.820 29.6774   5 0.99669-0.91463-0.06764 0.21236 0.05193-0.35013
  -1  -2   4 192.862 25.7255   5 0.22310-0.30516-0.95308 0.80836-0.20331 0.50151
  -1   2   4 175.702 53.6863   3 0.70633-0.78844 0.70596-0.56126 0.05237 0.24563
  -1  -2   4 179.754 59.1359   3 0.58055-0.66253 0.53424-0.67900 0.61808-0.32001
   1  -2  -4 198.132 51.9418   5 0.99749-0.91541 0.02443-0.16924 0.07305-0.37128
  -1  -2   3 582.653 50.9848   5 0.54854-0.63109-0.82174 0.67701-0.15111 0.37461
   1  -2  -3 605.601 84.7940   2 0.03118 0.05132 0.75727-0.90222-0.65166 0.42794
  -1  -2   3 484.592 77.4107   3 0.53904-0.62153 0.48666-0.63140 0.69086-0.46745
  -1   2   3 570.754 74.2257   3 0.70402-0.78664 0.70943-0.56471-0.02017 0.24352
   1   2  -3 588.661 52.4662   5 0.95743-0.87487-0.28864 0.43337-0.00131-0.22220
  -1   2   2 4321.74 149.233   3 0.69378-0.77691 0.70768-0.56295-0.12735 0.27604
  -1  -2   2 4293.33 188.650   3 0.45373-0.53673 0.39184-0.53657 0.80328-0.65452
  -1  -2   2 4529.83 146.249   5 0.70565-0.78870-0.69890 0.55417-0.11231 0.26112
  -1   2   2 4214.41 190.716   4-0.75707 0.67413 0.32439-0.17974-0.57280 0.72144
  -1   2   1 113.283 46.1148   4-0.55756 0.47408 0.20856-0.06383-0.80773 0.88166
  -1  -2   1 78.7634 37.0817   1 0.56741-0.65106-0.68129 0.53630-0.45801 0.53216
  -1  -2   1 90.6125 45.8844   3 0.27999-0.36351 0.20615-0.35086 0.93943-0.86532
  -1  -2   1 86.5573 35.7990   5 0.78260-0.86614-0.61558 0.47084-0.08801 0.16213
  -1   2   0 1402.15 120.803   4-0.16320 0.07917 0.00204 0.14276-0.98776 0.98700
  -1  -2   0 1282.24 96.8419   5 0.81691-0.90096-0.57112 0.42637-0.07550 0.07492
  -1  -2  -1 109.617 44.8925   5 0.82580-0.91034-0.55868 0.41391-0.07205-0.00322
   1  -2   1 109.591 26.8449   3 0.58397-0.49931 0.53823-0.68301 0.61133-0.53607
  -1   2  -1 77.2678 38.5160   4 0.27446-0.35904-0.20733 0.35221-0.93672 0.86126
  -1   2  -1 82.4052 23.9459   3 0.68655-0.77122 0.66680-0.52201 0.29373-0.36899
   1   2   1 91.6964 29.1906   2 0.32474-0.24002 0.37450-0.22953-0.86615 0.94154
  -1  -2  -2 2324.45 141.311   5 0.81701-0.90205-0.57098 0.42621-0.07546-0.07450
  -1  -2  -2 2409.58 106.314   2 0.22280-0.30802 0.53481-0.67984-0.81330 0.66317
   1  -2   2 2198.27 118.032   3 0.66082-0.57564 0.63168-0.77648 0.40927-0.25936
  -1  -2  -3 11.5403 26.7214   2 0.05091-0.13663 0.73848-0.88355-0.67155 0.44669
  -1  -2  -3 21.5423 36.9611   5 0.79369-0.87923-0.60179 0.45701-0.08410-0.14056
   1  -2   3 25.2316 39.6152   3 0.67696-0.59127 0.65320-0.79802 0.34311-0.11854
   1  -2   3 68.5335 47.7179   1 0.56994-0.48430-0.66967 0.52473-0.47166 0.69641
   1  -2   4 1739.10 147.401   1 0.53658-0.45041-0.77482 0.62987-0.32982 0.62928
   1   2   4 1872.92 158.586   3 0.65441-0.56834 0.68334-0.53871-0.31874 0.61790
   1  -2   4 1741.93 145.780   3 0.68084-0.59465 0.65861-0.80344 0.32433-0.02512
  -1  -2  -4 1664.95 123.251   5 0.75660-0.84264-0.64598 0.50118-0.09673-0.20262
   1  -2   5 289.630 34.7813   5 0.25606-0.16951-0.94556 0.80084-0.19935 0.57336
   1   2   5 329.230 85.4809   3 0.68193-0.59535 0.70164-0.55703-0.20099 0.57480
  -1  -2  -5 391.518 66.3207   5 0.70516-0.79169-0.69937 0.55457-0.11245-0.26160
   1  -2   5 410.532 86.4254   3 0.68039-0.59368 0.65797-0.80281 0.32662 0.04724
  -1  -2  -6 18.1944 26.5067   5 0.63774-0.72476-0.75843 0.61362-0.13055-0.31819
   1  -2   6 85.9747 57.1515   3 0.67762-0.59040 0.65412-0.79898 0.33999 0.10852
   1   2   6 28.7615 38.0138   3 0.69671-0.60961 0.70877-0.56417-0.10405 0.55251
  -1  -2  -7 880.732 96.8150   5 0.55151-0.63904-0.81986 0.67504-0.15048-0.37296
   1  -2   7 900.119 144.138   3 0.67323-0.58550 0.64812-0.79299 0.35987 0.16330
   1   2   7 596.343 118.289   3 0.70396-0.61636 0.70945-0.56487-0.02114 0.54425
   1  -2   8 192.121 87.8102   3 0.66747-0.57923 0.64040-0.78529 0.38389 0.21393
   1   2   8 196.211 88.6496   3 0.70632-0.61821 0.70599-0.56142 0.05206 0.54570
   1  -2   9 151.172 98.1675   3 0.66042-0.57167 0.63117-0.77607 0.41070 0.26177
   1   2   9 235.121 92.1622   3 0.70518-0.61656 0.69954-0.55499 0.11837 0.55404
   1   2  10-55.9335 64.9000   3 0.70130-0.61216 0.69074-0.54620 0.17965 0.56741
   1  -2  10 159.065 89.8249   3 0.65211-0.56285 0.62051-0.76543 0.43948 0.30764
   1   2  11 427.929 142.438   3 0.69512-0.60547 0.67993-0.53541 0.23717 0.58455
   1  -2  11 323.283 126.149   3 0.64251-0.55274 0.60844-0.75337 0.46970 0.35208
   1  -3 -12 220.752 107.723   2 0.03644 0.04149 0.75235-0.97018-0.65703-0.23934
  -1   3  11 9055.26 572.524   3 0.67775-0.75631 0.65429-0.43733 0.33940 0.48115
  -1  -3  11 9405.65 602.159   3 0.56939-0.64777 0.52133-0.73856 0.63918 0.18146
   1  -3 -11 10139.5 583.229   2 0.02310 0.05533 0.76471-0.98249-0.64331-0.17833
  -1   3  10 836.290 174.657   3 0.68680-0.76588 0.66716-0.45018 0.29230 0.45360
  -1  -3  10 970.971 192.473   3 0.57562-0.65450 0.52852-0.74573 0.62756 0.11843
  -1  -3   9 10888.3 572.948   3 0.57935-0.65874 0.53285-0.75004 0.62041 0.05093
  -1   3   9 12402.4 582.349   3 0.69431-0.77390 0.67864-0.46164 0.24328 0.42797
  -1  -3   8 332.653 98.4353   3 0.58003-0.65993 0.53364-0.75081 0.61909-0.02241
  -1   3   8 271.527 93.9185   3 0.70022-0.78032 0.68870-0.47169 0.19162 0.40497
  -1  -3   7 20921.9 692.049   3 0.57671-0.65712 0.52978-0.74695 0.62549-0.10346
   1  -3  -7 20698.2 530.845   5 0.93645-0.85586-0.35011 0.13290-0.01680-0.50553
  -1   3   7 19331.3 622.347   3 0.70433-0.78494 0.69726-0.48024 0.13621 0.38574
  -1   3   6 325.039 82.5340   3 0.70628-0.78740 0.70410-0.48706 0.07519 0.37210
   1  -3  -6 282.794 75.8845   5 0.97206-0.89097-0.23475 0.01755 0.01202-0.45965
   1  -3  -6 235.017 72.7028   2 0.02738 0.05357 0.76079-0.97833-0.64774 0.19977
  -1  -3   6 396.795 101.955   3 0.56772-0.64865 0.51941-0.73655 0.64224-0.19486
  -1   3   5 22103.6 553.193   3 0.70526-0.78689 0.70864-0.49158 0.00536 0.36728
  -1  -3   5 21500.5 602.131   3 0.55008-0.63152 0.49920-0.71634 0.67295-0.30022
   1  -3  -5 21210.9 543.709   5 0.99144-0.90986-0.12675-0.09044 0.03805-0.41098
  -1  -3   5 21530.4 285.862   5 0.38274-0.46429-0.90538 0.68830-0.18153 0.55442
  -1  -3   4 4212.11 241.820   3 0.51823-0.60018 0.46322-0.68034 0.72221-0.42414
   1  -3  -4 4302.87 240.428   5 0.99813-0.91605-0.02750-0.18968 0.06121-0.35945
  -1   3   4 4514.19 223.861   3 0.69937-0.78152 0.70949-0.49241-0.07940 0.37738
  -1  -3   4 4417.73 152.582   5 0.64052-0.72258-0.75620 0.53910-0.12985 0.42804
   1  -3  -3 46339.0 721.045   2 0.16149-0.07903 0.61608-0.83347-0.76953 0.54576
   1  -3  -3 45249.2 734.144   5 0.99531-0.91273 0.06141-0.27858 0.08136-0.30491
  -1  -3   3 46318.9 543.410   5 0.76789-0.85043-0.63310 0.41599-0.09302 0.31651
  -1  -3   3 46529.9 735.567   3 0.46182-0.54428 0.40071-0.61781 0.79425-0.57083
  -1   3   3 46742.0 622.493   3 0.68360-0.76625 0.70260-0.48551-0.19199 0.41533
  -1  -3   2 9294.24 316.659   1 0.56376-0.64692-0.69633 0.47886-0.43971 0.58858
  -1  -3   2 9250.74 264.557   5 0.83452-0.91757-0.54604 0.32892-0.06856 0.21737
   1  -3  -2 9622.53 321.806   2 0.25173-0.16877 0.49277-0.71011-0.83102 0.68198
  -1   3   2 8647.41 293.719   4-0.73430 0.65139 0.31041-0.09335-0.60923 0.75779
  -1  -3   2 8913.01 301.987   3 0.36273-0.44570 0.29361-0.51069 0.88678-0.73801
  -1  -3   1 20156.2 417.491   1 0.58384-0.66753-0.56303 0.34558-0.58045 0.65461
  -1   3   1 18337.5 413.591   4-0.55002 0.46656 0.20439 0.01275-0.81391 0.88777
  -1  -3   1 19550.3 450.319   3 0.19794-0.28142 0.12082-0.33789 0.97404-0.89991
  -1  -3   1 20332.1 417.862   5 0.86846-0.95200-0.49222 0.27509-0.05394 0.12805
  -1   3   0 2134.73 154.582   4-0.23018 0.14617 0.03577 0.18144-0.97418 0.97335
  -1  -3   0 2182.97 146.140   5 0.88291-0.96695-0.46661 0.24948-0.04710 0.04651
  -1   3   0 2277.73 100.513   3 0.32085-0.40504 0.24915-0.03202 0.91586-0.91648
  -1   3  -1 39425.9 585.772   4 0.13908-0.22363-0.14462 0.36191-0.97847 0.90294
  -1  -3  -1 40551.3 635.085   5 0.88423-0.96876-0.46419 0.24705-0.04645-0.02883
   1  -3   1 38770.5 425.889   3 0.37737-0.29267 0.30925-0.52640 0.87534-0.80007
   1  -3   2 2151.04 122.753   3 0.55010-0.46489 0.49923-0.71639 0.67291-0.52299
  -1  -3  -2 1998.35 150.635   5 0.87522-0.96025-0.48048 0.26333-0.05079-0.09918
   1  -3   3 51529.6 684.647   3 0.60978-0.52406 0.56862-0.78580 0.55589-0.33131
   1  -3   3 50677.2 804.642   1 0.58181-0.49619-0.58930 0.37189-0.55609 0.78085
  -1  -3  -3 52239.1 780.401   5 0.85678-0.94231-0.51165 0.29449-0.05918-0.16549
  -1  -3  -3 52739.0 649.267   2 0.23679-0.32256 0.51480-0.73230-0.82211 0.59721
   1  -3   4 65.3982 39.7506   3 0.63325-0.54702 0.59699-0.81418 0.49640-0.19717
   1  -3   4 43.8973 40.7833   1 0.56163-0.47550-0.70439 0.48696-0.42959 0.72906
  -1  -3  -4 164.584 61.8245   5 0.82874-0.91477-0.55447 0.33729-0.07089-0.22848
  -1  -3  -4 126.717 42.6681   2 0.13643-0.22270 0.64643-0.86399-0.74940 0.44976
   1  -3   5 22836.5 581.531   3 0.64271-0.55597 0.60868-0.82589 0.46911-0.09522
   1  -3   5 23362.0 384.485   5 0.99292-0.90637 0.08725-0.30435 0.08711 0.28690
  -1  -3  -5 23489.9 540.191   5 0.79023-0.87675-0.60615 0.38897-0.08533-0.28873
   1   3   5 24476.8 627.098   3 0.66213-0.57558 0.68882-0.47184-0.29005 0.66384
   1  -3   5 22705.9 608.025   1 0.53251-0.44585-0.78351 0.56607-0.31580 0.68998
  -1  -3  -5 22750.3 500.862   2 0.07314-0.15991 0.71623-0.93383-0.69310 0.31873
   1  -3   6 1611.14 175.371   3 0.64549-0.55824 0.61216-0.82939 0.46062-0.01209
   1   3   6 1912.66 193.089   3 0.68493-0.59787 0.70334-0.48638-0.18451 0.63295
   1  -3   6 1896.36 98.1866   5 0.99161-0.90455-0.12540-0.09169 0.03837 0.41033
  -1  -3  -6 1962.33 161.232   5 0.73985-0.82687-0.66428 0.44709-0.10206-0.34669
   1  -3   7 21510.2 674.420   3 0.64444-0.55668 0.61085-0.82809 0.46385 0.05934
  -1  -3  -7 22377.7 527.568   5 0.67559-0.76311-0.72663 0.50944-0.12070-0.40275
   1   3   7 21990.3 693.674   3 0.69793-0.61036 0.70914-0.49219-0.09325 0.61635
   1   3   8 2742.48 267.526   3 0.70444-0.61636 0.70924-0.49231-0.01250 0.61025
   1  -3   8 2228.73 237.073   3 0.64080-0.55253 0.60631-0.82357 0.47479 0.12304
   1   3   9 9748.02 539.524   3 0.70635-0.61776 0.70534-0.48842 0.06047 0.61193
   1  -3   9 9103.76 506.006   3 0.63516-0.54638 0.59934-0.81661 0.49106 0.18142
   1   3  10 249.513 90.4718   3 0.70477-0.61567 0.69839-0.48149 0.12760 0.61945
   1  -3  10 105.097 70.2770   3 0.62781-0.53851 0.59033-0.80762 0.51115 0.23599
   1   3  11 7706.23 538.339   3 0.70035-0.61073 0.68894-0.47205 0.19026 0.63145
   1  -3  11 6635.79 491.982   3 0.61887-0.52906 0.57951-0.79681 0.53405 0.28774
  -1  -4  11 113.437 87.9610   3 0.53843-0.61677 0.48597-0.77557 0.69182 0.12884
   1  -4 -11 296.048 115.836   2 0.08576-0.00738 0.70308-0.99329-0.70493-0.11675
  -1   4  11 269.003 116.821   3 0.68525-0.76385 0.66490-0.37557 0.30108 0.51945
   1  -4 -10 7.19095 54.1232   2 0.08029-0.00140 0.70882-0.99899-0.69984-0.04711
  -1   4  10 168.355 81.7314   3 0.69354-0.77265 0.67740-0.38806 0.24896 0.49693
  -1  -4  10-133.110 83.5558   3 0.54270-0.62155 0.49081-0.78039 0.68502 0.06098
   1  -4  -9 101.730 74.8633   2 0.07958-0.00019 0.70957-0.99968-0.69917 0.02695
  -1  -4   9 49.6594 64.5472   3 0.54388-0.62324 0.49215-0.78171 0.68312-0.01177
  -1   4   9 142.666 76.7218   3 0.69999-0.77961 0.68828-0.39892 0.19401 0.47722
  -1   4   8 108.302 75.8699   3 0.70438-0.78452 0.69740-0.40802 0.13522 0.46136
   1  -4  -8 243.986 90.5522   2 0.08466-0.00478 0.70423-0.99430-0.70392 0.10643
  -1  -4   8 136.116 64.5149   3 0.54121-0.62108 0.48912-0.77867 0.68741-0.09071
   1  -4  -7 54.0745 55.4634   5 0.94304-0.86245-0.33222 0.04263-0.01226-0.51008
  -1  -4   7 189.413 84.2161   3 0.53344-0.61383 0.48034-0.76986 0.69959-0.17754
  -1   4   7 26.0632 48.1690   3 0.70632-0.78696 0.70446-0.41507 0.07104 0.45088
   1  -4  -7 104.716 58.3469   2 0.09698-0.01659 0.69107-0.98108-0.71520 0.19245
   1  -4  -6 131.775 62.7167   5 0.97119-0.89010-0.23831-0.05127 0.01114-0.45879
   1  -4  -6 203.403 72.2615   2 0.11840-0.03750 0.66731-0.95727-0.73414 0.28612
  -1  -4   6 175.934 71.2523   3 0.51854-0.59944 0.46357-0.75309 0.72177-0.27437
  -1   4   6 175.328 73.7897   3 0.70499-0.78614 0.70888-0.41947-0.00098 0.44826
  -1   4   5 758.619 111.178   3 0.69881-0.78048 0.70936-0.41994-0.08494 0.45756
   1  -4  -5 702.654 112.914   2 0.15139-0.06999 0.62850-0.91842-0.76157 0.38828
  -1  -4   5 803.215 75.4915   5 0.64784-0.72939-0.75027 0.46080-0.12800 0.50087
  -1  -4   5 714.562 121.396   3 0.49313-0.57453 0.43523-0.72473 0.75640-0.38366
   1  -4  -5 734.849 119.058   5 0.98810-0.90651-0.15172-0.13786 0.03211-0.40505
  -1   4   4 17.2509 32.1477   3 0.68433-0.76650 0.70301-0.41357-0.18792 0.48589
  -1  -4   4 30.8481 28.0383   5 0.77117-0.85322-0.62925 0.33978-0.09191 0.39010
  -1  -4   4 39.0252 42.6861   3 0.45158-0.53350 0.38950-0.67898 0.80562-0.50753
   1  -4  -4-30.9848 45.2651   5 0.99633-0.91424-0.07351-0.21606 0.05056-0.34881
  -1   4   3 28.5513 34.3560   3 0.65331-0.73600 0.68255-0.39310-0.32264 0.54596
  -1  -4   3 43.5837 51.1106   3 0.38500-0.46743 0.31743-0.60690 0.86910-0.64566
  -1  -4   3 31.7560 37.2264   5 0.83963-0.92217-0.53843 0.24895-0.06648 0.28996
   1  -4  -3 25.8830 47.8071   5 0.99820-0.91562-0.00486-0.28469 0.06639-0.28995
   1  -4  -2 2791.68 201.635   5 0.99594-0.91285 0.05291-0.34246 0.07946-0.22832
  -1   4   2 2572.22 171.758   4-0.72573 0.64284 0.30522-0.01574-0.62204 0.77053
  -1  -4   2 2855.46 192.649   3 0.28119-0.36413 0.20741-0.49686 0.93880-0.79002
  -1  -4   2 2832.73 177.617   5 0.87795-0.96099-0.47562 0.18613-0.04950 0.19829
  -1  -4   2 2908.66 200.145   1 0.57709-0.66028-0.62904 0.33911-0.51636 0.66524
   1  -4  -1 86.1271 53.1548   5 0.99168-0.90810 0.09834-0.38787 0.08956-0.16373
  -1  -4   1 94.3553 59.6409   3 0.13024-0.21369 0.05135-0.34078 0.99101-0.91687
  -1   4   1 110.428 53.9421   4-0.56161 0.47818 0.21080 0.07876-0.80434 0.87814
  -1  -4   1 20.2886 41.5662   5 0.89818-0.98172-0.43736 0.14786-0.03937 0.11347
   1   4  -1 48.6353 16.9952   4 0.05760 0.02605-0.10597 0.39573-0.99214 0.91777
   1  -4   0 1547.87 141.288   5 0.98746-0.90338 0.12972-0.41925 0.09645-0.09593
  -1  -4   0 1835.35 153.053   5 0.90656-0.99060-0.42016 0.13064-0.03486 0.03426
  -1   4   0 1859.62 150.921   4-0.29809 0.21411 0.07047 0.21916-0.95415 0.95324
   1  -4   1 2845.51 141.910   3 0.22321-0.13848 0.14697-0.43648 0.96509-0.88980
  -1  -4  -1 3134.10 112.469   4-0.54659 0.46186 0.20250-0.49211-0.81668 0.74165
  -1  -4  -1 3378.08 215.617   5 0.90625-0.99078-0.42082 0.13129-0.03503-0.04026
  -1   4  -1 3045.19 186.135   4 0.01517-0.09969-0.08558 0.37528-0.99599 0.92039
  -1  -4  -2 1708.12 158.956   5 0.89861-0.98364-0.43650 0.14697-0.03914-0.11084
   1  -4   2 1799.35 122.977   3 0.42250-0.33726 0.35785-0.64738 0.83545-0.68551
  -1   4  -2 1699.46 140.573   4 0.27459-0.35967-0.20739 0.49717-0.93666 0.78636
  -1  -4  -3 35.7645 49.5296   5 0.88395-0.96947-0.46471 0.17517-0.04659-0.17809
   1  -4   3 18.0457 34.3339   5 0.98951-0.90395 0.11542-0.40492 0.09332 0.13129
   1  -4   3 23.0779 36.0344   3 0.51926-0.43351 0.46438-0.75392 0.72074-0.49614
  -1  -4  -4 26.6293 37.2873   2 0.26332-0.34964 0.47520-0.76518-0.83755 0.53786
   1  -4   4 44.2539 40.5245   3 0.56640-0.48014 0.51789-0.80745 0.64463-0.34539
   1  -4   4 14.4550 46.5153   1 0.57334-0.48723-0.65214 0.36225-0.49150 0.79099
   1  -4   4-2.48729 32.2942   5 0.99532-0.90926 0.06121-0.35070 0.08131 0.21799
  -1  -4  -4 11.1474 51.2654   5 0.86191-0.94794-0.50324 0.21369-0.05691-0.24246
   1  -4   5 567.174 97.7001   3 0.59008-0.50330 0.54535-0.83493 0.59898-0.22509
   1   4   5 613.724 115.223   3 0.64243-0.55592 0.67450-0.38516-0.35897 0.73275
   1  -4   5 579.802 112.740   1 0.55170-0.46507-0.73669 0.44679-0.38658 0.76077
  -1  -4  -5 481.618 96.0449   5 0.83171-0.91823-0.55016 0.26060-0.06970-0.30437
   1  -4   5 723.814 86.9954   5 0.99808-0.91152-0.03077-0.25871 0.06046 0.31354
  -1  -4  -5 565.489 90.9846   2 0.19735-0.28417 0.56980-0.85983-0.79611 0.42169
   1  -4   6 252.713 84.8067   1 0.52437-0.43721-0.79935 0.50943-0.28895 0.73785
   1   4   6 241.263 86.1809   3 0.67187-0.58485 0.69540-0.40607-0.24966 0.69809
  -1  -4  -6 231.938 74.1213   5 0.79217-0.87918-0.60371 0.31414-0.08464-0.36412
   1  -4   6 201.840 74.2744   3 0.60165-0.51437 0.55897-0.84856 0.57432-0.12577
   1   4   7 180.609 78.3749   3 0.69005-0.60251 0.70600-0.41669-0.15340 0.67648
  -1  -4  -7 1.72664 40.9739   5 0.74174-0.82925-0.66226 0.37268-0.10147-0.42199
  -1  -4  -7 82.0532 56.1618   2 0.12120-0.20903 0.66411-0.95425-0.73655 0.21266
   1  -4   7 123.608 67.0394   3 0.60627-0.51847 0.56444-0.85404 0.56397-0.04077
  -1  -4  -8 19.9143 37.3746   2 0.10404-0.19238 0.68335-0.97353-0.72154 0.12292
   1  -4   8 203.553 86.8297   3 0.60643-0.51812 0.56463-0.85425 0.56361 0.03424
   1   4   8 42.0110 71.3929   3 0.70051-0.61247 0.70968-0.42038-0.06743 0.66516
   1   4   9 30.8425 58.6851   3 0.70545-0.61689 0.70842-0.41914 0.01055 0.66183
  -1  -4  -9 109.925 61.6543   2 0.09639-0.18523 0.69170-0.98193-0.71467 0.04132
   1  -4   9 85.1808 70.4624   3 0.60341-0.51460 0.56106-0.85069 0.57040 0.10211
   1  -4  10 262.283 119.586   3 0.59793-0.50860 0.55457-0.84422 0.58244 0.16471
   1   4  10 685.069 163.971   3 0.70619-0.61712 0.70344-0.41417 0.08231 0.66472
   1   4  11 24.5572 125.014   3 0.70357-0.61399 0.69546-0.40620 0.14922 0.67247
   1  -4  11 287.260 112.764   3 0.59034-0.50050 0.54566-0.83533 0.59845 0.22336
   1  -5 -11 7350.46 516.367   2 0.14765-0.06932 0.63304-0.99568-0.75857-0.06316
  -1   5  11 7872.71 546.963   3 0.69074-0.76937 0.67305-0.31136 0.26814 0.55238
   1  -5 -10 605.836 154.347   2 0.14594-0.06710 0.63510-0.99770-0.75718 0.01019
  -1   5  10 523.937 141.795   3 0.69817-0.77731 0.68504-0.32333 0.21167 0.53420
  -1  -5  10 713.680 174.279   3 0.50565-0.58447 0.44915-0.81109 0.73982 0.00620
  -1  -5   9 10981.7 600.268   3 0.50399-0.58332 0.44730-0.80923 0.74207-0.07070
  -1   5   9 9834.90 543.087   3 0.70341-0.78306 0.69510-0.33338 0.15170 0.51952
   1  -5  -9 10730.4 560.215   2 0.14932-0.06998 0.63102-0.99356-0.75991 0.08765
   1  -5  -8 195.796 80.9705   2 0.15871-0.07887 0.61952-0.98202-0.76737 0.16983
  -1   5   8 184.278 84.0678   3 0.70611-0.78628 0.70298-0.34124 0.08703 0.50954
  -1  -5   8 222.518 88.6820   3 0.49770-0.57754 0.44031-0.80222 0.75045-0.15373
   1  -5  -7 14183.9 571.760   2 0.17514-0.09479 0.59886-0.96131-0.77997 0.25717
   1  -5  -7 14511.9 559.141   5 0.94340-0.86280-0.33122-0.03075-0.01200-0.51034
  -1   5   7 14524.3 568.842   3 0.70563-0.78631 0.70818-0.34642 0.01589 0.50602
  -1  -5   7 13273.1 587.568   3 0.48535-0.56570 0.42661-0.78851 0.76627-0.24421
   1  -5  -6 4449.18 303.504   2 0.20016-0.11931 0.56603-0.92843-0.79808 0.35001
   1  -5  -6 4244.41 303.216   5 0.96765-0.88655-0.25235-0.10961 0.00769-0.45534
  -1   5   6 4247.85 286.839   3 0.70079-0.78197 0.70971-0.34794-0.06437 0.51163
  -1  -5   6 4016.50 302.111   3 0.46471-0.54558 0.40388-0.76576 0.79096-0.34355
  -1   5   5 10574.3 408.362   3 0.68935-0.77105 0.70567-0.34388-0.15789 0.53050
  -1  -5   5 11207.4 472.527   3 0.43241-0.51379 0.36861-0.73047 0.82567-0.45291
   1  -5  -5 11470.5 487.976   5 0.98341-0.90181-0.18049-0.18146 0.02520-0.39816
  -1  -5   5 11423.8 340.188   5 0.74426-0.82581-0.65955 0.29770-0.10068 0.47355
   1  -5  -5 10396.9 444.377   2 0.23470-0.15335 0.51782-0.88018-0.82083 0.44749
  -1  -5   5 11146.7 493.087   1 0.52376-0.60540-0.80046 0.43801-0.28701 0.66003
  -1   5   4 2844.62 196.770   3 0.66688-0.74908 0.69208-0.33028-0.27105 0.56901
  -1  -5   4 2799.22 227.216   3 0.38344-0.46532 0.31576-0.67760 0.87039-0.57228
  -1  -5   4 2550.39 175.458   5 0.82115-0.90319-0.56524 0.20339-0.07387 0.37204
  -1  -5   4 2830.59 241.065   1 0.54789-0.63006-0.74733 0.38490-0.37147 0.66978
   1  -5  -4 2632.09 231.432   5 0.99262-0.91053-0.11649-0.24545 0.04047-0.33874
   1  -5  -4 2621.03 220.750   2 0.27989-0.19804 0.44933-0.81163-0.84629 0.54769
  -1  -5   3 29032.8 725.462   1 0.56820-0.65089-0.67777 0.31535-0.46219 0.68580
   1  -5  -3 28096.2 719.916   5 0.99703-0.91444-0.06127-0.30066 0.05341-0.27698
  -1  -5   3 28249.5 679.714   3 0.31099-0.39339 0.23874-0.60057 0.92196-0.69851
  -1  -5   3 28360.5 617.119   5 0.86689-0.94943-0.49490 0.13303-0.05466 0.27814
  -1  -5   2 4432.44 265.603   3 0.20781-0.29072 0.13102-0.49284 0.97072-0.82191
   1  -5  -2 3889.32 266.361   5 0.99824-0.91515-0.01586-0.34607 0.06388-0.21275
   1   5  -2 4045.22 152.229   4 0.32759-0.24447-0.23140 0.59365-0.91336 0.76422
  -1  -5   2 3987.36 239.366   5 0.89376-0.97680-0.44608 0.08420-0.04166 0.19045
  -1   5   2 3989.47 228.181   4-0.72856 0.64570 0.30693 0.05496-0.61786 0.76628
  -1  -5   1 19905.1 590.296   3 0.07097-0.15439-0.00885-0.35295 0.99790-0.92375
   1  -5  -1 20748.9 585.519   5 0.99770-0.91412 0.01861-0.38052 0.07173-0.14591
  -1   5   1 21397.9 500.090   4-0.58535 0.50194 0.22401 0.13796-0.78365 0.85737
  -1  -5   1 20938.8 553.937   5 0.90840-0.99193-0.41626 0.05438-0.03384 0.10793
   1   5  -1 18637.4 265.965   4-0.29994 0.38361 0.07142 0.29076-0.95351 0.87907
  -1   5   0 5679.39 263.297   4-0.36609 0.28214 0.10575 0.25629-0.92729 0.92632
   1  -5   0 5851.34 303.631   5 0.99670-0.91262 0.04078-0.40269 0.07673-0.07622
  -1  -5   0 5779.71 301.346   5 0.91446-0.99849-0.40310 0.04121-0.03042 0.02982
  -1   5  -1 30275.6 627.955   4-0.09929 0.01479-0.02972 0.39183-0.99529 0.91961
  -1  -5  -1 30999.3 420.236   4-0.28960 0.20484 0.06611-0.42814-0.95701 0.88206
  -1  -5  -1 30670.9 708.359   5 0.91385-0.99838-0.40444 0.04254-0.03077-0.04453
   1  -5   1 32155.3 689.083   5 0.99620-0.91162 0.04907-0.41097 0.07859-0.00339
   1  -5   1 30139.7 563.153   3 0.11173-0.02696 0.03248-0.39436 0.99394-0.91864
   1  -5   2 2491.37 190.695   5 0.99666-0.91159 0.04146-0.40335 0.07689 0.07302
   1  -5   2 2472.01 159.694   3 0.30367-0.21839 0.23102-0.59291 0.92632-0.77637
  -1   5  -2 2524.44 178.817   4 0.14515-0.23019-0.14747 0.50966-0.97711 0.82674
  -1  -5  -2 2568.79 214.298   5 0.90742-0.99244-0.41835 0.05644-0.03439-0.11560
   1  -5   3 26429.8 559.579   3 0.42044-0.33465 0.35562-0.71753 0.83743-0.61283
   1  -5   3 25572.8 591.834   5 0.99781-0.91224 0.01529-0.37717 0.07098 0.15362
  -1  -5  -3 25090.3 675.551   5 0.89529-0.98081-0.44309 0.08117-0.04087-0.18381
  -1   5  -3 26189.8 602.039   4 0.32463-0.41022-0.23006 0.59233-0.91477 0.68970
   1  -5   4 4730.20 261.113   3 0.48750-0.40120 0.42899-0.79091 0.76358-0.46432
   1  -5   4 4763.16 319.334   1 0.57878-0.49270-0.61669 0.25433-0.52911 0.82861
  -1  -5  -4 4990.84 313.419   5 0.87713-0.96315-0.47708 0.11514-0.04989-0.24950
   1  -5   4 4623.73 248.242   5 0.99803-0.91196-0.03322-0.32865 0.05989 0.23940
   1  -5   5 13459.5 475.242   3 0.52588-0.43907 0.47181-0.83375 0.71104-0.33713
   1  -5   5 13643.2 556.221   1 0.56257-0.47596-0.70092 0.33855-0.43397 0.80818
  -1  -5  -5 13288.6 515.640   5 0.85227-0.93879-0.51889 0.15695-0.06114-0.31293
   1  -5   5 14486.8 431.315   5 0.99332-0.90676-0.10986-0.25200 0.04204 0.33195
  -1  -5  -6 31.8128 49.3908   5 0.81975-0.90676-0.56720 0.20525-0.07441-0.37436
   1   5   6 79.1068 66.1544   3 0.65946-0.57247 0.68695-0.32526-0.30026 0.74868
   1  -5   6 56.9556 42.5347   3 0.54769-0.46037 0.49648-0.85844 0.67691-0.22834
   1  -5   6 28.4217 53.4515   1 0.54006-0.45293-0.76693 0.40454-0.34219 0.79110
  -1  -5  -6 67.9040 52.4389   2 0.24781-0.33519 0.49861-0.86113-0.82874 0.37954
   1  -5   7 14211.5 572.468   3 0.55943-0.47160 0.50988-0.87185 0.65701-0.13380
   1   5   7 14826.8 608.942   3 0.68180-0.59430 0.70156-0.33989-0.20169 0.72476
  -1  -5  -7 14471.0 539.853   5 0.77831-0.86582-0.62077 0.25881-0.08949-0.43398
  -1  -5  -7 15417.6 532.243   2 0.21432-0.30220 0.54668-0.90924-0.80773 0.28380
   1  -5   7 13521.6 598.087   1 0.51342-0.42576-0.81800 0.45560-0.25493 0.77856
   1  -5   8 2803.48 277.767   3 0.56462-0.47629 0.51584-0.87783 0.64783-0.04996
   1   5   8 2517.34 271.013   3 0.69569-0.60767 0.70842-0.34675-0.11254 0.71025
  -1  -5  -8 2632.96 240.522   2 0.19187-0.28025 0.57709-0.93970-0.79223 0.19357
   1   5   9 8034.24 510.561   3 0.70335-0.61482 0.70963-0.34798-0.03108 0.70345
   1  -5   9 8396.15 507.930   3 0.56524-0.47639 0.51655-0.87855 0.64673 0.02579
   1   5  10 889.544 192.885   3 0.70625-0.61721 0.70654-0.34491 0.04416 0.70286
   1  -5  10 1410.70 227.659   3 0.56241-0.47304 0.51329-0.87531 0.65178 0.09539
   1  -5  11 6120.99 489.058   3 0.55679-0.46692 0.50686-0.86889 0.66159 0.16024
   1   5  11 6366.22 512.725   3 0.70534-0.61579 0.70001-0.33840 0.11442 0.70725
  -1   6  11 264.244 100.382   3 0.69460-0.77327 0.67910-0.24505 0.24109 0.57942
  -1  -6  10 8.38038 86.8638   3 0.46469-0.54348 0.40386-0.83816 0.79099-0.04495
  -1   6  10-50.7253 61.4591   3 0.70118-0.78036 0.69052-0.25645 0.18098 0.56487
   1  -6 -10 30.0944 77.9076   2 0.20856-0.12977 0.55462-0.98965-0.80386 0.05681
   1  -6  -9-56.7340 68.2217   2 0.21467-0.13539 0.54618-0.98117-0.80797 0.13565
  -1   6   9-28.2294 61.4713   3 0.70524-0.78492 0.69971-0.26563 0.11693 0.55427
  -1  -6   9 125.701 85.2866   3 0.46005-0.53935 0.39876-0.83305 0.79626-0.12488
   1  -6  -8-56.9208 65.4649   2 0.22660-0.14681 0.52943-0.96436-0.81574 0.21816
  -1  -6   8-15.1030 68.8031   3 0.45010-0.52991 0.38788-0.82216 0.80722-0.21049
  -1   6   8-24.5897 56.7539   3 0.70629-0.78649 0.70630-0.27220 0.04767 0.54888
   1  -6  -7 108.833 71.6484   2 0.24503-0.16474 0.50273-0.93761-0.82709 0.30425
  -1   6   7 139.862 75.6482   3 0.70351-0.78422 0.70959-0.27547-0.02859 0.55048
   1  -6  -7 289.427 88.4893   5 0.94014-0.85953-0.34025-0.09410-0.01429-0.50806
  -1  -6   7 168.050 93.4731   3 0.43333-0.51365 0.36961-0.80387 0.82474-0.30266
   1  -6  -6 139.704 75.8610   5 0.96215-0.88105-0.27256-0.16178 0.00269-0.45035
  -1  -6   6 76.5306 69.3456   1 0.51337-0.59451-0.81808 0.38316-0.25478 0.70252
   1  -6  -6 109.129 63.1912   2 0.27066-0.18986 0.46385-0.89869-0.84151 0.39340
  -1   6   6 195.423 81.5015   3 0.69545-0.77667 0.70833-0.27420-0.11441 0.56165
  -1  -6   6 169.666 83.9320   3 0.40754-0.48837 0.34168-0.77592 0.84949-0.40206
  -1  -6   5 720.641 108.056   5 0.78536-0.86690-0.61220 0.17797-0.08705 0.45990
   1  -6  -5 798.352 151.662   5 0.97733-0.89573-0.21149-0.22284 0.01770-0.39066
  -1   6   5 656.674 112.297   3 0.67954-0.76127 0.70022-0.26607-0.21342 0.58601
   1  -6  -5 910.205 150.674   2 0.30393-0.22263 0.41013-0.84492-0.85766 0.48428
  -1  -6   5 652.131 135.743   1 0.53696-0.61863-0.77398 0.33907-0.33116 0.70419
  -1  -6   5 835.735 144.027   3 0.36963-0.45097 0.30097-0.73520 0.88148-0.50870
  -1  -6   4 199.071 86.0473   3 0.31551-0.39737 0.24351-0.67772 0.91919-0.62107
  -1   6   4 166.258 63.0817   3 0.65105-0.73329 0.68090-0.24673-0.33052 0.62846
  -1  -6   4 208.056 73.2484   5 0.84143-0.92347-0.53571 0.10147-0.06573 0.36389
  -1  -6   4 203.258 80.7990   1 0.55759-0.63978-0.71849 0.28359-0.41132 0.70965
   1  -6  -4 233.084 93.2944   5 0.98720-0.90510-0.15773-0.27659 0.03067-0.32894
  -1  -6   3 212.744 81.5836   3 0.24049-0.32286 0.16491-0.59911 0.95811-0.73464
   1  -6  -3 162.731 75.8966   5 0.99310-0.91050-0.11204-0.32227 0.04152-0.26510
   1   6  -3 153.449 44.2192   4 0.36627-0.28367-0.24870 0.68344-0.89367 0.66975
  -1  -6   3 122.746 57.1036   5 0.87644-0.95897-0.47831 0.04406-0.05022 0.27369
  -1  -6   3 224.599 88.2825   1 0.57387-0.65659-0.64915 0.21427-0.49480 0.71841
   1  -6  -2 372.797 100.594   5 0.99622-0.91313-0.07523-0.35907 0.05016-0.19904
  -1   6   2 351.946 78.3122   4-0.74003 0.65720 0.31390 0.12041-0.60040 0.74875
   1   6  -2 270.530 45.6160   4 0.04300 0.04014-0.09897 0.53364-0.99372 0.84450
  -1  -6   2 222.621 81.8709   1 0.58382-0.66707-0.56338 0.12851-0.58014 0.72904
  -1  -6   2 404.104 101.681   5 0.89779-0.98082-0.43813 0.00388-0.03957 0.18835
  -1  -6   2 256.904 88.5088   3 0.14079-0.22366 0.06212-0.49630 0.98901-0.84019
   1   6  -1 140.513 26.2533   4-0.52263 0.60633 0.18935 0.24524-0.83521 0.76070
   1  -6  -1 250.655 91.7302   5 0.99760-0.91401-0.04824-0.38606 0.05643-0.13062
  -1   6   1 119.761 51.1484   4-0.61692 0.53353 0.24177 0.19261-0.75364 0.82729
  -1  -6   1 184.255 80.3967   3 0.01693-0.10032-0.06323-0.37094 0.99796-0.92380
  -1  -6   1 96.2876 62.6912   5 0.90976-0.99328-0.41336-0.02090-0.03309 0.10717
  -1   6   0 444.475 78.4774   4-0.43371 0.34978 0.14142 0.29304-0.89315 0.89210
   1  -6   0 470.706 103.217   5 0.99805-0.91397-0.03211-0.40218 0.06015-0.05964
  -1  -6   0 442.116 105.278   5 0.91481-0.99883-0.40233-0.03194-0.03022 0.02961
   1  -6   1 450.459 86.4562   3 0.02478 0.06002-0.05536-0.37888 0.99832-0.92300
  -1   6  -1 462.925 91.1511   4-0.20615 0.12167 0.02362 0.41092-0.97974 0.90399
  -1  -6  -1 573.028 113.682   5 0.91428-0.99880-0.40351-0.03078-0.03053-0.04478
   1  -6   1 461.587 106.957   5 0.99812-0.91354-0.02810-0.40618 0.06107 0.01413
  -1   6  -2 254.540 73.2550   4 0.01882-0.10385-0.08734 0.52195-0.99575 0.84530
  -1  -6  -2 342.394 97.3724   5 0.90876-0.99378-0.41549-0.01880-0.03364-0.11636
   1  -6   2 286.930 86.3844   5 0.99792-0.91284-0.03776-0.39651 0.05885 0.09105
   1  -6   2 292.608 69.2517   3 0.19928-0.11398 0.12221-0.55647 0.97360-0.82363
   1  -6   3 351.090 78.0722   3 0.32254-0.23673 0.25094-0.68521 0.91478-0.69016
   1  -6   3 441.275 96.7197   5 0.99694-0.91136-0.06305-0.37121 0.05299 0.17159
  -1   6  -3 374.137 84.5951   4 0.20132-0.28689-0.17369 0.60837-0.96232 0.73717
  -1  -6  -3 332.779 105.594   5 0.89835-0.98387-0.43701 0.00271-0.03927-0.18542
  -1   6  -4 61.5063 51.3318   4 0.33221-0.41833-0.23347 0.66823-0.91113 0.61128
   1  -6   4 58.2839 53.8859   5 0.99365-0.90757-0.10664-0.32761 0.04280 0.25649
   1  -6   4 2.09382 52.9704   1 0.58128-0.49523-0.59478 0.15995-0.55083 0.85034
   1  -6   4 76.4679 48.2795   3 0.40293-0.31660 0.33670-0.77099 0.85364-0.55437
  -1  -6  -4 31.9723 64.0155   5 0.88277-0.96878-0.46688 0.03257-0.04717-0.25222
   1  -6   5 199.813 72.5090   5 0.98484-0.89826-0.17232-0.26192 0.02717 0.34681
  -1  -6  -5 319.001 109.127   5 0.86145-0.94796-0.50400 0.06968-0.05711-0.31697
   1  -6   5 194.856 70.7649   3 0.45389-0.36705 0.39202-0.82632 0.80310-0.42917
   1  -6   5 378.870 121.161   1 0.56866-0.48208-0.67570 0.24085-0.46463 0.83885
  -1  -6  -6 183.765 78.2256   5 0.83362-0.92063-0.54736 0.11303-0.06893-0.37985
   1  -6   6 153.254 80.6367   3 0.48575-0.39840 0.42706-0.86137 0.76577-0.31720
   1  -6   6 312.308 111.127   1 0.54988-0.46278-0.74188 0.30702-0.37927 0.82820
   1   6   6 156.642 76.4996   3 0.64895-0.56199 0.67936-0.24530-0.33764 0.78604
  -1  -6  -7 146.565 90.7460   5 0.79824-0.88574-0.59598 0.16164-0.08246-0.44101
   1  -6   7 53.4450 66.8096   1 0.52661-0.43899-0.79518 0.36031-0.29619 0.81983
  -1  -6  -7 154.222 71.4527   2 0.29314-0.38107 0.42798-0.86298-0.85276 0.32878
   1  -6   7 89.4135 71.3536   3 0.50511-0.41725 0.44856-0.88289 0.74054-0.21731
   1   6   7 19.9285 53.9267   3 0.67429-0.58682 0.69697-0.26292-0.23872 0.76177
   1   6   8-126.680 86.3865   3 0.69086-0.60287 0.70639-0.27236-0.14802 0.74572
  -1  -6  -8 75.8999 72.7417   5 0.75399-0.84199-0.64889 0.21454-0.09758-0.50059
   1  -6   8 68.8836 66.6123   3 0.51603-0.42766 0.46075-0.89510 0.72537-0.12749
   1   6   9-41.2001 63.4533   3 0.70079-0.61229 0.70971-0.27570-0.06440 0.73675
   1  -6   9-112.586 80.1632   3 0.52094-0.43206 0.46626-0.90063 0.71830-0.04577
   1   6  10 136.571 97.1034   3 0.70555-0.61654 0.70830-0.27430 0.01329 0.73371
   1  -6  10 11.5689 60.6128   3 0.52137-0.43197 0.46674-0.90112 0.71768 0.02950
  -1   7  10 1199.54 212.503   3 0.70303-0.78224 0.69427-0.18784 0.15729 0.58855
  -1  -7  10 951.296 201.280   3 0.42011-0.49886 0.35526-0.86193 0.83775-0.09170
  -1   7   9 5750.92 434.321   3 0.70605-0.78577 0.70268-0.19622 0.09009 0.58110
  -1  -7   9 6094.32 478.647   3 0.41250-0.49176 0.34703-0.85369 0.84492-0.17353
   1  -7  -9 6575.37 478.425   2 0.27449-0.19525 0.45786-0.96528-0.84352 0.17116
  -1   7   8 1805.41 236.424   3 0.70568-0.78591 0.70810-0.20163 0.01747 0.57907
   1  -7  -8 1749.10 237.190   2 0.28755-0.20781 0.43706-0.94443-0.85009 0.25246
  -1  -7   8 1562.98 238.635   3 0.39905-0.47882 0.33253-0.83916 0.85708-0.26034
   1  -7  -8 1962.03 247.686   5 0.90640-0.82628-0.42051-0.08624-0.03495-0.56211
  -1  -7   7 9383.34 540.151   3 0.37826-0.45854 0.31020-0.81683 0.87462-0.35253
  -1   7   7 9595.93 500.069   3 0.70097-0.78171 0.70973-0.20324-0.06226 0.58415
   1  -7  -7 8996.69 504.410   2 0.30621-0.22597 0.40630-0.91362-0.85865 0.33576
   1  -7  -7 10151.4 546.077   5 0.93428-0.85367-0.35576-0.15097-0.01824-0.50412
  -1   7   6 5477.60 351.608   3 0.69036-0.77161 0.70616-0.19966-0.15135 0.59858
  -1  -7   6 5204.78 386.246   3 0.34809-0.42889 0.27802-0.78463 0.89754-0.45010
   1  -7  -6 5261.59 391.804   5 0.95494-0.87383-0.29671-0.21001-0.00332-0.44434
  -1  -7   6 4538.14 382.529   1 0.52412-0.60530-0.79980 0.29241-0.28816 0.73591
  -1   7   5 13374.9 510.375   3 0.67118-0.75294 0.69495-0.18844-0.25272 0.62530
  -1  -7   5 12656.8 606.095   1 0.54524-0.62694-0.75428 0.24690-0.36130 0.73434
   1  -7  -5 13369.6 609.933   5 0.96981-0.88820-0.24390-0.26281 0.00977-0.38275
  -1  -7   5 13762.6 598.370   3 0.30593-0.38724 0.23341-0.74000 0.92499-0.55220
  -1  -7   5 13462.8 496.359   5 0.80266-0.88420-0.59024 0.08363-0.08085 0.45370
   1  -7  -4 3804.42 323.491   5 0.98013-0.89803-0.19789-0.30882 0.02100-0.31928
  -1  -7   4 3312.26 290.795   3 0.24870-0.33052 0.17346-0.68003 0.95455-0.65641
  -1  -7   4 3484.45 267.700   5 0.84784-0.92987-0.52586 0.01924-0.06304 0.36120
  -1  -7   4 3964.33 332.072   1 0.56310-0.64532-0.69890 0.19153-0.43651 0.73484
  -1  -7   3 12189.8 502.370   5 0.87709-0.95961-0.47716-0.02947-0.04991 0.27337
   1  -7  -3 11574.0 550.716   5 0.98696-0.90435-0.15930-0.34739 0.03029-0.25388
  -1  -7   3 11837.6 551.007   1 0.57662-0.65937-0.63222 0.12487-0.51302 0.73665
  -1  -7   3 11221.6 516.595   3 0.17341-0.25575 0.09556-0.60212 0.98134-0.75785
  -1   7   2 2736.98 202.309   4-0.75779 0.67498 0.32484 0.18188-0.57159 0.71986
   1  -7  -2 2579.89 258.529   5 0.99119-0.90809-0.12882-0.37787 0.03756-0.18645
  -1  -7   2 1967.28 221.866   3 0.07859-0.16143-0.00114-0.50540 0.99742-0.84859
  -1  -7   2 2327.69 225.855   5 0.89548-0.97850-0.44272-0.06392-0.04078 0.18954
  -1   7   1 13249.3 426.061   4-0.65350 0.57014 0.26267 0.24413-0.71483 0.78841
   1  -7  -1 13263.8 559.435   5 0.99359-0.91000-0.10719-0.39948 0.04267-0.11686
  -1  -7   1 12628.6 524.064   5 0.90606-0.98958-0.42121-0.08544-0.03513 0.10921
  -1   7   0 5279.38 262.678   4-0.50060 0.41670 0.17736 0.32952-0.85110 0.84997
   1  -7   0 4641.80 324.537   5 0.99470-0.91060-0.09529-0.41138 0.04547-0.04497
  -1  -7   0 4389.03 319.481   5 0.91068-0.99470-0.41138-0.09528-0.03257 0.03195
  -1   7  -1 17597.1 507.776   4-0.30689 0.22244 0.07500 0.43194-0.95107 0.87525
  -1  -7  -1 16785.1 624.204   5 0.91035-0.99486-0.41209-0.09457-0.03276-0.04256
   1  -7   1 16901.9 607.901   5 0.99480-0.91021-0.09411-0.41255 0.04574 0.02945
  -1  -7  -2 2344.72 242.827   5 0.90555-0.99056-0.42229-0.08438-0.03542-0.11459
   1  -7   2 2239.93 221.319   5 0.99382-0.90873-0.10486-0.40179 0.04322 0.10667
  -1   7  -2 2544.83 211.568   4-0.10346 0.01846-0.02766 0.53468-0.99495 0.84443
   1  -7   2 2174.09 197.904   3 0.10783-0.02249 0.02852-0.53514 0.99447-0.84448
  -1   7  -3 11791.4 452.120   4 0.07569-0.16124-0.11461 0.62170-0.98982 0.76460
  -1  -7  -3 11008.9 535.380   5 0.89635-0.98186-0.44100-0.06569-0.04032-0.18438
   1  -7   3 12116.7 456.412   3 0.22960-0.14375 0.15359-0.66023 0.96259-0.73796
   1  -7   3 10954.8 474.709   5 0.99116-0.90558-0.12906-0.37758 0.03750 0.18708
  -1   7  -4 5543.99 326.430   4 0.21492-0.30101-0.17999 0.68716-0.95811 0.65819
   1  -7   4 5045.90 388.272   1 0.58234-0.49632-0.58336 0.07606-0.56173 0.86125
   1  -7   4 5425.51 321.746   3 0.31712-0.23076 0.24521-0.75186 0.91820-0.61891
  -1  -7  -4 4648.44 360.262   5 0.88254-0.96855-0.46729-0.03940-0.04728-0.25212
   1  -7   4 4974.76 318.189   5 0.98545-0.89937-0.16867-0.33796 0.02805 0.27123
  -1  -7  -5 14196.1 632.584   5 0.86367-0.95017-0.50032-0.00638-0.05612-0.31797
   1  -7   5 15671.0 551.226   5 0.97403-0.88745-0.22636-0.28026 0.01407 0.35990
   1  -7   5 14226.2 667.361   1 0.57196-0.48541-0.65958 0.15227-0.48319 0.85742
  -1   7  -5 17238.1 605.867   4 0.31556-0.40220-0.22598 0.73322-0.91901 0.54440
   1  -7   5 15870.3 579.679   3 0.37742-0.29055 0.30931-0.81598 0.87530-0.50136
   1  -7   6 1186.77 175.137   3 0.41802-0.33063 0.35300-0.85968 0.83974-0.39115
  -1  -7  -6 1100.48 186.172   5 0.83908-0.92608-0.53926 0.03255-0.06670-0.38208
   1   7   6 1041.32 176.135   3 0.64107-0.55414 0.67347-0.16705-0.36328 0.81166
   1  -7   6 1260.25 215.013   1 0.55588-0.46881-0.72401 0.21669-0.40396 0.85290
   1  -7   7 7014.86 427.480   3 0.44470-0.35681 0.38198-0.88868 0.81300-0.28975
   1  -7   7 7082.74 493.518   1 0.53532-0.44772-0.77758 0.27024-0.32543 0.84908
  -1  -7  -7 7956.94 480.801   5 0.80790-0.89540-0.58333 0.07661-0.07891-0.44457
   1   7   7 7199.38 464.461   3 0.66825-0.58081 0.69301-0.18660-0.26531 0.78834
   1  -7   8 2595.73 274.658   3 0.46148-0.37307 0.40033-0.90704 0.79465-0.19675
  -1  -7  -8 2642.91 280.267   5 0.76904-0.85704-0.63175 0.12502-0.09263-0.50555
   1   7   8 2500.12 289.969   3 0.68669-0.59874 0.70430-0.19791-0.17427 0.77196
   1  -7   8 2704.94 318.755   1 0.51124-0.42312-0.82140 0.31405-0.24843 0.84679
   1   7   9 4954.07 429.885   3 0.69833-0.60987 0.70924-0.20287-0.08954 0.76188
   1  -7   9 5131.63 415.347   3 0.47102-0.38210 0.41081-0.91754 0.78364-0.11109
   1  -7  10 2143.29 285.366   3 0.47507-0.38564 0.41527-0.92201 0.77883-0.03163
   1   7  10 1813.76 272.035   3 0.70455-0.61558 0.70918-0.20282-0.01027 0.75727
  -1  -8   9-51.6025 73.8714   3 0.36177-0.44100 0.29259-0.87160 0.88751-0.21610
  -1  -8   8 105.691 86.9501   3 0.34511-0.42486 0.27485-0.85386 0.89965-0.30289
   1  -8  -8-80.2263 86.2788   5 0.90021-0.82009-0.43326-0.14586-0.03829-0.55878
  -1  -8   7-116.140 87.4712   1 0.50932-0.59000-0.82431 0.24444-0.24274 0.76522
   1  -8  -7 17.4223 65.7711   5 0.92630-0.84568-0.37571-0.20341-0.02335-0.49903
  -1  -8   7 155.615 92.6649   3 0.32084-0.40110 0.24914-0.82813 0.91586-0.39375
  -1  -8   6-41.8544 71.6335   1 0.53108-0.61228-0.78643 0.20657-0.31097 0.75874
  -1   8   6-3.99759 52.5862   3 0.68642-0.76770 0.70415-0.12529-0.17591 0.62313
  -1  -8   6 59.5220 74.1367   3 0.28720-0.36796 0.21371-0.79268 0.93560-0.48814
   1  -8  -6 123.662 59.7367   5 0.94609-0.86498-0.32355-0.25555-0.01007-0.43761
  -1  -8   5 43.2904 85.5316   3 0.24209-0.32337 0.16658-0.74553 0.95743-0.58463
   1  -8  -5 67.7240 76.1298   5 0.96080-0.87919-0.27726-0.30183 0.00152-0.37451
  -1  -8   5 19.6090 75.5130   1 0.55019-0.63191-0.74103 0.16118-0.38048 0.75354
  -1   8   5 110.803 59.8095   3 0.66531-0.74710 0.69101-0.11214-0.27746 0.65002
  -1  -8   4 499.160 130.131   3 0.18336-0.26515 0.10580-0.68474 0.97854-0.68039
   1  -8  -4 435.647 138.677   5 0.97144-0.88933-0.23732-0.34177 0.01139-0.30968
  -1  -8   4 265.803 98.3242   5 0.84641-0.92843-0.52808-0.05092-0.06365 0.36179
  -1  -8   4 521.288 151.105   1 0.56601-0.64826-0.68728 0.10745-0.45081 0.74916
  -1  -8   3 13.3383 60.0537   3 0.10936-0.19166 0.03008-0.60900 0.99426-0.77076
   1  -8  -3 43.5745 67.8622   5 0.97885-0.89624-0.20423-0.37484 0.01946-0.24306
  -1  -8   3 222.218 110.279   1 0.57774-0.66052-0.62445 0.04463-0.52114 0.74478
  -1  -8   3 6.08560 61.9289   5 0.87233-0.95485-0.48554-0.09346-0.05215 0.27560
   1  -8  -2 272.881 119.433   5 0.98375-0.90065-0.17859-0.40048 0.02566-0.17456
  -1   8   2 156.840 61.6557   4-0.77990 0.69711 0.33873 0.24041-0.53218 0.68038
  -1  -8   2 180.114 80.7405   5 0.88905-0.97207-0.45515-0.12387-0.04406 0.19282
  -1  -8   2 251.221 98.8861   3 0.02000-0.10281-0.06015-0.51876 0.99812-0.84927
  -1   8   1 114.037 47.2291   4-0.69315 0.60982 0.28578 0.29343-0.66696 0.74046
   1  -8  -1 64.7701 80.0949   5 0.98669-0.90309-0.16101-0.41805 0.02989-0.10409
  -1  -8   1 33.2024 67.8356   5 0.89892-0.98244-0.43587-0.14316-0.03898 0.11304
  -1  -8   0 117.836 83.1835   5 0.90340-0.98741-0.42676-0.15228-0.03659 0.03595
  -1   8   0 94.4189 57.3532   4-0.56650 0.48262 0.21351 0.36578-0.80021 0.79901
   1  -8   0 45.3108 61.3510   5 0.98803-0.90393-0.15220-0.42685 0.03199-0.03150
  -1   8  -1 171.654 68.0789   4-0.40263 0.31821 0.12495 0.45442-0.90982 0.83393
   1  -8   1 2.09987 55.7625   5 0.98792-0.90332-0.15300-0.42604 0.03180 0.04338
  -1  -8  -1 168.369 92.3608   5 0.90332-0.98783-0.42692-0.15213-0.03663-0.03870
   1  -8   2 46.0147 67.9412   5 0.98615-0.90106-0.16437-0.41466 0.02908 0.12080
  -1   8  -2 135.239 68.4331   4-0.22152 0.13655 0.03138 0.54805-0.97627 0.82568
   1  -8   2 94.5396 65.8354   3 0.02642 0.05895-0.05372-0.52527 0.99838-0.84838
  -1  -8  -2 60.9702 61.3745   5 0.89909-0.98410-0.43553-0.14352-0.03889-0.11113
   1  -8   3 111.518 77.4241   5 0.98213-0.89654-0.18751-0.39151 0.02351 0.20106
   1  -8   3 65.8754 60.0994   3 0.14261-0.05673 0.06398-0.64298 0.98864-0.76399
  -1  -8  -3 97.5298 77.3021   5 0.89079-0.97630-0.45182-0.12724-0.04318-0.18154
  -1  -8  -4 214.414 108.117   5 0.87826-0.96426-0.47505-0.10402-0.04935-0.25006
   1  -8   4 335.412 103.212   3 0.23259-0.14620 0.15670-0.73572 0.96139-0.66209
   1  -8   4 108.243 73.6613   5 0.97459-0.88850-0.22392-0.35509 0.01467 0.28460
   1  -8   4 152.301 90.6333   1 0.58262-0.49663-0.57997 0.00021-0.56491 0.86444
   1  -8   5 157.321 80.7350   5 0.96129-0.87470-0.27559-0.30341 0.00194 0.37202
   1  -8   5 141.927 103.515   1 0.57354-0.48703-0.65101 0.07123-0.49275 0.86700
   1  -8   5 221.072 85.4593   3 0.29895-0.21204 0.22605-0.80509 0.92905-0.55510
  -1  -8  -5 64.7690 82.7911   5 0.86113-0.94763-0.50454-0.07454-0.05726-0.31684
  -1  -8  -6 110.172 94.9699   5 0.83884-0.92584-0.53961-0.03948-0.06680-0.38200
   1  -8   6 192.322 88.2473   3 0.34643-0.25901 0.27625-0.85530 0.89873-0.45012
   1  -8   6 92.1993 106.727   1 0.55932-0.47228-0.71261 0.13282-0.41903 0.86798
   1  -8   7 370.895 124.041   3 0.37955-0.29163 0.31159-0.89065 0.87358-0.35032
  -1  -8  -7 358.772 129.949   5 0.81067-0.89817-0.57962 0.00052-0.07787-0.44562
   1   8   7 143.477 154.012   3 0.66409-0.57668 0.69018-0.11141-0.28234 0.80536
   1  -8   7 474.511 167.752   1 0.54083-0.45326-0.76514 0.18533-0.34495 0.86861
  -1  -8  -8-7.56444 76.7815   5 0.77568-0.86367-0.62392 0.04481-0.09039-0.50780
   1  -8   8-119.577 75.4361   3 0.40189-0.31346 0.33559-0.91467 0.85457-0.25666
   1  -8   8 95.7512 103.632   1 0.51879-0.43070-0.80920 0.22938-0.27134 0.86972
   1   8   8-11.2635 68.4586   3 0.68363-0.59571 0.70262-0.12386-0.19181 0.78948
   1  -8   9 107.714 75.6726   3 0.41605-0.32711 0.35088-0.92997 0.84160-0.16903
   1   8   9 291.459 121.792   3 0.69639-0.60796 0.70866-0.12992-0.10675 0.77907
   1  -9  -8 3185.77 358.928   5 0.89150-0.81137-0.45046-0.20104-0.04282-0.55426
  -1  -9   8 3754.50 392.796   3 0.28880-0.36851 0.21539-0.86676 0.93473-0.33795
  -1  -9   7 4869.15 438.254   3 0.26168-0.34190 0.18699-0.83835 0.94858-0.42645
  -1  -9   7 3935.77 419.477   1 0.51499-0.59569-0.81549 0.16315-0.25968 0.78217
   1  -9  -7 4205.04 401.581   5 0.91638-0.83575-0.39882-0.25267-0.02931-0.49307
  -1  -9   6 1308.34 240.845   1 0.53523-0.61646-0.77776 0.12543-0.32512 0.77290
  -1  -9   6 1214.23 226.134   3 0.22544-0.30617 0.14928-0.80061 0.96423-0.51676
   1  -9  -6 1209.90 222.878   5 0.93561-0.85449-0.35231-0.29918-0.01736-0.43033
  -1  -9   5 6007.69 482.974   1 0.55279-0.63455-0.73351 0.08119-0.39101 0.76408
   1  -9  -5 6201.26 469.634   5 0.95024-0.86862-0.31131-0.34017-0.00698-0.36601
  -1  -9   5 6677.40 494.062   3 0.17853-0.25977 0.10082-0.75214 0.97993-0.60711
  -1  -9   4 3635.34 367.219   1 0.56718-0.64946-0.68228 0.02997-0.45683 0.75519
  -1  -9   4 3573.75 317.704   5 0.83980-0.92182-0.53817-0.11321-0.06641 0.36454
  -1  -9   4 3512.81 354.864   3 0.11957-0.20132 0.04046-0.69177 0.99279-0.69462
   1  -9  -4 3792.19 364.563   5 0.96110-0.87898-0.27624-0.37523 0.00178-0.30008
  -1  -9   3 6336.11 458.321   3 0.04786-0.13013-0.03216-0.61913 0.99865-0.77513
   1  -9  -3 6184.76 456.814   5 0.96889-0.88628-0.24755-0.40391 0.00887-0.23248
  -1  -9   3 6187.09 420.816   5 0.86374-0.94626-0.50019-0.15119-0.05609 0.27953
  -1  -9   3 6330.58 464.064   1 0.57784-0.66065-0.62377-0.02852-0.52185 0.74550
   1  -9  -2 3646.60 343.884   5 0.97418-0.89107-0.22572-0.42573 0.01423-0.16314
  -1  -9   2 3865.08 346.718   1 0.58415-0.66748-0.55794-0.09434-0.58501 0.73396
  -1  -9   2 4036.60 343.829   5 0.87953-0.96254-0.47278-0.17862-0.04874 0.19749
  -1  -9   1 9914.58 538.423   5 0.88907-0.97258-0.45511-0.19630-0.04405 0.11810
   1  -9  -1 9334.15 537.965   5 0.97737-0.89377-0.21129-0.44015 0.01775-0.09196
  -1  -9   0 7240.15 466.687   5 0.89358-0.97759-0.44643-0.20498-0.04175 0.04112
   1  -9   0 7436.81 472.656   5 0.97872-0.89462-0.20485-0.44658 0.01931-0.01883
   1  -9   1 10093.6 542.509   5 0.97826-0.89366-0.20710-0.44432 0.01877 0.05641
  -1  -9  -1 10300.5 568.896   5 0.89378-0.97829-0.44604-0.20539-0.04165-0.03368
  -1  -9  -2 3647.82 347.344   5 0.89004-0.97504-0.45326-0.19817-0.04356-0.10647
   1  -9   2 3551.86 318.427   5 0.97573-0.89064-0.21883-0.43258 0.01591 0.13396
   1  -9   3 5386.36 385.693   5 0.97053-0.88494-0.24101-0.41039 0.01048 0.21408
  -1  -9  -3 5436.67 432.814   5 0.88244-0.96794-0.46747-0.18397-0.04733-0.17739
  -1  -9  -4 3156.91 339.634   5 0.87087-0.95686-0.48808-0.16337-0.05283-0.24659
   1  -9   4 3132.17 291.952   5 0.96150-0.87541-0.27483-0.37656 0.00213 0.29713
   1  -9   4 3149.06 352.271   1 0.58239-0.49643-0.58279-0.06944-0.56226 0.86181
  -1  -9  -5 4922.31 432.511   5 0.85501-0.94151-0.51451-0.13696-0.05995-0.31416
   1  -9   5 4560.81 434.777   1 0.57397-0.48748-0.64859-0.00366-0.49541 0.86967
   1  -9   6 2719.64 354.019   1 0.56097-0.47396-0.70681 0.05454-0.42651 0.87547
  -1  -9  -6 3060.48 345.796   5 0.83441-0.92140-0.54620-0.10527-0.06861-0.38020
  -1  -9  -7 3907.90 386.056   5 0.80844-0.89592-0.58262-0.06886-0.07871-0.44479
   1   9   7 3203.45 335.746   3 0.66199-0.57461 0.68872-0.03759-0.29060 0.81361
   1  -9   7 4150.05 438.305   1 0.54398-0.45644-0.75747 0.10520-0.35656 0.88023
   1   9   8 782.331 177.167   3 0.68191-0.59402 0.70163-0.05051-0.20111 0.79877
  -1  -9  -8 1083.29 208.258   5 0.77627-0.86425-0.62322-0.02827-0.09019-0.50801
   1  -9   8 1111.26 250.604   1 0.52355-0.43549-0.80085 0.14856-0.28632 0.88471
  -1 -10   7 397.778 147.145   3 0.20119-0.28138 0.12418-0.84790 0.97297-0.45083
   1 -10  -7 299.565 145.705   5 0.90459-0.82396-0.42429-0.29959-0.03594-0.48645
  -1 -10   6 117.153 107.319   1 0.53723-0.61849-0.77339 0.04859-0.33209 0.77989
   1 -10  -6 182.596 106.920   5 0.92347-0.84234-0.38247-0.34139-0.02509-0.42261
  -1 -10   6-131.262 96.7560   3 0.16319-0.24389 0.08506-0.80877 0.98399-0.53651
   1 -10  -5 680.960 181.552   5 0.93806-0.85643-0.34585-0.37800-0.01572-0.35729
  -1 -10   5 335.684 140.699   1 0.55365-0.63543-0.73094 0.00615-0.39455 0.76763
  -1 -10   5 509.824 159.485   3 0.11545-0.19666 0.03627-0.75996 0.99341-0.62057
  -1 -10   4 10.5204 84.1867   3 0.05721-0.13893-0.02274-0.70093 0.99848-0.70029
   1 -10  -4 155.168 96.6943   5 0.94908-0.86696-0.31480-0.40905-0.00786-0.29045
  -1 -10   4-11.5617 74.6135   5 0.82931-0.91132-0.55365-0.17011-0.07066 0.36879
  -1 -10   4-170.473 113.069   1 0.56709-0.64940-0.68269-0.04208-0.45634 0.75471
   1 -10  -3-176.606 105.330   5 0.95711-0.87449-0.28969-0.43414-0.00157-0.22204
  -1 -10   3-44.4001 83.2766   1 0.57715-0.65999-0.62861-0.09615-0.51682 0.74048
  -1 -10   3 68.0830 84.4356   5 0.85209-0.93460-0.51917-0.20460-0.06122 0.28465
  -1 -10   2 19.1379 73.9777   5 0.86740-0.95041-0.49402-0.22975-0.05443 0.20317
  -1 -10   2 54.1897 72.5630   1 0.58346-0.66682-0.56888-0.15586-0.57515 0.72410
   1 -10  -2-5.54577 80.9938   5 0.96261-0.87949-0.27096-0.45287 0.00309-0.15201
  -1 -10   1 76.2634 83.7028   5 0.87686-0.96037-0.47755-0.24623-0.05001 0.12406
   1 -10  -1 12.4029 77.3329   5 0.96588-0.88227-0.25905-0.46477 0.00604-0.08026
  -1 -10   0 19.2708 69.1746   5 0.88153-0.96553-0.46915-0.25465-0.04777 0.04712
   1 -10   0 167.324 103.979   5 0.96710-0.88299-0.25448-0.46933 0.00717-0.00670
  -1 -10  -1 48.9252 107.718   5 0.88203-0.96653-0.46822-0.25558-0.04753-0.02782
   1 -10   1 0.38926 82.7834   5 0.96621-0.88160-0.25783-0.46597 0.00634 0.06883
   1 -10   2 131.782 82.5098   5 0.96294-0.87784-0.26978-0.45401 0.00338 0.14648
  -1 -10  -2 109.352 92.0092   5 0.87872-0.96372-0.47423-0.24958-0.04913-0.10091
  -1 -10  -3 2.71432 95.1934   5 0.87169-0.95718-0.48666-0.23717-0.05245-0.17228
   1 -10   3-43.6001 65.6611   5 0.95667-0.87107-0.29112-0.43266-0.00193 0.22648
   1 -10   4 265.573 130.808   1 0.58170-0.49577-0.59045-0.13426-0.55500 0.85456
   1 -10   4 319.757 106.720   5 0.94634-0.86025-0.32283-0.40094-0.00988 0.30913
  -1 -10  -4 87.4412 82.3264   5 0.86085-0.94684-0.50499-0.21884-0.05738-0.24204
   1 -10   5 452.605 154.531   1 0.57351-0.48706-0.65117-0.07355-0.49257 0.86684
  -1 -10  -5 548.038 176.486   5 0.84596-0.93245-0.52877-0.19507-0.06383-0.31029
   1 -10   6 95.3883 107.159   1 0.56126-0.47428-0.70577-0.01897-0.42784 0.87682
  -1 -10  -6 420.674 146.832   5 0.82662-0.91360-0.55751-0.16634-0.07173-0.37709
  -1 -10  -7 335.157 161.357   5 0.80227-0.88975-0.59076-0.13310-0.08099-0.44252
   1 -11  -5 3936.56 418.145   5 0.92418-0.84255-0.38078-0.41545-0.02465-0.34836
  -1 -11   5 3705.57 423.287   1 0.55311-0.63492-0.73257-0.06469-0.39231 0.76540
  -1 -11   4 4964.90 478.563   1 0.56595-0.64829-0.68751-0.10973-0.45053 0.74892
   1 -11  -4 4941.00 457.944   5 0.93532-0.85319-0.35309-0.44314-0.01756-0.28076
  -1 -11   4 4751.55 414.307   5 0.81557-0.89758-0.57296-0.22317-0.07601 0.37413
  -1 -11   3 4737.70 451.703   1 0.57576-0.65863-0.63777-0.15945-0.50713 0.73080
   1 -11  -3 5701.56 486.230   5 0.94349-0.86087-0.33097-0.46525-0.01194-0.21168
  -1 -11   3 4812.52 421.966   5 0.83775-0.92026-0.54124-0.25491-0.06725 0.29067
  -1 -11   2 2947.37 337.322   5 0.85291-0.93591-0.51788-0.27828-0.06087 0.20960
   1 -11  -2 3407.75 373.264   5 0.94908-0.86596-0.31479-0.48142-0.00786-0.14107
  -1 -11   2 2992.43 347.109   1 0.58231-0.66571-0.58366-0.21356-0.56145 0.71041
  -1 -11   1 3486.99 362.684   5 0.86246-0.94596-0.50233-0.29383-0.05666 0.13070
   1 -11  -1 3847.88 393.704   5 0.95232-0.86870-0.30495-0.49125-0.00539-0.06885
  -1 -11   0 2279.44 306.263   5 0.86736-0.95136-0.49409-0.30208-0.05444 0.05379
   1 -11   0 2934.64 336.287   5 0.95330-0.86919-0.30189-0.49430-0.00462 0.00508
   1 -11   1 2625.39 317.861   5 0.95194-0.86733-0.30611-0.49006-0.00568 0.08083
  -1 -11  -1 2740.67 331.012   5 0.86819-0.95269-0.49267-0.30351-0.05406-0.02129
  -1 -11  -2 2755.94 347.048   5 0.86528-0.95027-0.49762-0.29858-0.05539-0.09465
   1 -11   2 2965.55 327.514   5 0.94793-0.86282-0.31819-0.47797-0.00872 0.15857
   1 -11   3 3360.49 343.313   5 0.94067-0.85506-0.33881-0.45735-0.01393 0.23847
  -1 -11  -3 3722.25 405.574   5 0.85873-0.94422-0.50848-0.28772-0.05832-0.16642
   1 -11   4 2810.63 370.442   1 0.58053-0.49463-0.60190-0.19527-0.54388 0.84346
   1 -11   4 3084.49 328.228   5 0.92914-0.84303-0.36877-0.42738-0.02157 0.32080
  -1 -11  -4 3019.53 373.289   5 0.84848-0.93447-0.52485-0.27136-0.06277-0.23667
   1 -11   5 2069.52 334.691   1 0.57229-0.48587-0.65781-0.13937-0.48518 0.85946
  -1 -11  -5 2290.15 329.280   5 0.83434-0.92082-0.54631-0.24991-0.06864-0.30549
  -1 -12   3 35.0782 82.9545   5 0.82089-0.90339-0.56560-0.30293-0.07397 0.29738
  -1 -12   3 133.482 119.347   1 0.57366-0.65656-0.65036-0.21934-0.49347 0.71716
  -1 -12   2 121.553 109.527   1 0.58059-0.66401-0.60138-0.26831-0.54440 0.69338
   1 -12  -2 26.7501 75.8666   5 0.93359-0.85046-0.35756-0.51103-0.01870-0.13024
  -1 -12   2 103.136 98.4026   5 0.83612-0.91912-0.54367-0.32487-0.06791 0.21664
  -1 -12   1-148.706 116.386   5 0.84591-0.92940-0.52885-0.33969-0.06386 0.13788
   1 -12  -1 256.429 122.956   5 0.93670-0.85308-0.34945-0.51913-0.01663-0.05761
  -1 -12   0 17.7584 103.559   5 0.85112-0.93511-0.52071-0.34785-0.06164 0.06097
   1 -12   0-24.7983 87.3246   5 0.93739-0.85327-0.34764-0.52093-0.01617 0.01662
   1 -12   1 69.5787 94.5191   5 0.93551-0.85090-0.35257-0.51599-0.01743 0.09257
  -1 -12  -1 157.678 112.946   5 0.85230-0.93679-0.51884-0.34973-0.06113-0.01423
   1 -12   2 483.148 148.476   5 0.93076-0.84564-0.36474-0.50381-0.02053 0.17037
  -1 -12  -2-167.793 124.758   5 0.84977-0.93475-0.52284-0.34573-0.06222-0.08784
   1 -12   3 190.917 108.098   5 0.92251-0.83690-0.38472-0.48382-0.02567 0.25020
  -2   0  11 40.5479 70.0025   3 0.61149-0.77405 0.57066-0.57075 0.55189 0.26813
  -2   0  10 10351.4 568.833   3 0.62019-0.78326 0.58110-0.58118 0.53077 0.21460
  -2   0   9 9.04236 57.2484   3 0.62718-0.79076 0.58956-0.58962 0.51282 0.15789
  -2   0   8 14602.9 585.846   3 0.63224-0.79634 0.59575-0.59580 0.49918 0.09688
  -2   0   7 78.6558 57.8966   3 0.63499-0.79959 0.59912-0.59915 0.49155 0.02986
  -2   0   6 25816.1 663.956   3 0.63460-0.79971 0.59864-0.59866 0.49265-0.04589
  -2   0   5-15.8736 40.7742   3 0.62938-0.79501 0.59225-0.59225 0.50695-0.13484
  -2   0   4 39796.5 672.808   3 0.61555-0.78168 0.57552-0.57550 0.54220-0.24474
  -2   0   3-8.65004 29.1565   3 0.58354-0.75019 0.53773-0.53770 0.61219-0.38938
  -2   0   2 54995.1 608.327   3 0.50646-0.67362 0.45006-0.45002 0.73871-0.59056
  -2   0   2 55273.3 672.037   4-0.71529 0.54821 0.29894-0.29915-0.63705 0.78522
  -2   0   2 54116.9 540.567   5-0.35554 0.18842-0.90603 0.90606-0.23193 0.38020
  -2   0   1 35.9391 28.7085   3 0.30950-0.47717 0.23716-0.23710 0.92286-0.84936
  -2   0   1 7.71398 40.8784   4-0.48337 0.31574 0.16803-0.16816-0.86279 0.93626
  -2   0   1-1.75489 26.2218   5-0.20323 0.03561-0.95159 0.95161-0.23199 0.30556
  -2   0   0 20942.2 480.693   4-0.08408-0.08409-0.03721 0.03715-0.99632 0.99508
  -2   0   0 22897.1 362.767   5-0.08406-0.08406-0.97015 0.97016-0.22812 0.22700
   2   0   0 23460.1 283.327   2 0.08409 0.08414 0.70484-0.70472-0.70338 0.70451
  -2   0  -1-0.86804 28.7163   5-0.00181-0.16680-0.97472 0.97472-0.22357 0.14776
  -2   0  -1 29.3684 17.3858   2 0.27308-0.44181 0.46007-0.46023-0.84279 0.76692
  -2   0  -1 38.6863 46.5181   4 0.30843-0.47715-0.22276 0.22277-0.92226 0.84633
  -2   0  -2 43455.5 528.978   5 0.04438-0.21349-0.97437 0.97437-0.22035 0.06984
   2   0   2 44338.5 391.503   1 0.56982-0.40053-0.67025 0.67030-0.47099 0.62159
  -2   0  -3 3.40451 24.1633   5 0.05748-0.22709-0.97390 0.97388-0.21934-0.00586
   2   0   3 22.4610 33.9891   3 0.65524-0.48553 0.68394-0.68406-0.31577 0.54088
   2   0   4 52690.8 789.862   3 0.68438-0.51416 0.70304-0.70317-0.18763 0.48739
  -2   0  -4 54156.4 618.219   5 0.04057-0.21067-0.97448 0.97446-0.22063-0.07927
   2   0   5-7.11364 41.9399   3 0.69839-0.52765 0.70926-0.70941-0.08900 0.46341
  -2   0  -5-3.64154 24.2143   5-0.00435-0.16624-0.97467 0.97464-0.22373-0.15086
   2   0   6 24407.4 657.001   3 0.70467-0.53343 0.70911-0.70928-0.00790 0.45697
  -2   0  -6 24253.4 419.129   5-0.07714-0.09396-0.97079 0.97075-0.22780-0.22149
   2   0   7 26.8066 51.2333   3 0.70635-0.53460 0.70521-0.70539 0.06217 0.46155
   2   0   8 14233.2 589.476   3 0.70489-0.53263 0.69873-0.69893 0.12494 0.47343
   2   0   9 13.6883 59.6482   3 0.70104-0.52826 0.69024-0.69045 0.18265 0.49037
   2   0  10 9309.38 546.077   3 0.69517-0.52188 0.68002-0.68025 0.23674 0.51093
   2   0  11 224.984 98.7141   3 0.68751-0.51371 0.66821-0.66845 0.28815 0.53417
  -2   1  11 128.705 100.827   3 0.62953-0.79212 0.59243-0.52016 0.50656 0.31345
  -2  -1  11 44.7462 91.6493   3 0.59017-0.75270 0.54546-0.61792 0.59879 0.22124
  -2   1  10 249.363 96.1027   3 0.63904-0.80215 0.60413-0.53184 0.47996 0.26540
  -2  -1  10 153.668 106.103   3 0.59769-0.76073 0.55430-0.62674 0.58295 0.16243
  -2   1   9 281.608 93.6151   3 0.64712-0.81073 0.61420-0.54190 0.45555 0.21515
  -2  -1   9 438.066 126.671   3 0.60310-0.76665 0.56069-0.63312 0.57109 0.09964
  -2  -1   8 434.514 115.423   3 0.60602-0.77007 0.56414-0.63655 0.56454 0.03154
  -2   1   8 457.195 118.826   3 0.65370-0.81783 0.62254-0.55022 0.43417 0.16188
  -2   1   7 158.340 74.7873   3 0.65865-0.82328 0.62887-0.55654 0.41709 0.10431
  -2  -1   7 140.492 69.5347   3 0.60572-0.77029 0.56379-0.63618 0.56522-0.04379
   2  -1  -6 64.4893 33.5895   5 0.98987-0.82473 0.11279-0.18524 0.09274-0.53980
  -2   1   6 58.9174 42.9787   3 0.66159-0.82674 0.63269-0.56034 0.40641 0.04033
  -2  -1   6 69.3597 52.9379   3 0.60088-0.76597 0.55806-0.63044 0.57600-0.12923
  -2   1   5-5.05513 39.3585   3 0.66175-0.82741 0.63289-0.56053 0.40584-0.03375
  -2  -1   5 2.32935 44.9290   3 0.58898-0.75457 0.54407-0.61644 0.60124-0.22911
  -2   1   4 1207.51 119.621   3 0.65712-0.82329 0.62691-0.55453 0.42246-0.12502
  -2  -1   4 1244.09 130.870   3 0.56483-0.73093 0.51608-0.58843 0.64746-0.34999
  -2  -1   3 2116.01 150.111   3 0.51734-0.68395 0.46222-0.53455 0.72350-0.50068
  -2   1   3 1918.61 126.822   3 0.64195-0.80863 0.60774-0.53535 0.47137-0.24858
  -2   1   3 2170.24 159.856   4-0.78787 0.62137 0.34383-0.27170-0.51683 0.73962
  -2  -1   3 1946.39 101.428   5-0.13977-0.02685-0.96326 0.89092-0.23034 0.45329
  -2  -1   2 1038.27 79.1420   5 0.05949-0.22660-0.97381 0.90146-0.21919 0.36745
  -2   1   2 1030.27 109.917   4-0.66812 0.50107 0.27114-0.19893-0.69794 0.84603
  -2  -1   2 1093.07 91.2489   4-0.78146 0.61436 0.33973-0.41235-0.52922 0.67746
  -2  -1   2 1205.44 107.657   3 0.42263-0.58976 0.35800-0.43032 0.83532-0.68715
  -2   1   2 1061.65 81.9382   3 0.59493-0.76212 0.55105-0.47864 0.58884-0.44071
  -2  -1   1 1089.36 84.8302   5 0.20494-0.37255-0.95673 0.88437-0.20538 0.27895
  -2   1   1 1154.94 67.0678   3 0.40840-0.57610 0.34261-0.27018 0.84870-0.77521
  -2  -1   1 1233.70 109.805   3 0.23936-0.40700 0.16374-0.23604 0.95859-0.88507
   2  -1  -1 1094.26 62.0668   3 0.60805-0.44035 0.56656-0.63898 0.55989-0.63338
  -2  -1   1 1226.43 87.4053   4-0.56356 0.39591 0.21188-0.28443-0.80270 0.87624
  -2   1   1 1131.34 117.923   4-0.44568 0.27808 0.14780-0.07552-0.88626 0.95966
   2  -1  -1 1110.73 88.2195   2 0.09620 0.07147 0.69191-0.76428-0.71449 0.64085
  -2  -1   0 400.895 59.0720   5 0.30211-0.47021-0.93309 0.86072-0.19336 0.19223
   2  -1   0 442.680 49.5546   3 0.11518 0.05303 0.03599-0.10843 0.99345-0.99228
  -2  -1   0 323.302 66.7787   4-0.08357-0.08463-0.03746-0.03501-0.99635 0.99519
   2  -1   0 395.421 54.3297   2 0.28774-0.11957 0.43675-0.50907-0.85018 0.85127
  -2   1   0 429.841 93.9099   4-0.11014-0.05801-0.02435 0.09671-0.99437 0.99307
  -2  -1  -1 1499.25 104.414   5 0.35918-0.52779-0.91427 0.84190-0.18517 0.10935
  -2   1  -1 1709.23 135.443   4 0.22707-0.39576-0.18560 0.25803-0.95414 0.87814
  -2   1  -2 2624.82 130.101   5-0.35158 0.18247-0.90755 0.97992-0.23201 0.08151
   2  -1   2 2587.91 129.484   3 0.67523-0.50599 0.69756-0.77003-0.23439 0.38486
  -2  -1  -2 2660.23 142.014   5 0.38379-0.55289-0.90497 0.83258-0.18136 0.03085
  -2  -1  -3 4475.95 136.874   1 0.54165-0.71150-0.76318 0.69068-0.34794 0.12264
  -2   1  -3 4068.73 162.065   5-0.33432 0.16472-0.91395 0.98631-0.23230 0.00711
  -2  -1  -3 4212.01 180.403   5 0.38169-0.55129-0.90579 0.83340-0.18169-0.04352
   2  -1   3 4386.11 196.044   3 0.69647-0.52673 0.70869-0.78118-0.10602 0.33114
   2  -1   3 4012.58 177.308   1 0.56742-0.39763-0.68122 0.60878-0.45809 0.68342
   2  -1   4 881.812 105.654   3 0.70414-0.53388 0.70938-0.78188-0.01805 0.31782
  -2   1  -4 1054.58 85.1719   5-0.34622 0.17611-0.90957 0.98193-0.23211-0.06778
   2  -1   4 1130.93 109.219   1 0.52220-0.35189-0.80327 0.73082-0.28204 0.58207
   2   1   4 1019.17 121.679   3 0.65233-0.48214 0.68183-0.60961-0.32608 0.62583
  -2  -1  -4 1036.25 92.9604   5 0.35666-0.52676-0.91519 0.84278-0.18555-0.11436
   2   1   5 45.1047 49.6120   3 0.68027-0.50957 0.70066-0.62845-0.20969 0.58409
   2  -1   5 50.2131 42.6273   3 0.70632-0.53555 0.70604-0.77855 0.05135 0.32308
  -2  -1  -5 28.9283 30.1096   5 0.31061-0.48121-0.93052 0.85811-0.19219-0.18241
   2  -1   6 670.979 113.459   3 0.70547-0.53419 0.70043-0.77296 0.11083 0.33825
   2   1   6 678.493 120.419   3 0.69561-0.52440 0.70839-0.63619-0.11313 0.56218
  -2  -1  -6 785.644 87.5762   5 0.24380-0.41489-0.94850 0.87607-0.20085-0.24844
   2   1   7 1584.74 189.780   3 0.70341-0.53169 0.70962-0.63743-0.03017 0.55387
   2  -1   7 1313.56 173.002   3 0.70252-0.53073 0.69319-0.76573 0.16443 0.35930
  -2  -1  -7 1493.85 117.834   5 0.15462-0.32620-0.96506 0.89262-0.21071-0.31328
   2   1   8 129.220 77.2847   3 0.70624-0.53401 0.70660-0.63444 0.04330 0.55505
   2  -1   8 78.1463 54.3766   3 0.69788-0.52558 0.68454-0.75710 0.21427 0.38411
   2   1   9 389.276 116.957   3 0.70550-0.53275 0.70053-0.62838 0.10996 0.56305
   2  -1   9 375.730 107.855   3 0.69173-0.51892 0.67458-0.74716 0.26156 0.41147
   2  -1  10 177.240 86.8524   3 0.68416-0.51084 0.66333-0.73592 0.30706 0.44063
   2   1  10 14.4335 84.9861   3 0.70196-0.52871 0.69205-0.61992 0.17161 0.57604
   2   1  11 109.511 78.7874   3 0.69609-0.52232 0.68152-0.60940 0.22951 0.59280
   2  -1  11 197.133 126.899   3 0.67518-0.50135 0.65077-0.72338 0.35124 0.47110
  -2  -2  11 61.5869 72.6302   3 0.56546-0.72796 0.51681-0.66163 0.64632 0.17373
  -2   2  11 95.5311 84.1461   3 0.64449-0.80711 0.61090-0.46627 0.46372 0.35627
  -2   2  10 8485.02 511.553   3 0.65446-0.81759 0.62350-0.47885 0.43163 0.31371
  -2  -2  10 8819.90 544.085   3 0.57146-0.73446 0.52371-0.66852 0.63537 0.11003
  -2  -2   9 1213.13 196.601   3 0.57486-0.73838 0.52765-0.67244 0.62899 0.04175
  -2   2   9 1168.73 182.861   3 0.66313-0.82678 0.63470-0.49003 0.40068 0.27001
  -2  -2   8 19065.3 704.733   3 0.57509-0.73911 0.52791-0.67269 0.62857-0.03247
  -2   2   8 18635.8 656.735   3 0.67055-0.83471 0.64451-0.49983 0.37130 0.22473
  -2   2   7-51.7388 50.8698   3 0.67672-0.84139 0.65288-0.50818 0.34420 0.17719
  -2  -2   7 114.336 66.5597   3 0.57112-0.73566 0.52333-0.66809 0.63599-0.11455
   2  -2  -7 136.141 50.6733   5 0.99340-0.82876-0.10912-0.03572 0.04221-0.56397
   2  -2  -6 36846.9 669.230   5 0.99604-0.83090 0.05142-0.19625 0.07912-0.52619
  -2  -2   6 37612.4 854.016   3 0.56121-0.72626 0.51192-0.65667 0.65390-0.20711
  -2   2   6 36832.6 775.723   3 0.68160-0.84677 0.65967-0.51496 0.32052 0.12621
  -2   2   5 72.8113 48.9753   3 0.68501-0.85070 0.66456-0.51983 0.30239 0.06969
  -2  -2   5 77.4640 46.8747   3 0.54221-0.70777 0.49025-0.63498 0.68582-0.31368
  -2  -2   5 51.8645 20.8743   5-0.27092 0.10530-0.93451 0.78981-0.23269 0.60502
  -2  -2   4 37303.2 718.496   3 0.50838-0.67445 0.45220-0.59692 0.73608-0.43859
  -2  -2   4 38836.9 451.997   5 0.03673-0.20285-0.97458 0.82986-0.22091 0.51855
  -2   2   4 38351.8 629.961   3 0.68649-0.85269 0.66671-0.52196 0.29409 0.00334
  -2  -2   3 5770.09 187.849   5 0.25438-0.42099-0.94598 0.80126-0.19955 0.42250
  -2   2   3 5713.97 274.031   4-0.76251 0.59604 0.32778-0.18323-0.56353 0.78625
  -2  -2   3 5618.03 258.551   3 0.44925-0.61583 0.38695-0.53165 0.80814-0.58531
  -2   2   3 5735.86 209.578   3 0.68439-0.85110 0.66366-0.51890 0.30582-0.08304
  -2  -2   2 32376.7 587.452   3 0.34726-0.51435 0.27714-0.42182 0.89813-0.74995
  -2   2   2 31897.3 619.476   4-0.64010 0.47307 0.25497-0.11035-0.72959 0.87761
  -2  -2   2 32213.4 466.003   5 0.40251-0.56962-0.89739 0.75266-0.17836 0.32661
  -2   2   2 32042.3 396.875   3 0.67113-0.83835 0.64528-0.50051 0.36888-0.22075
  -2  -2   1 1036.94 92.6659   5 0.49875-0.66635-0.85105 0.70631-0.16120 0.23476
  -2  -2   1 1068.33 120.445   3 0.18216-0.34977 0.10456-0.24923 0.97889-0.90536
  -2  -2   1 897.964 62.5366   4-0.70413 0.53645 0.29229-0.43725-0.65244 0.72605
  -2   2   1 887.184 45.3139   3 0.57000-0.73773 0.52203-0.37724 0.63807-0.56460
  -2   2   1 658.341 100.438   4-0.43582 0.26824 0.14254 0.00216-0.89196 0.96528
   2   2  -1 1017.89 84.0537   4-0.33122 0.49890 0.08759 0.05738-0.94195 0.86834
   2  -2  -1 914.169 45.4492   3 0.68447-0.51674 0.70309-0.84788-0.18711 0.11364
   2   2   0 16417.4 249.353   4 0.35721-0.18898-0.24466 0.38955-0.89849 0.89958
  -2  -2   0 17240.9 325.468   4-0.13701-0.03121-0.01102-0.13387-0.99147 0.99039
  -2   2   0 16511.4 490.195   4-0.15022-0.01790-0.00444 0.14921-0.98971 0.98833
  -2  -2   0 16063.7 265.682   1 0.53101-0.69931-0.78657 0.64157-0.31073 0.30957
  -2  -2   0 16006.4 365.748   5 0.55674-0.72484-0.81653 0.67178-0.14936 0.14822
   2  -2   1 4491.74 117.791   3 0.70446-0.53571 0.69759-0.84241 0.13378-0.05794
  -2   2  -1 4540.93 230.301   4 0.14400-0.31266-0.14693 0.29177-0.97737 0.90130
  -2  -2  -1 4375.39 106.687   1 0.58323-0.75206-0.57209 0.42710-0.57221 0.49634
  -2  -2  -1 4669.67 201.054   5 0.58616-0.75476-0.79685 0.65209-0.14285 0.06702
  -2  -2  -2 27178.6 502.614   5 0.59346-0.76255-0.79173 0.64697-0.14118-0.00934
  -2   2  -2 26391.3 558.748   4 0.36599-0.53520-0.24857 0.39349-0.89382 0.74305
   2  -2   2 26211.2 393.190   3 0.70493-0.53566 0.69883-0.84366 0.12414 0.02634
  -2  -2  -3 58.4211 37.9786   5 0.58257-0.75216-0.79934 0.65456-0.14367-0.08155
   2  -2   3 10.4647 32.6437   1 0.58379-0.41403-0.56392 0.41902-0.57965 0.80499
  -2  -2  -3 39.3277 21.1552   2 0.12915-0.29899 0.65495-0.80008-0.74332 0.51789
   2  -2   3 56.1063 32.2115   3 0.70386-0.53409 0.69614-0.84099 0.14443 0.08071
  -2  -2  -4 40397.1 652.836   5 0.55566-0.72575-0.81721 0.67243-0.14959-0.15033
   2  -2   4 39558.2 687.067   1 0.56080-0.39051-0.70742 0.56250-0.42572 0.72577
   2  -2   4 40939.5 680.269   3 0.70185-0.53157 0.69183-0.83670 0.17298 0.12681
  -2  -2  -5 1825.71 143.814   5 0.51358-0.68416-0.84273 0.69793-0.15829-0.21632
   2   2   5 1913.50 182.570   3 0.65731-0.48664 0.68542-0.54085-0.30826 0.68264
   2  -2   5 1831.96 160.675   1 0.52535-0.35453-0.79755 0.65261-0.29209 0.66685
   2  -2   5 2062.12 173.995   3 0.69888-0.52808 0.68629-0.83117 0.20500 0.16944
  -2  -2  -6 24474.3 525.353   5 0.45608-0.62717-0.87317 0.72837-0.16917-0.28013
   2   2   6 23784.6 679.134   3 0.68163-0.51045 0.70147-0.55690-0.20258 0.65162
   2  -2   6 24067.6 641.333   3 0.69491-0.52360 0.67959-0.82449 0.23879 0.21031
  -2  -2  -7 516.445 82.2820   5 0.38190-0.55348-0.90571 0.76090-0.18166-0.34233
   2   2   7 687.604 132.763   3 0.69591-0.52422 0.70850-0.56395-0.11071 0.63439
   2  -2   7 421.157 103.420   3 0.68989-0.51807 0.67176-0.81667 0.27361 0.25014
   2   2   8 20947.4 737.567   3 0.70348-0.53127 0.70960-0.56507-0.02914 0.62748
   2  -2   8 20415.2 701.449   3 0.68378-0.51145 0.66279-0.80771 0.30909 0.28931
   2   2   9-15.5600 51.9097   3 0.70626-0.53355 0.70651-0.56199 0.04470 0.62829
   2  -2   9 9.02462 65.1661   3 0.67655-0.50371 0.65264-0.79758 0.34501 0.32804
   2   2  10 9070.30 554.741   3 0.70540-0.53218 0.70022-0.55572 0.11267 0.63497
   2  -2  10 9681.63 561.510   3 0.66813-0.49478 0.64128-0.78624 0.38124 0.36647
   2  -2  11 321.941 124.469   3 0.65848-0.48461 0.62865-0.77362 0.41770 0.40466
   2   2  11 656.102 165.043   3 0.70159-0.52786 0.69132-0.54684 0.17614 0.64616
   2  -3 -11 102.925 74.4375   2 0.02982 0.13272 0.75854-0.97626-0.65026-0.17081
  -2   3  11 207.230 95.0117   3 0.65661-0.81927 0.62625-0.40925 0.42424 0.39573
  -2  -3  11 68.4182 78.5393   3 0.53732-0.69978 0.48472-0.70190 0.69357 0.12650
  -2  -3  10 305.670 116.556   3 0.54149-0.70446 0.48944-0.70661 0.68697 0.05845
  -2   3  10 242.932 100.906   3 0.66672-0.82989 0.63941-0.42240 0.38685 0.35847
  -2   3   9 165.649 79.5690   3 0.67556-0.83923 0.65128-0.43425 0.34955 0.32113
  -2  -3   9 108.743 77.6813   3 0.54255-0.70603 0.49064-0.70780 0.68527-0.01451
  -2  -3   8 185.951 106.283   3 0.53972-0.70371 0.48743-0.70457 0.68979-0.09368
  -2   3   8 239.538 89.4863   3 0.68317-0.84736 0.66191-0.44486 0.31235 0.28367
  -2  -3   7-7.03773 48.6250   3 0.53175-0.69625 0.47842-0.69555 0.70219-0.18073
  -2   3   7 3.24974 41.8703   3 0.68962-0.85432 0.67135-0.45429 0.27531 0.24606
   2  -3  -7 149.159 70.2200   2 0.02282 0.14173 0.76496-0.98249-0.64302 0.12088
   2  -3  -7-22.3477 45.1576   5 0.99162-0.82697-0.12527-0.09195 0.03840-0.56016
  -2   3   6 41.2441 40.1295   3 0.69494-0.86015 0.67965-0.46258 0.23850 0.20822
   2  -3  -6 257.247 82.1342   2 0.03706 0.12799 0.75176-0.96924-0.65766 0.21026
  -2  -3   6 45.8027 62.4617   3 0.51658-0.68160 0.46137-0.67849 0.72458-0.27777
   2  -3  -6 38.1405 52.4983   5 0.99815-0.83300-0.00030-0.21691 0.06743-0.51451
  -2  -3   5 233.807 41.1479   5 0.14119-0.30680-0.96684 0.74976-0.21203 0.58436
  -2  -3   5 250.810 82.1706   3 0.49085-0.65637 0.43270-0.64980 0.75933-0.38717
  -2   3   5 185.131 58.8539   3 0.69919-0.86491 0.68683-0.46974 0.20206 0.17001
   2  -3  -5 177.088 71.1494   2 0.06173 0.10383 0.72779-0.94522-0.68216 0.30948
   2  -3  -5 119.481 50.8368   5 0.98977-0.82413 0.11353-0.33073 0.09291-0.46529
  -2  -3   4 661.933 105.211   3 0.44899-0.61503 0.38667-0.60375 0.80842-0.51091
  -2   3   4 421.566 70.5840   3 0.70238-0.86861 0.69290-0.47579 0.16627 0.13114
  -2  -3   4 622.475 69.5003   5 0.36326-0.52937-0.91278 0.69569-0.18455 0.48218
  -2  -3   3 1576.05 153.257   3 0.38237-0.54892 0.31461-0.53167 0.87127-0.64842
  -2   3   3 1308.31 143.900   4-0.74676 0.58031 0.31802-0.10107-0.58976 0.81240
  -2  -3   3 1491.53 111.519   5 0.50803-0.67463-0.84588 0.62878-0.15939 0.38233
  -2   3   3 1570.38 111.216   3 0.70456-0.87130 0.69784-0.48072 0.13185 0.09091
  -2  -3   2 56.0306 33.5448   5 0.60165-0.76875-0.78586 0.56875-0.13928 0.28753
  -2  -3   2 46.2267 45.8597   3 0.27946-0.44652 0.20559-0.42264 0.93971-0.79151
  -2   3   2 72.1888 26.1618   3 0.70578-0.87304 0.70153-0.48439 0.10108 0.04703
  -2  -3   2 41.6604 45.7380   1 0.51809-0.68537-0.81037 0.59287-0.26919 0.41747
  -2   3   2 62.9702 59.2982   4-0.62817 0.46117 0.24816-0.03112-0.74219 0.89014
  -2  -3   1 223.999 55.2306   1 0.54982-0.71763-0.74205 0.52456-0.37903 0.45259
  -2   3   1 146.491 64.2275   4-0.44431 0.27677 0.14707 0.07004-0.88707 0.96032
  -2  -3   1 251.800 73.5663   3 0.13157-0.29914 0.05270-0.26974 0.99077-0.91722
  -2  -3   1 241.876 55.1283   5 0.66008-0.82768-0.74006 0.52295-0.12483 0.19838
   2   3  -1 210.840 35.8997   4-0.24789 0.41559 0.04477 0.17261-0.96958 0.89590
  -2   3   1 160.190 20.8275   3 0.70609-0.87386 0.70287-0.48571 0.08817-0.01471
  -2  -3   0 744.288 91.0515   5 0.69341-0.86151-0.71048 0.49335-0.11579 0.11465
  -2   3   0 623.753 111.235   4-0.19868 0.03059 0.01985 0.19733-0.98131 0.97986
  -2  -3   0 769.305 75.9651   1 0.57817-0.74650-0.62129 0.40382-0.52440 0.52325
  -2   3  -1 419.462 38.6001   3 0.70121-0.87000 0.70975-0.49256-0.05956-0.01629
   2  -3   1 391.158 37.3223   3 0.51773-0.34894 0.46266-0.67985 0.72294-0.64709
  -2   3  -1 362.911 82.0894   4 0.06038-0.22902-0.10730 0.32456-0.99181 0.91567
  -2  -3  -1 360.279 69.9408   5 0.70801-0.87660-0.69662 0.47949-0.11163 0.03579
  -2   3  -2 967.995 120.732   4 0.27337-0.44256-0.20684 0.42417-0.93715 0.78631
  -2  -3  -2 872.333 104.987   5 0.70773-0.87682-0.69689 0.47974-0.11171-0.03883
   2  -3   2 894.177 74.7989   3 0.63703-0.46774 0.60164-0.81884 0.48575-0.33525
  -2  -3  -3 4036.02 222.580   5 0.69476-0.86434-0.70922 0.49207-0.11541-0.10982
   2  -3   3 4215.39 195.008   3 0.66355-0.49374 0.63524-0.85246 0.39910-0.17395
  -2  -3  -4 22.1944 26.0545   2 0.20343-0.37382 0.56160-0.77921-0.80035 0.50015
   2  -3   4 53.4407 46.8749   1 0.57613-0.40587-0.63545 0.41806-0.50961 0.80967
   2  -3   4 9.04655 32.7383   3 0.67133-0.50101 0.64554-0.86278 0.36806-0.06825
  -2  -3  -4 68.3737 46.2074   5 0.67010-0.84019-0.73145 0.51429-0.12218-0.17775
  -2  -3  -5 363.905 60.4467   2 0.11500-0.28589 0.67115-0.88881-0.73119 0.35625
  -2  -3  -5 431.827 83.4043   5 0.63396-0.80454-0.76143 0.54426-0.13150-0.24312
   2  -3   5 416.928 84.5626   3 0.67267-0.50184 0.64735-0.86460 0.36232 0.01214
   2  -3   5 466.164 94.8057   1 0.55200-0.38121-0.73584 0.51844-0.38776 0.76253
   2   3   6 141.623 75.1754   3 0.66572-0.49457 0.69129-0.47437-0.27580 0.72482
  -2  -3  -6 17.1433 30.0936   2 0.06484-0.23623 0.72467-0.94238-0.68516 0.23549
  -2  -3  -6 140.150 51.7251   5 0.58585-0.75692-0.79707 0.57989-0.14292-0.30639
   2  -3   6-96.6864 52.8888   3 0.67085-0.49951 0.64491-0.86217 0.37006 0.07905
   2  -3   6 41.0584 50.9594   1 0.52053-0.34922-0.80621 0.58880-0.27676 0.72625
  -2  -3  -7 300.181 74.5553   5 0.52465-0.69622-0.83629 0.61910-0.15606-0.36794
   2  -3   7 299.739 83.5863   3 0.66699-0.49514 0.63977-0.85704 0.38579 0.13797
   2   3   7 168.529 73.9961   3 0.68595-0.51429 0.70390-0.48699-0.17867 0.70234
   2  -3   8 64.5534 59.3007   3 0.66153-0.48917 0.63261-0.84990 0.40664 0.19177
   2   3   8 22.8766 54.3875   3 0.69811-0.52594 0.70919-0.49229-0.09156 0.68989
  -2  -3  -8 243.676 81.7492   2 0.02719-0.19959 0.76096-0.97877-0.64755 0.04842
   2   3   9 45.4905 70.5225   3 0.70445-0.53177 0.70924-0.49236-0.01236 0.68534
   2  -3   9 31.5776 80.1844   3 0.65466-0.48178 0.62375-0.84106 0.43095 0.24211
   2   3  10 209.240 103.253   3 0.70635-0.53316 0.70533-0.48847 0.06061 0.68702
   2  -3  10 56.9161 71.0609   3 0.64643-0.47304 0.61333-0.83066 0.45772 0.29000
   2   3  11-64.0708 75.0599   3 0.70472-0.53102 0.69826-0.48141 0.12866 0.69362
   2  -3  11 220.234 106.652   3 0.63685-0.46295 0.60141-0.81875 0.48629 0.33608
   2  -4 -11 639.927 161.688   2 0.08812 0.07437 0.70058-0.99073-0.70711-0.11401
  -2   4  11 690.579 174.187   3 0.66619-0.82888 0.63871-0.34935 0.38894 0.43103
  -2  -4  11 797.387 194.478   3 0.50576-0.66819 0.44928-0.73884 0.73966 0.08042
  -2  -4  10 9349.00 586.516   3 0.50789-0.67083 0.45166-0.74119 0.73675 0.00868
   2  -4 -10 9017.56 554.145   2 0.08321 0.07978 0.70576-0.99587-0.70257-0.04382
  -2   4  10 9375.41 546.055   3 0.67620-0.83940 0.65216-0.36278 0.34661 0.39870
   2  -4  -9 527.089 134.560   2 0.08278 0.08072 0.70622-0.99628-0.70216 0.03051
  -2   4   9 505.085 123.123   3 0.68483-0.84854 0.66430-0.37490 0.30338 0.36727
  -2  -4   9 587.242 148.052   3 0.50638-0.66983 0.44997-0.73949 0.73882-0.06805
  -2  -4   8 15834.7 673.601   3 0.50030-0.66426 0.44320-0.73271 0.74701-0.15088
   2  -4  -8 15977.5 657.426   2 0.08771 0.07629 0.70100-0.99101-0.70674 0.10982
  -2   4   8 16272.6 620.475   3 0.69212-0.85634 0.67518-0.38577 0.25892 0.33709
   2  -4  -7 1047.34 150.503   5 0.98851-0.82385-0.14895-0.14065 0.03277-0.55454
   2  -4  -7 1009.22 162.850   2 0.09922 0.06528 0.68863-0.97859-0.71722 0.19503
  -2   4   7 945.128 140.519   3 0.69806-0.86279 0.68485-0.39542 0.21265 0.30870
  -2  -4   7 841.355 153.493   3 0.48826-0.65273 0.42984-0.71933 0.76261-0.24114
  -2  -4   6 14896.2 578.123   3 0.46808-0.63307 0.40758-0.69706 0.78707-0.34025
  -2   4   6 15213.1 503.803   3 0.70258-0.86782 0.69331-0.40386 0.16365 0.28305
   2  -4  -6 15404.7 538.197   5 0.99763-0.83248-0.04721-0.24238 0.05667-0.50375
   2  -4  -6 15066.5 568.212   2 0.11883 0.04618 0.66682-0.95673-0.73451 0.28706
   2  -4  -5 683.836 117.590   2 0.14852 0.01699 0.63198-0.92184-0.75927 0.38655
  -2   4   5 802.595 109.475   3 0.70549-0.87124 0.70050-0.41104 0.11024 0.26181
  -2  -4   5 989.833 92.1938   5 0.40333-0.56894-0.89704 0.60758-0.17822 0.55054
   2  -4  -5 868.895 131.036   5 0.99644-0.83079 0.04525-0.33482 0.07774-0.45013
  -2  -4   5 791.572 134.443   3 0.43648-0.60197 0.37303-0.66249 0.82155-0.44938
  -2  -4   4 17721.0 565.017   3 0.38859-0.55460 0.32128-0.61073 0.86609-0.56858
  -2  -4   4 18202.1 415.160   5 0.54930-0.71541-0.82126 0.53179-0.15095 0.44857
   2  -4  -4 17943.9 548.751   2 0.19017-0.02416 0.57934-0.86915-0.79101 0.49302
   2  -4  -4 17100.8 532.347   5 0.98775-0.82160 0.12781-0.41738 0.09604-0.39373
  -2   4   4 17946.2 440.710   3 0.70630-0.87257 0.70620-0.41673 0.04905 0.24834
  -2   4   3 2531.80 207.191   4-0.74005 0.57362 0.31391-0.02454-0.60037 0.82294
  -2  -4   3 2909.08 174.076   5 0.64421-0.81081-0.75322 0.46374-0.12892 0.35185
  -2   4   3 2870.31 151.733   3 0.70357-0.87034 0.70958-0.42009-0.02770 0.25045
  -2  -4   3 2845.88 217.756   3 0.31790-0.48442 0.24603-0.53546 0.91771-0.69485
  -2  -4   2 32913.6 598.916   5 0.70544-0.87254-0.69910 0.40961-0.11237 0.26060
  -2  -4   2 33984.8 659.977   1 0.54904-0.71635-0.74421 0.45424-0.37595 0.52424
  -2   4   2 32728.3 416.186   3 0.69171-0.85900 0.70679-0.41728-0.14221 0.29030
  -2   4   2 32413.7 709.073   4-0.62892 0.46195 0.24859 0.04086-0.74141 0.88929
  -2  -4   2 32479.5 721.036   3 0.21752-0.38455 0.14107-0.43048 0.96723-0.81902
  -2   4   1 2770.73 117.201   3 0.06066-0.22845-0.01926 0.30878 0.99837-0.92493
  -2  -4   1 2741.81 176.130   1 0.57195-0.73978-0.65964 0.36968-0.48313 0.55670
  -2  -4   1 2618.87 177.624   5 0.74333-0.91092-0.66056 0.37106-0.10097 0.17451
  -2   4   1 2760.89 206.082   4-0.46520 0.29768 0.15825 0.13127-0.87445 0.94763
  -2  -4   1 2459.91 222.450   3 0.08470-0.25224 0.00505-0.29445 0.99695-0.92339
  -2   4   0 64401.7 412.102   3 0.57489-0.74320 0.52768-0.23815 0.62894-0.63015
  -2  -4   0 66490.8 910.258   5 0.76424-0.93233-0.63731 0.34780-0.09423 0.09308
  -2   4   0 66802.8 1034.72   4-0.25238 0.08431 0.04706 0.24254-0.96835 0.96683
  -2   4  -1 6077.83 312.237   4-0.02309-0.14552-0.06705 0.35672-0.99756 0.92134
   2  -4   1 6219.45 167.054   3 0.27198-0.10316 0.19776-0.48731 0.94354-0.86767
  -2  -4  -1 6546.64 300.227   5 0.77209-0.94068-0.62817 0.33866-0.09161 0.01576
  -2  -4  -2 29133.8 641.734   5 0.76920-0.93828-0.63156 0.34204-0.09258-0.05796
  -2   4  -2 30046.4 661.584   4 0.17857-0.34773-0.16311 0.45286-0.96881 0.81789
   2  -4   2 28765.7 441.316   3 0.50030-0.33097 0.44320-0.73276 0.74701-0.59649
   2  -4   3 876.021 94.0577   3 0.58057-0.41072 0.53426-0.82384 0.61804-0.39287
  -2   4  -3 962.729 129.466   4 0.33015-0.49985-0.23255 0.52237-0.91213 0.68651
  -2  -4  -3 847.486 119.820   5 0.75678-0.92636-0.64577 0.35624-0.09667-0.12856
   2  -4   4 19196.1 478.712   3 0.61313-0.44278 0.57262-0.86222 0.54800-0.24818
   2  -4   4 18808.2 587.542   1 0.58203-0.41180-0.58687 0.29702-0.55840 0.85848
  -2  -4  -4 18196.6 531.980   5 0.73530-0.90538-0.66909 0.37954-0.10347-0.19646
   2  -4   5 2234.29 213.496   1 0.56589-0.39514-0.68775 0.39787-0.45025 0.82503
  -2  -4  -5 1945.76 180.235   5 0.70466-0.87524-0.69985 0.41030-0.11259-0.26203
   2  -4   5 2171.31 183.532   3 0.62724-0.45637 0.58963-0.87925 0.51267-0.13819
  -2  -4  -5 2316.52 166.087   2 0.25418-0.42512 0.48909-0.77918-0.83243 0.45744
  -2  -4  -6 12913.1 462.620   5 0.66432-0.83539-0.73645 0.44689-0.12371-0.32561
   2   4   6 13069.7 540.418   3 0.65014-0.47903 0.68024-0.39095-0.33361 0.78261
  -2  -4  -6 13098.4 403.596   2 0.19494-0.36638 0.57301-0.86315-0.79442 0.34470
   2  -4   6 12144.2 467.547   3 0.63264-0.46127 0.59624-0.88586 0.49809-0.04897
   2  -4   6 12333.8 507.824   1 0.54128-0.37001-0.76405 0.47416-0.34662 0.79612
   2  -4   7 841.319 141.131   3 0.63317-0.46129 0.59689-0.88653 0.49662 0.02716
   2  -4   7 896.777 148.505   1 0.51160-0.33979-0.82085 0.53095-0.24949 0.77369
  -2  -4  -7 1049.74 138.954   5 0.61329-0.78486-0.77730 0.48773-0.13653-0.38748
   2   4   7 797.753 148.419   3 0.67527-0.50365 0.69759-0.40831-0.23417 0.75783
   2  -4   8 19896.4 701.041   3 0.63053-0.45813 0.59365-0.88331 0.50385 0.09457
   2   4   8 17975.2 712.493   3 0.69149-0.51935 0.70668-0.41742-0.14375 0.74206
   2   4   9 722.597 166.799   3 0.70109-0.52845 0.70974-0.42049-0.06087 0.73383
   2  -4   9 891.452 168.657   3 0.62553-0.45262 0.58756-0.87723 0.51714 0.15594
   2   4  10 6920.01 503.180   3 0.70563-0.53247 0.70818-0.41895 0.01582 0.73179
   2  -4  10 6712.56 465.971   3 0.61858-0.44516 0.57916-0.86885 0.53477 0.21296
   2   4  11 274.031 119.554   3 0.70610-0.53243 0.70293-0.41372 0.08750 0.73477
   2  -4  11 644.844 159.239   3 0.60989-0.43596 0.56875-0.85845 0.55564 0.26675
   2  -5 -11 74.3982 91.0816   2 0.14584 0.01660 0.63521-0.99780-0.75711-0.06405
  -2   5  11 45.4720 58.4174   3 0.67354-0.83626 0.64854-0.28681 0.35851 0.46143
  -2  -5  10 91.5413 90.1811   3 0.47083-0.63374 0.41060-0.77251 0.78386-0.03841
  -2   5  10 321.389 114.068   3 0.68329-0.84652 0.66207-0.30033 0.31174 0.43356
   2  -5 -10 120.653 79.4614   2 0.14420 0.01875 0.63720-0.99974-0.75577 0.00934
   2  -5  -9 175.594 100.605   2 0.14723 0.01622 0.63354-0.99603-0.75823 0.08653
  -2  -5   9 9.88560 47.9462   3 0.46664-0.63006 0.40600-0.76788 0.78874-0.11795
  -2   5   9 117.398 88.8066   3 0.69148-0.85522 0.67419-0.31243 0.26324 0.40740
   2  -5  -8 526.881 127.837   2 0.15586 0.00809 0.62303-0.98547-0.76512 0.16816
  -2   5   8 587.261 132.233   3 0.69809-0.86234 0.68491-0.32313 0.21235 0.38364
  -2  -5   8 539.480 141.388   3 0.45731-0.62124 0.39576-0.75763 0.79932-0.20318
   2  -5  -7 16.0744 72.0587   5 0.98407-0.81941-0.17675-0.18523 0.02611-0.54789
  -2   5   7-35.4269 49.8600   3 0.70298-0.86774 0.69416-0.33237 0.15804 0.36330
   2  -5  -7-83.8337 69.5335   2 0.17078-0.00633 0.60441-0.96680-0.77668 0.25445
  -2  -5   7 110.568 75.8099   3 0.44137-0.60581 0.37835-0.74021 0.81650-0.29501
   2  -5  -6 27.2861 65.9720   5 0.99503-0.82987-0.09139-0.27057 0.04638-0.49347
  -2   5   6-14.7353 37.3829   3 0.70585-0.87112 0.70179-0.33998 0.09863 0.34806
   2  -5  -6 14.2194 50.0872   2 0.19338-0.02842 0.57509-0.93744-0.79330 0.34580
  -2  -5   6 62.0988 60.7770   3 0.41670-0.58165 0.35157-0.71341 0.84099-0.39416
   2  -5  -5-13.7452 39.9310   2 0.22454-0.05908 0.53236-0.89466-0.81442 0.44165
  -2  -5   5 49.0381 38.8448   5 0.54797-0.71357-0.82210 0.46025-0.15123 0.52354
  -2   5   5-5.50873 35.3027   3 0.70604-0.87182 0.70736-0.34554 0.03116 0.34087
   2  -5  -5-13.1050 55.0628   5 0.99824-0.83258-0.01421-0.34775 0.06426-0.43665
  -2  -5   5-104.533 68.3323   3 0.38032-0.54579 0.31242-0.67424 0.87295-0.50076
  -2   5   4 804.393 99.8046   3 0.70200-0.86829 0.70977-0.34793-0.04992 0.34730
  -2  -5   4 654.430 119.815   3 0.32831-0.49428 0.25703-0.61884 0.91106-0.61353
   2  -5  -4 721.738 130.166   5 0.99584-0.82969 0.05429-0.41624 0.07976-0.37747
  -2  -5   4 806.895 131.342   1 0.51920-0.68548-0.80851 0.44604-0.27261 0.57033
  -2  -5   4 765.917 101.495   5 0.64905-0.81515-0.74927 0.38742-0.12769 0.42530
   2  -5  -4 626.802 117.999   2 0.26518-0.09921 0.47235-0.83459-0.83856 0.54053
  -2  -5   3 378.882 78.9465   5 0.71590-0.88250-0.68888 0.32702-0.10932 0.33224
  -2   5   3 447.248 101.146   4-0.74119 0.57479 0.31461 0.04718-0.59858 0.82109
  -2  -5   3 380.046 101.032   3 0.25609-0.42257 0.18116-0.54295 0.95120-0.72832
   2  -5  -3 639.555 116.808   2 0.31516-0.14869 0.39111-0.75331-0.86240 0.63910
  -2   5   3 548.894 74.7715   3 0.68963-0.85644 0.70580-0.34395-0.15612 0.37885
   2  -5  -3 472.945 105.050   5 0.98977-0.82312 0.11353-0.47547 0.09291-0.31591
  -2  -5   3 523.459 103.818   1 0.54311-0.70992-0.75964 0.39719-0.35331 0.57632
  -2   5   2 7.57062 25.9306   3 0.65598-0.82330 0.68448-0.32261-0.31310 0.46118
  -2  -5   2-0.69885 45.1318   3 0.15995-0.32694 0.08174-0.44352 0.98478-0.83656
  -2  -5   2 9.97779 41.7459   5 0.75952-0.92661-0.64269 0.28082-0.09578 0.24401
   2   5  -2 20.7577 17.1109   4-0.66319 0.83040 0.26827 0.09401-0.70373 0.55520
  -2   5   2 44.2595 53.8409   4-0.63940 0.47245 0.25457 0.10729-0.73035 0.87815
  -2  -5   1 74.0961 57.1527   3 0.04008-0.20759-0.03999-0.32178 0.99866-0.92508
  -2   5   1 51.2859 53.4971   4-0.49462 0.32713 0.17411 0.18782-0.85522 0.92833
  -2  -5   1 70.9166 52.1883   5 0.78656-0.95415-0.61071 0.24883-0.08662 0.16016
  -2  -5   1 155.919 57.5526   1 0.57985-0.74772-0.60792 0.24549-0.53793 0.61152
  -2   5   0 1095.41 147.286   4-0.30943 0.14139 0.07631 0.28570-0.95016 0.94857
  -2  -5   0 1043.62 134.198   5 0.80119-0.96928-0.59216 0.23027-0.08138 0.08022
   2  -5   1-0.92405 26.9586   3 0.10568 0.06317 0.02633-0.38824 0.99475-0.91887
  -2   5  -1 31.7194 50.3605   4-0.10601-0.06258-0.02640 0.38848-0.99474 0.91845
  -2  -5  -1 6.87995 9.18171   4-0.51260 0.34375 0.18388-0.54594-0.84258 0.76701
  -2  -5  -1 16.8524 44.2697   5 0.80597-0.97455-0.58589 0.22399-0.07963 0.00377
  -2  -5  -2 219.084 75.2197   5 0.80238-0.97146-0.59061 0.22870-0.08095-0.06960
  -2   5  -2 295.529 73.9656   4 0.08284-0.25197-0.11801 0.48017-0.98880 0.83781
   2  -5   2 146.024 41.1967   3 0.35117-0.18181 0.28130-0.64323 0.89533-0.74480
  -2  -5  -3 100.574 64.0365   5 0.79117-0.96075-0.60497 0.24305-0.08500-0.14025
   2  -5   3 28.9351 29.4187   3 0.47323-0.30336 0.41325-0.77519 0.78102-0.55584
  -2   5  -3 46.8843 51.4407   4 0.23509-0.40477-0.18929 0.55153-0.95141 0.72572
   2  -5   4 34.3801 51.8614   1 0.58422-0.41402-0.55662 0.19429-0.58619 0.88628
  -2   5  -4 30.5097 44.9552   4 0.34694-0.51716-0.24007 0.60239-0.90380 0.60342
   2  -5   4 24.1255 42.6521   3 0.53379-0.36341 0.48073-0.84269 0.69905-0.39922
  -2  -5  -4 45.0427 52.2239   5 0.77254-0.94262-0.62764 0.26572-0.09145-0.20849
   2  -5   5 56.1211 45.2819   3 0.56503-0.39414 0.51631-0.87829 0.64709-0.27261
   2  -5   5 19.9800 56.5647   1 0.57313-0.40241-0.65328 0.29094-0.49024 0.86503
  -2  -5  -5 31.6074 68.2159   5 0.74631-0.91688-0.65734 0.29540-0.10003-0.27460
   2  -5   6 82.7008 69.7625   1 0.55377-0.38252-0.73057 0.36822-0.39505 0.84455
   2  -5   6 230.606 74.7085   3 0.58116-0.40975 0.53495-0.89694 0.61688-0.16774
  -2  -5  -6 51.4695 69.0274   5 0.71193-0.88299-0.69280 0.33086-0.11049-0.33884
   2   5   7 397.903 118.672   3 0.66521-0.49361 0.69095-0.32930-0.27786 0.80151
   2  -5   7 461.347 103.833   3 0.58866-0.41674 0.54370-0.90570 0.60189-0.07810
   2  -5   7 146.073 82.4678   1 0.52868-0.35691-0.79119 0.42883-0.30299 0.82721
  -2  -5  -7 355.806 87.6983   5 0.66854-0.84011-0.73281 0.37085-0.12259-0.40143
   2   5   8 108.757 76.2511   3 0.68468-0.51258 0.70321-0.34158-0.18592 0.78422
   2  -5   8 213.966 98.7615   3 0.59071-0.41829 0.54610-0.90812 0.59767 0.00077
   2  -5   9 144.305 94.4022   3 0.58898-0.41604 0.54407-0.90610 0.60124 0.07185
   2   5   9 287.806 123.363   3 0.69708-0.52447 0.70889-0.34728-0.10080 0.77375
   2   5  10 198.511 109.074   3 0.70394-0.53081 0.70946-0.34787-0.02152 0.76912
   2  -5  10 414.406 126.865   3 0.58435-0.41090 0.53866-0.90072 0.61059 0.13716
   2  -5  11-64.7246 86.6555   3 0.57733-0.40337 0.53051-0.89258 0.62429 0.19811
   2  -6 -11 1591.75 254.828   2 0.20194-0.03955 0.56362-0.99864-0.79932-0.02189
  -2  -6  10 6278.54 510.752   3 0.43053-0.59341 0.36656-0.80083 0.82756-0.08210
   2  -6 -10 5736.22 473.547   2 0.20283-0.03994 0.56242-0.99739-0.79994 0.05346
  -2   6  10 5346.31 428.683   3 0.68838-0.85164 0.66949-0.23538 0.28296 0.46231
   2  -6  -9 319.468 115.006   2 0.20830-0.04490 0.55497-0.98989-0.80368 0.13194
  -2   6   9 169.448 85.9689   3 0.69603-0.85981 0.68143-0.24730 0.22995 0.44068
  -2  -6   9 425.970 137.990   3 0.42368-0.58706 0.35913-0.79338 0.83430-0.16350
  -2  -6   8 11458.0 616.521   3 0.41122-0.57512 0.34565-0.77989 0.84611-0.24995
  -2   6   8 11944.0 553.512   3 0.70180-0.86608 0.69172-0.25758 0.17367 0.42231
   2  -6  -8 11144.9 586.370   2 0.21901-0.05511 0.54014-0.97502-0.81083 0.21382
  -2  -6   7 2522.07 281.580   3 0.39173-0.55614 0.32466-0.75888 0.86343-0.34192
  -2   6   7 3129.59 267.642   3 0.70540-0.87019 0.70021-0.26605 0.11278 0.40854
   2  -6  -7 2760.89 281.396   2 0.23582-0.07142 0.51620-0.95103-0.82152 0.29924
   2  -6  -7 2915.43 286.762   5 0.97826-0.81360-0.20707-0.22729 0.01877-0.54057
  -2  -6   6 8576.66 488.927   3 0.36325-0.52817 0.29417-0.72837 0.88638-0.43953
  -2   6   6 9303.71 424.000   3 0.70626-0.87157 0.70648-0.27230 0.04516 0.40151
   2  -6  -6 8736.62 482.794   2 0.25916-0.09425 0.48155-0.91633-0.83525 0.38770
   2  -6  -6 10025.9 509.433   5 0.99056-0.82539-0.13390-0.30045 0.03635-0.48345
  -2   6   5 3814.68 247.194   3 0.70324-0.86906 0.70965-0.27547-0.03274 0.40476
   2  -6  -5 3468.66 291.385   2 0.28954-0.12413 0.43384-0.86856-0.85105 0.47823
  -2  -6   5 3415.17 294.292   1 0.51138-0.67717-0.82118 0.38623-0.24884 0.62128
   2  -6  -5 3288.64 287.669   5 0.99666-0.83100-0.06811-0.36623 0.05182-0.42422
  -2  -6   5 3665.01 228.325   5 0.62737-0.79296-0.76659 0.33236-0.13312 0.50542
  -2  -6   5 4021.37 324.474   3 0.32326-0.48869 0.25169-0.68588 0.91433-0.54213
   2  -6  -4 18692.2 653.001   2 0.32694-0.16102 0.37063-0.80531-0.86697 0.56888
  -2  -6   4 18002.2 634.362   1 0.53426-0.70058-0.77983 0.34490-0.32178 0.61952
  -2   6   4 19471.6 501.744   3 0.69382-0.86015 0.70770-0.27350-0.12706 0.42443
   2  -6  -4 18190.0 652.550   5 0.99823-0.83208-0.01016-0.42417 0.06518-0.36290
  -2  -6   4 18130.3 662.707   3 0.26874-0.43469 0.19438-0.62855 0.94515-0.64760
  -2  -6   4 18502.5 526.921   5 0.70289-0.86899-0.70154 0.26731-0.11310 0.41071
  -2  -6   3 1629.89 201.914   3 0.19675-0.36321 0.11960-0.55376 0.97442-0.75153
   2  -6  -3 1363.10 181.551   5 0.99678-0.83012 0.03946-0.47378 0.07644-0.29945
  -2   6   3 1364.69 165.511   4-0.74882 0.58245 0.31929 0.11491-0.58643 0.80886
[truncated: 295,197 more chars]
