# Supplementary material for: Structural aspects of displacive transformations: what can optical microscopy contribute? Dehydration of Sm2(C2O4)3·10H2O as a case study
Source: IUCrJ. 2017 Jul 4;4(Pt 5):588–97. doi: 10.1107/S2052252517008624 (PMC5600022; doi:10.1107/S2052252517008624)
Supplement: Supplementary file 2 [file m-04-00588-Isup2.hkl]

data_I
#data_SAMARIUMIII_OXALATE_DECAHYDRATE
_shelx_title ' SAMARIUM(III)_OXALATE_DECAHYDRATE'                               
_shelx_refln_list_code          4                                               
_shelx_F_calc_maximum      245.96                                               
_exptl_crystal_F_000       712.00                                               
_reflns_d_resolution_high  0.8001                                               
                                                                                
loop_                                                                           
 _space_group_symop_operation_xyz                                               
 'x, y, z'                                                                      
 '-x, y+1/2, -z+1/2'                                                            
 '-x, -y, -z'                                                                   
 'x, -y-1/2, z-1/2'                                                             
                                                                                
_cell_length_a    11.5863                                                       
_cell_length_b     9.6080                                                       
_cell_length_c    10.1371                                                       
_cell_angle_alpha  90.000                                                       
_cell_angle_beta  118.906                                                       
_cell_angle_gamma  90.000                                                       
                                                                                
_shelx_F_squared_multiplier     1.000                                           
                                                                                
loop_                                                                           
 _refln_index_h                                                                 
 _refln_index_k                                                                 
 _refln_index_l                                                                 
 _refln_F_squared_calc                                                          
 _refln_F_squared_meas                                                          
 _refln_F_squared_sigma                                                         
 _refln_observed_status                                                         
   1   0   0      16337.06      15178.38       260.66 o                         
   2   0   0      12905.70      13199.82       328.76 o                         
   3   0   0      32213.16      29819.24       536.12 o                         
   4   0   0          1.27         37.34        12.81 o                         
   5   0   0      60495.36      54287.41      5317.64 o                         
   6   0   0      17819.83      16625.64      1051.54 o                         
   7   0   0       2380.85       2077.92       104.71 o                         
   8   0   0      16476.42      15304.75       614.07 o                         
   9   0   0       3117.04       3057.13       143.68 o                         
  10   0   0      13544.46      13449.33       810.94 o                         
  11   0   0       4877.17       5223.18       212.55 o                         
  12   0   0       1006.66        975.85       122.04 o                         
   1   1   0       5263.00       5738.61       177.83 o                         
   2   1   0       2887.50       3584.63        82.86 o                         
   3   1   0       2193.61       2654.70        85.28 o                         
   4   1   0        661.57        657.12        36.85 o                         
   5   1   0       1135.83       1128.31        30.50 o                         
   6   1   0        950.81        876.44        43.81 o                         
   7   1   0       2981.57       2913.16        89.69 o                         
   8   1   0        384.26        402.70        28.08 o                         
   9   1   0       1115.98       1090.57        49.04 o                         
  10   1   0       1091.59       1070.36        61.38 o                         
  11   1   0        264.31        248.06        42.09 o                         
  12   1   0        597.27        537.54        55.22 o                         
   0   2   0      49908.84      48239.02       689.94 o                         
   1   2   0       8941.08       9496.37       241.08 o                         
   2   2   0       2168.83       2177.79       119.58 o                         
   3   2   0      14778.49      14975.56       341.69 o                         
   4   2   0          8.76         14.81         8.59 o                         
   5   2   0      22158.64      23638.21       346.79 o                         
   6   2   0       8973.74       9301.88       220.66 o                         
   7   2   0       5570.48       6070.89       172.79 o                         
   8   2   0       9575.72       9890.75       354.02 o                         
   9   2   0       2243.95       2194.52        99.92 o                         
  10   2   0       5528.97       5354.18       218.11 o                         
  11   2   0       3626.67       3429.06       177.55 o                         
  12   2   0        344.86        301.52        53.61 o                         
   1   3   0      16705.39      17557.49       286.34 o                         
   2   3   0      10334.18      10922.08       274.94 o                         
   3   3   0       4139.20       4303.94        95.67 o                         
   4   3   0      22791.84      23345.23       372.98 o                         
   5   3   0        292.71        291.72        17.64 o                         
   6   3   0      10864.52      12050.88       333.61 o                         
   7   3   0      10313.18      11300.33       357.33 o                         
   8   3   0        250.08        225.14        41.76 o                         
   9   3   0       8171.78       8622.54       419.25 o                         
  10   3   0       2590.83       2584.04       201.09 o                         
  11   3   0       1311.71       1256.83       107.27 o                         
  12   3   0       4550.51       4516.59       215.74 o                         
   0   4   0       4811.60       5070.58       162.99 o                         
   1   4   0       1635.55       1776.92        60.59 o                         
   2   4   0       4231.35       4232.36       139.39 o                         
   3   4   0       7716.97       8109.28       183.71 o                         
   4   4   0       1034.07       1014.53        34.92 o                         
   5   4   0       3329.57       3147.59       127.52 o                         
   6   4   0       2041.74       2087.13       113.75 o                         
   7   4   0       2021.70       2108.95       180.74 o                         
   8   4   0       6268.81       6581.26       651.32 o                         
   9   4   0        384.37        360.29        58.52 o                         
  10   4   0        634.29        613.99        73.90 o                         
  11   4   0       1301.79       1241.62       108.18 o                         
   1   5   0      25443.82      25561.35       495.99 o                         
   2   5   0      21518.85      21136.02       428.91 o                         
   3   5   0       4990.57       4952.13       167.27 o                         
   4   5   0      25865.87      26199.67       551.99 o                         
   5   5   0       2175.40       2128.26       112.37 o                         
   6   5   0      10052.77      10262.12       432.83 o                         
   7   5   0      14110.28      14185.10       658.70 o                         
   8   5   0        439.50        387.55        62.13 o                         
   9   5   0      10870.50      11006.39       691.21 o                         
  10   5   0       3491.91       3639.62       187.39 o                         
  11   5   0       1491.22       1530.01       122.71 o                         
   0   6   0        539.65        608.31        49.38 o                         
   1   6   0         80.08        100.59        15.09 o                         
   2   6   0         69.45         64.65        13.16 o                         
   3   6   0        913.50        945.76        83.61 o                         
   4   6   0       1199.37       1420.99        93.48 o                         
   5   6   0        153.37        138.48        31.69 o                         
   6   6   0         83.33         65.10        25.63 o                         
   7   6   0          8.28         15.86        26.62 o                         
   8   6   0         75.17         27.93        44.40 o                         
   9   6   0        243.09        252.88        49.82 o                         
  10   6   0         18.57          5.61        29.00 o                         
   1   7   0      16261.52      17159.33       271.33 o                         
   2   7   0      11230.00      11152.58       194.02 o                         
   3   7   0       2319.03       2292.01       164.63 o                         
   4   7   0       8510.11       8254.56       555.41 o                         
   5   7   0       1017.67       1000.48        84.35 o                         
   6   7   0       5208.19       5315.59       303.81 o                         
   7   7   0      10227.00      10617.84       700.45 o                         
   8   7   0         27.22        -11.58        20.40 o                         
   9   7   0       6136.28       6411.33       258.65 o                         
  10   7   0       1760.90       2029.74       142.33 o                         
   0   8   0       9501.63      10139.22       746.02 o                         
   1   8   0        229.08        255.15        32.25 o                         
   2   8   0       4248.80       4284.15       141.33 o                         
   3   8   0       5670.10       5432.88       199.76 o                         
   4   8   0        119.28        153.68        34.29 o                         
   5   8   0       4099.33       3911.85       184.67 o                         
   6   8   0       2199.15       1944.84       125.74 o                         
   7   8   0       1101.24       1159.38       101.13 o                         
   8   8   0       3642.60       3656.29       188.67 o                         
   9   8   0        520.23        535.23        71.92 o                         
   1   9   0       4324.78       4479.37       147.08 o                         
   2   9   0       2295.96       2229.34       102.92 o                         
   3   9   0        144.91        174.34        32.75 o                         
   4   9   0       3053.82       2838.51       148.36 o                         
   5   9   0          4.38          2.75        14.62 o                         
   6   9   0       4094.22       3790.00       184.46 o                         
   7   9   0       2565.76       2475.59       151.07 o                         
   8   9   0          0.74          6.67        24.54 o                         
   0  10   0       6501.52       7278.88       381.57 o                         
   1  10   0       1094.42       1056.04       153.14 o                         
   2  10   0       2123.45       2318.06       109.25 o                         
   3  10   0       4935.22       5054.01       171.61 o                         
   4  10   0        445.30        422.37        48.56 o                         
   5  10   0       5374.75       5068.97       219.88 o                         
   6  10   0       3171.94       2953.93       367.93 o                         
   7  10   0       1369.51       1435.05       119.16 o                         
   1  11   0        126.56        197.69        48.45 o                         
   2  11   0          2.29          3.86        36.38 o                         
   3  11   0         62.17         59.98        28.03 o                         
   4  11   0          3.31        -11.88        15.46 o                         
   5  11   0         28.47         -4.63        18.35 o                         
   0  12   0       5631.40       6077.40       373.27 o                         
 -13   1   1       4873.69       5065.46       218.13 o                         
 -12   1   1       8152.15       8152.03       229.62 o                         
 -11   1   1         22.28         30.90        16.63 o                         
 -10   1   1      21971.21      20931.94       410.23 o                         
  -9   1   1       7208.40       6879.92       186.05 o                         
  -8   1   1       1058.38       1068.90        52.46 o                         
  -7   1   1      18031.07      17895.33       388.87 o                         
  -6   1   1       1531.06       1383.45        92.89 o                         
  -5   1   1      27674.84      27562.42       481.92 o                         
  -4   1   1      36953.44      36649.80       514.43 o                         
  -3   1   1       1583.16       1548.64        43.02 o                         
  -2   1   1      33909.55      36617.30       704.62 o                         
  -1   1   1      23269.98      22376.13       334.89 o                         
   0   1   1      32931.88      32591.30       423.57 o                         
   1   1   1      34053.68      36439.01       669.33 o                         
   2   1   1        753.47        868.47        20.11 o                         
   3   1   1      29584.92      30014.56       301.79 o                         
   4   1   1      25361.86      25660.17       338.59 o                         
   5   1   1       2458.38       2469.59        57.07 o                         
   6   1   1      21797.15      22052.28       358.96 o                         
   7   1   1       1783.15       1743.02        58.20 o                         
   8   1   1       5100.80       5052.13       113.52 o                         
   9   1   1      12672.27      12413.36       258.80 o                         
  10   1   1        792.28        769.63        56.42 o                         
  11   1   1       6916.96       6591.33       201.05 o                         
  12   1   1       2099.95       2059.34       128.37 o                         
 -13   2   1        648.30        580.19        74.57 o                         
 -12   2   1       1051.07        912.60       153.16 o                         
 -11   2   1       3408.94       3059.43       163.31 o                         
 -10   2   1        250.27        262.27        35.53 o                         
  -9   2   1       6047.97       5996.03       175.98 o                         
  -8   2   1       2709.00       2843.14       109.51 o                         
  -7   2   1        554.58        580.32        35.63 o                         
  -6   2   1       7744.44       8200.88       283.53 o                         
  -5   2   1       6054.03       6948.50       252.74 o                         
  -4   2   1       3263.65       3440.05        83.81 o                         
  -3   2   1      13238.89      13537.02       207.89 o                         
  -2   2   1       1631.48       1794.64        60.01 o                         
  -1   2   1       5457.62       5771.18       105.46 o                         
   0   2   1       7461.11       8626.50       177.48 o                         
   1   2   1        704.98        736.74        22.43 o                         
   2   2   1         81.25         74.15         6.78 o                         
   3   2   1          8.36         17.33         6.22 o                         
   4   2   1       1321.90       1159.18        48.28 o                         
   5   2   1       6391.09       6720.17       105.16 o                         
   6   2   1          9.25         13.02         5.80 o                         
   7   2   1       4388.97       4801.62       116.19 o                         
   8   2   1        483.18        444.22        38.64 o                         
   9   2   1        951.75        946.92        84.34 o                         
  10   2   1       4102.89       3838.30       183.04 o                         
  11   2   1        182.96        216.28        35.21 o                         
 -12   3   1       2564.57       2380.03       207.92 o                         
 -11   3   1        300.13        245.47        48.89 o                         
 -10   3   1       7837.04       7755.09       272.04 o                         
  -9   3   1       3437.87       3316.34       160.23 o                         
  -8   3   1       1914.04       1902.38       122.32 o                         
  -7   3   1      14110.46      16287.51       283.52 o                         
  -6   3   1         25.17         35.24         5.81 o                         
  -5   3   1      13631.55      13346.17       213.66 o                         
  -4   3   1       8224.92       8459.19       166.91 o                         
  -3   3   1       2453.23       2499.81        95.03 o                         
  -2   3   1      23514.23      24803.72       782.85 o                         
  -1   3   1      12557.95      12778.48       180.51 o                         
   0   3   1        431.74        365.36        17.26 o                         
   1   3   1       6383.46       6456.80       130.45 o                         
   2   3   1        102.20        107.73        11.79 o                         
   3   3   1      26774.58      27762.91       420.54 o                         
   4   3   1       7904.84       7901.02       132.44 o                         
   5   3   1        136.58        123.85        11.73 o                         
   6   3   1       4426.15       4644.48       120.16 o                         
   7   3   1        485.88        463.63        42.19 o                         
   8   3   1       3829.68       3551.45       163.66 o                         
   9   3   1       5626.49       5540.86       226.38 o                         
  10   3   1         50.53         24.65        20.21 o                         
  11   3   1       2858.97       2956.90       168.42 o                         
 -12   4   1       1633.67       1543.21       124.87 o                         
 -11   4   1       6199.00       6229.36       333.59 o                         
 -10   4   1       1055.85        981.24        90.19 o                         
  -9   4   1      11697.24      11611.73       494.27 o                         
  -8   4   1      19437.71      19512.01      1551.73 o                         
  -7   4   1         41.25         27.92        11.53 o                         
  -6   4   1      17838.25      19154.88       518.89 o                         
  -5   4   1       7918.06       8204.87       292.56 o                         
  -4   4   1      13736.92      14024.12       487.93 o                         
  -3   4   1      50052.21      49794.58       795.11 o                         
  -2   4   1       5371.77       6179.19       125.97 o                         
  -1   4   1       7908.68       7823.40       185.07 o                         
   0   4   1      40597.84      38563.03       436.20 o                         
   1   4   1        750.74        687.63        27.32 o                         
   2   4   1      35448.11      34786.81       438.00 o                         
   3   4   1       4313.72       4313.48       102.81 o                         
   4   4   1       8934.44       9023.80       175.99 o                         
   5   4   1      20042.87      21293.75       290.86 o                         
   6   4   1         14.91         16.64        11.50 o                         
   7   4   1      10099.07      10256.39       305.24 o                         
   8   4   1       2373.60       2324.32       137.99 o                         
   9   4   1       1726.76       1661.70       117.45 o                         
  10   4   1      10714.25      10301.18       361.38 o                         
  11   4   1        692.69        742.40        84.45 o                         
 -12   5   1         82.60         54.80        80.97 o                         
 -11   5   1        137.17        139.74        37.29 o                         
 -10   5   1        148.91        163.61        39.90 o                         
  -9   5   1        626.44        628.05        70.70 o                         
  -8   5   1         43.76         25.97        21.04 o                         
  -7   5   1        297.17        235.56        42.93 o                         
  -6   5   1          4.65          6.15        18.74 o                         
  -5   5   1         71.77         67.18        21.42 o                         
  -4   5   1       2430.40       2429.92       112.91 o                         
  -3   5   1         21.45         15.64         7.45 o                         
  -2   5   1       4828.71       5345.43       135.84 o                         
  -1   5   1        311.03        328.96        23.95 o                         
   0   5   1        505.39        546.44        30.61 o                         
   1   5   1          6.14         11.64         6.17 o                         
   2   5   1       1134.90       1065.80        35.85 o                         
   3   5   1       1919.33       2060.37        67.32 o                         
   4   5   1        128.30        147.58        16.76 o                         
   5   5   1          0.81         -2.31        25.80 o                         
   6   5   1       1200.18       1308.80        84.86 o                         
   7   5   1          0.76         18.81        19.30 o                         
   8   5   1       1882.16       1829.12       120.98 o                         
   9   5   1        253.85        313.82        53.36 o                         
  10   5   1         41.61         98.75        75.50 o                         
 -11   6   1       8057.15       8612.30       416.50 o                         
 -10   6   1        542.00        690.28       107.91 o                         
  -9   6   1       8096.70       8156.58       288.08 o                         
  -8   6   1      12391.96      12716.98       370.87 o                         
  -7   6   1          8.77          9.51         9.29 o                         
  -6   6   1       7916.77       8049.88       344.42 o                         
  -5   6   1       1708.50       1738.82       103.56 o                         
  -4   6   1       6824.10       6932.71       219.30 o                         
  -3   6   1      26691.61      27149.63       422.43 o                         
  -2   6   1        320.27        358.48        44.87 o                         
  -1   6   1      11077.87      10819.89       228.74 o                         
   0   6   1       5759.18       5704.18       121.60 o                         
   1   6   1       2733.63       2810.23        77.50 o                         
   2   6   1      19371.89      19477.98       464.45 o                         
   3   6   1       2627.96       2446.62        81.46 o                         
   4   6   1       6903.05       6495.20       219.62 o                         
   5   6   1      11051.07      10453.43       304.19 o                         
   6   6   1        484.13        452.06        49.65 o                         
   7   6   1       9572.32       9852.86       313.44 o                         
   8   6   1       2989.11       2998.66       212.58 o                         
   9   6   1       2172.51       2395.83       157.69 o                         
  10   6   1       6693.95       6815.89       360.90 o                         
 -10   7   1       1040.05       1102.86       171.70 o                         
  -9   7   1         90.60         80.86        30.24 o                         
  -8   7   1        115.65         94.72        42.33 o                         
  -7   7   1       2395.27       2348.55       102.20 o                         
  -6   7   1        396.55        370.91        47.70 o                         
  -5   7   1        936.42        892.41        92.18 o                         
  -4   7   1       1232.60       1297.25        89.67 o                         
  -3   7   1          6.61         -5.53        15.94 o                         
  -2   7   1       1746.71       1902.73        96.92 o                         
  -1   7   1       1179.61       1204.55        52.33 o                         
   0   7   1       1906.05       1985.22        73.10 o                         
   1   7   1        959.65        950.36        45.22 o                         
   2   7   1        209.87        217.13        30.32 o                         
   3   7   1       1603.43       1473.38        95.04 o                         
   4   7   1        888.96        894.24       135.71 o                         
   5   7   1        301.98        247.19        44.67 o                         
   6   7   1        990.54        911.27        64.86 o                         
   7   7   1          7.18        -14.22        46.54 o                         
   8   7   1        874.53        885.25        90.37 o                         
   9   7   1       1516.63       1505.66       153.09 o                         
  -9   8   1       2453.34       2663.97       164.60 o                         
  -8   8   1       4176.08       4707.73       214.63 o                         
  -7   8   1         52.83         67.94        24.44 o                         
  -6   8   1       6686.33       6624.02       252.12 o                         
  -5   8   1       1455.61       1465.62       104.61 o                         
  -4   8   1       3118.17       2914.88       144.36 o                         
  -3   8   1      10519.25      10145.21       474.23 o                         
  -2   8   1        236.91        192.07        30.09 o                         
  -1   8   1       8934.48       9802.86       233.97 o                         
   0   8   1       5192.86       5416.34       128.38 o                         
   1   8   1        913.47        909.80        62.75 o                         
   2   8   1      11026.50      11294.62       260.62 o                         
   3   8   1       2501.80       2353.28       128.54 o                         
   4   8   1       4873.55       4692.19       195.28 o                         
   5   8   1       6923.38       6395.70       240.13 o                         
   6   8   1        190.99        192.80        43.79 o                         
   7   8   1       4296.35       4077.65       197.91 o                         
   8   8   1       2639.99       2640.14       163.83 o                         
  -8   9   1       1230.57       1444.05       117.89 o                         
  -7   9   1       7272.99       7490.53       217.51 o                         
  -6   9   1         78.85        115.63        26.54 o                         
  -5   9   1       4288.98       4364.85       154.99 o                         
  -4   9   1       7446.92       7187.37       249.94 o                         
  -3   9   1         84.25         83.67        22.41 o                         
  -2   9   1       7469.63       8000.79       211.98 o                         
  -1   9   1       2295.29       2426.16       103.53 o                         
   0   9   1       3157.40       3223.12       161.94 o                         
   1   9   1       5625.78       6023.28       176.31 o                         
   2   9   1        673.06        648.53        54.32 o                         
   3   9   1       4511.78       4403.67       183.00 o                         
   4   9   1       2074.70       2198.02       132.77 o                         
   5   9   1        520.51        423.41        60.31 o                         
   6   9   1       5156.91       5345.84       182.30 o                         
   7   9   1        583.22        540.86        71.72 o                         
  -7  10   1          1.24         38.29        25.65 o                         
  -6  10   1        939.78        943.02        71.99 o                         
  -5  10   1        121.92        144.56        30.29 o                         
  -4  10   1        630.64        656.31        60.22 o                         
  -3  10   1        685.61        622.18        56.89 o                         
  -2  10   1        204.80        185.61        43.09 o                         
  -1  10   1        588.35        655.15        75.78 o                         
   0  10   1        509.59        448.90        61.96 o                         
   1  10   1        319.58        360.47        57.64 o                         
   2  10   1       1016.29       1084.34        73.68 o                         
   3  10   1        237.15        253.83        37.10 o                         
   4  10   1       1055.31       1056.44        77.95 o                         
   5  10   1       1006.79       1049.81        69.19 o                         
   6  10   1         95.61        168.23        32.32 o                         
  -5  11   1       3638.66       3618.18       132.80 o                         
  -4  11   1       4451.77       4573.34       147.82 o                         
  -3  11   1        366.78        435.62        65.66 o                         
  -2  11   1       4836.27       5189.58       232.81 o                         
  -1  11   1       1534.04       1694.65       128.12 o                         
   0  11   1       2286.26       2292.35       197.87 o                         
   1  11   1       5182.03       5600.21       398.51 o                         
   2  11   1        115.90        105.49        36.04 o                         
   3  11   1       5080.02       5613.74       245.53 o                         
   4  11   1       1693.85       1744.37        90.06 o                         
 -13   0   2         34.70         60.50        38.78 o                         
 -12   0   2      13157.23      13108.44       522.56 o                         
 -11   0   2      12780.45      14010.98       483.80 o                         
 -10   0   2       1398.99       1498.17        95.40 o                         
  -9   0   2      12247.56      13059.90      1205.84 o                         
  -8   0   2       6799.46       7214.17       304.34 o                         
  -7   0   2      16394.29      16590.96       676.05 o                         
  -6   0   2      38472.86      39545.43      1237.77 o                         
  -5   0   2       3267.50       3639.52       178.79 o                         
  -4   0   2      34000.60      32617.53       468.68 o                         
  -3   0   2      24024.54      23507.49       338.08 o                         
  -2   0   2       4700.26       5011.16       139.87 o                         
  -1   0   2      35289.57      34502.48       583.89 o                         
   0   0   2         61.77        126.00        21.04 o                         
   1   0   2      31994.03      32717.19       556.61 o                         
   2   0   2      47449.90      45013.50       764.32 o                         
   3   0   2         71.85         66.89        16.73 o                         
   4   0   2      35138.59      34074.15       653.84 o                         
   5   0   2       6439.10       6564.26       145.29 o                         
   6   0   2      18514.27      18579.06       325.63 o                         
   7   0   2      18590.47      17788.89       329.12 o                         
   8   0   2        291.12        269.10        32.87 o                         
   9   0   2      12403.00      12450.62       277.59 o                         
  10   0   2       4396.00       4402.95       193.90 o                         
  11   0   2       1302.22       1285.42       133.08 o                         
 -13   1   2       1152.41       1075.68        94.14 o                         
 -12   1   2         15.37         11.86        18.56 o                         
 -11   1   2        409.39        374.21        53.25 o                         
 -10   1   2       1955.62       2037.15       106.52 o                         
  -9   1   2        360.52        376.14        32.15 o                         
  -8   1   2        776.43        868.92        33.75 o                         
  -7   1   2        462.50        436.59        22.12 o                         
  -6   1   2        780.69        802.38        28.68 o                         
  -5   1   2      18642.40      20136.23       275.04 o                         
  -4   1   2         26.74         34.49         6.41 o                         
  -3   1   2       3205.32       3198.91        50.26 o                         
  -2   1   2        180.99        184.87         8.78 o                         
  -1   1   2        568.85        558.53        15.60 o                         
   0   1   2       6640.76       7627.38       165.21 o                         
   1   1   2       1837.13       1937.52        42.54 o                         
   2   1   2       1468.80       1696.84        48.99 o                         
   3   1   2        212.88        191.51        14.74 o                         
   4   1   2         53.80         53.21         7.92 o                         
   5   1   2       1993.77       2169.64        45.72 o                         
   6   1   2        996.78        970.09        36.51 o                         
   7   1   2        313.76        295.03        26.82 o                         
   8   1   2        114.03        114.40        15.12 o                         
   9   1   2         50.54         52.52        13.91 o                         
  10   1   2        547.71        531.46        44.27 o                         
  11   1   2        604.21        695.69       181.70 o                         
 -13   2   2          7.63         38.27        22.69 o                         
 -12   2   2       7325.98       7026.17       213.26 o                         
 -11   2   2       8150.41       8167.77       224.03 o                         
 -10   2   2       1000.89       1038.61        69.32 o                         
  -9   2   2       9981.54       9637.23       281.91 o                         
  -8   2   2        979.03        987.35        46.02 o                         
  -7   2   2      12421.87      12314.13       225.97 o                         
  -6   2   2      15663.58      15747.03       311.14 o                         
  -5   2   2        333.63        366.71        15.17 o                         
  -4   2   2       8642.84       8991.49       161.22 o                         
  -3   2   2       3636.74       3254.62        74.58 o                         
  -2   2   2       3510.83       3295.34        78.86 o                         
  -1   2   2      28213.84      28368.52       350.03 o                         
   0   2   2       5357.91       5593.25        78.78 o                         
   1   2   2      18969.69      18738.04       300.11 o                         
   2   2   2      13801.06      13425.78       188.18 o                         
   3   2   2       4952.98       5019.56        85.96 o                         
   4   2   2      13814.65      13701.27       207.96 o                         
   5   2   2        883.35        892.73        46.42 o                         
   6   2   2       6493.88       6878.29       139.67 o                         
   7   2   2      10324.35      10477.92       197.01 o                         
   8   2   2         19.12         23.31        28.85 o                         
   9   2   2       9246.07       9113.83       236.34 o                         
  10   2   2       3512.56       3366.59       137.45 o                         
  11   2   2        861.83        822.60        83.74 o                         
 -13   3   2       4826.39       4816.54       554.29 o                         
 -12   3   2       1520.88       1350.82       219.05 o                         
 -11   3   2        817.08        756.58        79.19 o                         
 -10   3   2       7714.43       7068.50       598.73 o                         
  -9   3   2        180.63        188.84        41.56 o                         
  -8   3   2       6893.73       7095.25       412.70 o                         
  -7   3   2       3522.20       3815.08       108.05 o                         
  -6   3   2       1232.66       1209.13        39.31 o                         
  -5   3   2      21232.37      22153.27       427.58 o                         
  -4   3   2       2001.26       2063.83        57.13 o                         
  -3   3   2       8850.73       9070.77       176.71 o                         
  -2   3   2       3228.99       3240.20        59.17 o                         
  -1   3   2       1159.13       1181.88        42.94 o                         
   0   3   2      40996.83      39354.87       396.26 o                         
   1   3   2       6925.32       6809.61        98.48 o                         
   2   3   2       4429.93       4378.14        75.21 o                         
   3   3   2       3684.55       3458.38        66.11 o                         
   4   3   2          1.69          0.83         6.27 o                         
   5   3   2      13956.47      14480.47       287.77 o                         
   6   3   2       5453.74       5613.88       204.91 o                         
   7   3   2       2140.28       2001.82       113.55 o                         
   8   3   2       4798.88       4932.46       200.71 o                         
   9   3   2       1073.04       1163.54        96.35 o                         
  10   3   2       6149.30       5807.09       192.45 o                         
  11   3   2       4896.06       4925.13       181.54 o                         
 -12   4   2       1561.14       1614.32       125.26 o                         
 -11   4   2        932.39       1019.14       143.26 o                         
 -10   4   2        233.91        267.14        65.91 o                         
  -9   4   2       1756.05       1737.09       114.71 o                         
  -8   4   2         81.83        143.51        45.77 o                         
  -7   4   2       6359.25       6789.90       304.37 o                         
  -6   4   2       5187.89       5305.04       133.97 o                         
  -5   4   2          2.14          8.24        10.98 o                         
  -4   4   2       6597.35       6621.73       126.59 o                         
  -3   4   2       3638.80       3835.53        70.86 o                         
  -2   4   2       2982.93       3076.11        75.00 o                         
  -1   4   2      11022.91      11452.38       179.51 o                         
   0   4   2       2068.11       2032.53        41.89 o                         
   1   4   2       2451.84       2382.22        48.60 o                         
   2   4   2       5953.43       5964.85       111.52 o                         
   3   4   2        127.61        132.08        14.52 o                         
   4   4   2       2876.85       2796.52        71.57 o                         
   5   4   2        726.66        741.49        35.25 o                         
   6   4   2        742.73        816.19        47.86 o                         
   7   4   2       2431.38       2431.61       132.02 o                         
   8   4   2         35.86         25.37        27.98 o                         
   9   4   2       2252.79       2207.31       138.07 o                         
  10   4   2        745.83        773.13        85.63 o                         
 -12   5   2       2310.51       2382.89       157.07 o                         
 -11   5   2       2448.81       2466.96       155.19 o                         
 -10   5   2       9297.13      10538.16       489.72 o                         
  -9   5   2        248.86        220.65        56.06 o                         
  -8   5   2      15865.96      16039.49       750.99 o                         
  -7   5   2      10192.11      10583.15       307.38 o                         
  -6   5   2       2063.58       2016.44       110.75 o                         
  -5   5   2      16534.69      16915.10       465.56 o                         
  -4   5   2       2574.95       2739.23        55.20 o                         
  -3   5   2      15504.01      15484.73       221.88 o                         
  -2   5   2      14687.64      14188.67       217.68 o                         
  -1   5   2         81.88         85.36        11.88 o                         
   0   5   2      25280.61      24659.74       278.24 o                         
   1   5   2       6432.25       6240.78       105.39 o                         
   2   5   2       9054.88       8661.62       154.12 o                         
   3   5   2      16776.06      16842.04       260.43 o                         
   4   5   2        128.33        115.84        15.31 o                         
   5   5   2      10635.11      10850.15       310.93 o                         
   6   5   2       9490.57       9635.69       229.66 o                         
   7   5   2       2011.92       1833.87       120.69 o                         
   8   5   2       9074.97       9237.73       307.83 o                         
   9   5   2       1734.18       1596.08       119.90 o                         
  10   5   2       5095.23       4595.07       261.22 o                         
 -11   6   2        218.21        235.43        47.20 o                         
 -10   6   2        168.05        194.50        43.62 o                         
  -9   6   2        474.28        526.61        68.09 o                         
  -8   6   2        419.02        430.76        40.52 o                         
  -7   6   2          1.77          0.55        12.71 o                         
  -6   6   2         31.25         41.92        15.49 o                         
  -5   6   2        166.46        169.81        26.76 o                         
  -4   6   2          1.25         10.98         5.90 o                         
  -3   6   2         87.00         87.89        14.50 o                         
  -2   6   2        208.32        192.07        19.98 o                         
  -1   6   2         79.99        102.61        15.54 o                         
   0   6   2        667.10        728.20        33.40 o                         
   1   6   2         58.62         75.54        11.24 o                         
   2   6   2         62.05         94.47        11.76 o                         
   3   6   2        409.36        388.14        28.23 o                         
   4   6   2        214.43        221.05        30.37 o                         
   5   6   2          4.58         -1.03        12.35 o                         
   6   6   2          3.47         10.54        27.46 o                         
   7   6   2          5.70         47.52        23.73 o                         
   8   6   2          0.20        -21.81        21.81 o                         
   9   6   2        312.64        294.77        54.77 o                         
 -11   7   2       3336.58       3608.86       198.85 o                         
 -10   7   2       6061.61       6693.22       608.94 o                         
  -9   7   2          0.19         10.40        52.96 o                         
  -8   7   2       8079.77       8280.48       288.52 o                         
  -7   7   2       5998.27       6142.92       206.79 o                         
  -6   7   2       3031.46       2932.88       114.22 o                         
  -5   7   2      12202.06      12155.33       298.08 o                         
  -4   7   2       1976.49       1882.26        86.92 o                         
  -3   7   2       8055.20       7606.41       324.31 o                         
  -2   7   2       6117.60       6331.02       139.84 o                         
  -1   7   2       3065.68       3020.18        89.01 o                         
   0   7   2      12477.02      12207.87       241.28 o                         
   1   7   2       3239.99       3106.60        76.75 o                         
   2   7   2       3370.57       3033.15       103.87 o                         
   3   7   2      14317.89      12960.31       282.03 o                         
   4   7   2          2.05          0.79        19.98 o                         
   5   7   2       7805.65       7430.35       202.25 o                         
   6   7   2       6150.18       5915.60       178.01 o                         
   7   7   2        945.06        840.87        85.24 o                         
   8   7   2       6948.96       6764.95       399.82 o                         
   9   7   2        736.96        835.49        90.24 o                         
 -10   8   2        347.75        354.05        57.81 o                         
  -9   8   2       1754.61       1979.37       139.61 o                         
  -8   8   2       1841.18       1731.47       124.01 o                         
  -7   8   2       1740.30       1724.02        91.59 o                         
  -6   8   2       2283.26       2324.38       106.25 o                         
  -5   8   2          3.41          9.15        11.01 o                         
  -4   8   2       5040.14       4836.62       205.50 o                         
  -3   8   2       3842.22       3768.88       183.68 o                         
  -2   8   2       1143.10       1086.95        61.60 o                         
  -1   8   2       4084.55       4501.17       116.54 o                         
   0   8   2        126.73        156.65        20.47 o                         
   1   8   2       1360.09       1298.89        74.56 o                         
   2   8   2       4899.66       4503.77       130.20 o                         
   3   8   2        365.52        309.00        33.98 o                         
   4   8   2       4081.75       3952.32       144.36 o                         
   5   8   2        863.10        859.29        66.11 o                         
   6   8   2       1517.40       1427.43        85.65 o                         
   7   8   2       2591.12       2545.89       155.32 o                         
   8   8   2         75.02         51.49        52.10 o                         
  -9   9   2         85.47        119.72        51.01 o                         
  -8   9   2       1507.75       1659.49       124.56 o                         
  -7   9   2        743.18        745.62        62.36 o                         
  -6   9   2       1747.02       1580.55       134.87 o                         
  -5   9   2       3556.00       3581.41       138.99 o                         
  -4   9   2       1281.13       1257.33        78.14 o                         
  -3   9   2        725.51        707.94        50.66 o                         
  -2   9   2       2014.18       2089.92        86.59 o                         
  -1   9   2        675.62        686.37        47.48 o                         
   0   9   2       5662.34       5741.85       151.45 o                         
   1   9   2       1870.73       1819.43        97.92 o                         
   2   9   2       1019.95        942.61        59.07 o                         
   3   9   2       3728.15       3498.55       119.92 o                         
   4   9   2          1.22         -9.23        13.23 o                         
   5   9   2       2288.46       2121.93       109.61 o                         
   6   9   2       1611.35       1638.58       122.75 o                         
   7   9   2        124.71         98.68        43.13 o                         
  -7  10   2       4341.65       4298.18       198.06 o                         
  -6  10   2       3303.02       3323.48       139.44 o                         
  -5  10   2        193.56        178.29        29.91 o                         
  -4  10   2       6211.07       6432.11       174.15 o                         
  -3  10   2       2371.83       2527.39       101.80 o                         
  -2  10   2       1761.67       2302.41       168.96 o                         
  -1  10   2       6421.47       6765.66       226.01 o                         
   0  10   2         50.41         70.67        22.27 o                         
   1  10   2       3830.70       3920.95       154.28 o                         
   2  10   2       4749.09       4937.32       147.98 o                         
   3  10   2        671.80        688.55        53.97 o                         
   4  10   2       3525.36       3558.37       129.65 o                         
   5  10   2        553.14        500.45        48.23 o                         
  -5  11   2        382.92        319.96        36.97 o                         
  -4  11   2          8.08         -1.40        18.76 o                         
  -3  11   2         29.08          8.96        19.33 o                         
  -2  11   2        168.36        241.28        39.27 o                         
  -1  11   2         27.52         16.02        15.88 o                         
   0  11   2        100.93         77.37        33.30 o                         
   1  11   2         55.88         51.73        27.28 o                         
   2  11   2          0.88        -13.17        33.29 o                         
   3  11   2        107.15        116.79        30.30 o                         
 -13   1   3       3754.40       4133.76       156.06 o                         
 -12   1   3       1232.94       1217.94        81.52 o                         
 -11   1   3      12113.74      12416.83       236.05 o                         
 -10   1   3       2876.99       3008.05        94.46 o                         
  -9   1   3       7619.17       7643.46       264.36 o                         
  -8   1   3      23473.01      24211.40       349.28 o                         
  -7   1   3        228.88        192.70        24.60 o                         
  -6   1   3      15632.32      14740.34       194.55 o                         
  -5   1   3      10816.19      10645.09       132.48 o                         
  -4   1   3      11666.88      11127.50       131.60 o                         
  -3   1   3      35414.49      34969.22       431.26 o                         
  -2   1   3       3865.12       3857.46        75.61 o                         
  -1   1   3      12651.96      12933.06       179.40 o                         
   0   1   3      20250.14      18674.09       293.66 o                         
   1   1   3       1981.73       2079.77        90.41 o                         
   2   1   3      47338.25      45999.71       653.73 o                         
   3   1   3       6069.87       6159.08       129.10 o                         
   4   1   3       8471.80       8936.22       200.02 o                         
   5   1   3      24391.82      25302.96       480.49 o                         
   6   1   3        362.65        355.71        24.78 o                         
   7   1   3      14208.55      14397.99       203.13 o                         
   8   1   3       9550.72       9481.38       163.22 o                         
   9   1   3        526.63        545.47        45.49 o                         
  10   1   3       9890.00       9283.65       320.10 o                         
 -13   2   3        723.70        663.21        78.39 o                         
 -12   2   3       1591.81       1547.91        91.40 o                         
 -11   2   3        661.81        654.74        56.98 o                         
 -10   2   3       3958.76       3802.87       134.73 o                         
  -9   2   3       1748.31       1820.02        95.14 o                         
  -8   2   3        732.56        725.61        31.45 o                         
  -7   2   3       2598.46       2610.28        62.76 o                         
  -6   2   3        215.64        189.36        14.61 o                         
  -5   2   3      14872.80      15621.84       197.84 o                         
  -4   2   3       7569.15       7565.22       107.72 o                         
  -3   2   3       7447.38       8142.43       126.69 o                         
  -2   2   3       2332.93       2146.89        49.45 o                         
  -1   2   3       5738.47       5892.64        97.28 o                         
   0   2   3      16531.71      16969.29       203.77 o                         
   1   2   3      17573.02      18463.67       289.24 o                         
   2   2   3        741.74        678.82        33.86 o                         
   3   2   3       2030.62       1956.62        53.29 o                         
   4   2   3       5259.06       5554.89       106.26 o                         
   5   2   3       2492.39       2512.88        98.86 o                         
   6   2   3       6522.19       6545.22       187.66 o                         
   7   2   3        466.79        502.42        36.87 o                         
   8   2   3        114.79        113.55        23.58 o                         
   9   2   3       3152.52       3265.00       132.30 o                         
  10   2   3         13.04         35.10        25.75 o                         
 -13   3   3       4151.94       4167.03       560.10 o                         
 -12   3   3        297.60        277.54        71.70 o                         
 -11   3   3       6120.07       5557.39       340.16 o                         
 -10   3   3        608.55        518.41        61.51 o                         
  -9   3   3       5680.72       5148.93       196.44 o                         
  -8   3   3      12882.90      13724.19       240.31 o                         
  -7   3   3          0.39         12.58         9.50 o                         
  -6   3   3       4167.86       4197.56       123.51 o                         
  -5   3   3       4102.46       4094.42       131.32 o                         
  -4   3   3       7291.19       7174.78       117.42 o                         
  -3   3   3      34566.82      34648.21       358.14 o                         
  -2   3   3       2701.40       2797.57        62.96 o                         
  -1   3   3      11839.85      11813.58       143.51 o                         
   0   3   3       9620.13       9233.00       109.90 o                         
   1   3   3       1369.77       1381.44        38.54 o                         
   2   3   3      11566.10      11759.58       243.02 o                         
   3   3   3       3507.90       3402.71        87.03 o                         
   4   3   3       1691.74       1797.92        55.96 o                         
   5   3   3       6690.74       7032.93       202.33 o                         
   6   3   3        333.39        297.43        27.36 o                         
   7   3   3       4649.34       4701.28       151.23 o                         
   8   3   3       3678.22       3834.18       142.47 o                         
   9   3   3        850.37        921.45        70.60 o                         
  10   3   3       3255.42       3341.24       193.29 o                         
 -13   4   3       1820.62       1699.31       232.73 o                         
 -12   4   3       6052.69       5988.30       639.35 o                         
 -11   4   3        771.13        645.71       131.25 o                         
 -10   4   3      10440.45       9453.55      1061.95 o                         
  -9   4   3       3288.89       3004.83       317.38 o                         
  -8   4   3       1189.76       1198.56       107.56 o                         
  -7   4   3      12653.39      12773.57       293.13 o                         
  -6   4   3       4179.81       4018.84       170.95 o                         
  -5   4   3       7069.47       6456.10       119.26 o                         
  -4   4   3      17002.49      17082.61       253.72 o                         
  -3   4   3         56.89         87.19        10.91 o                         
  -2   4   3      27319.30      26345.93       351.20 o                         
  -1   4   3      21712.05      21862.98       269.51 o                         
   0   4   3       8726.83       8940.42       132.59 o                         
   1   4   3      20101.34      19580.81       270.56 o                         
   2   4   3       2536.38       2457.61        73.41 o                         
   3   4   3       9534.17       9064.00       156.50 o                         
   4   4   3      14988.51      15282.45       343.80 o                         
   5   4   3         26.15         49.83        16.91 o                         
   6   4   3      16188.50      15812.01       396.58 o                         
   7   4   3       2982.31       2882.56       145.87 o                         
   8   4   3       2308.18       2217.24       110.28 o                         
   9   4   3      10164.27      10180.90       274.33 o                         
 -12   5   3          7.48         21.93        71.75 o                         
 -11   5   3         34.43         46.08        26.36 o                         
 -10   5   3         10.26         27.00        20.25 o                         
  -9   5   3          5.83        -13.94        17.84 o                         
  -8   5   3        291.42        279.46        44.26 o                         
  -7   5   3         73.57         52.71        15.87 o                         
  -6   5   3        415.50        377.34        34.04 o                         
  -5   5   3         93.59         90.49         8.86 o                         
  -4   5   3        439.98        465.43        22.32 o                         
  -3   5   3       1041.81       1078.21        35.68 o                         
  -2   5   3        103.74        110.64        14.90 o                         
  -1   5   3        476.76        462.45        25.99 o                         
   0   5   3        824.10        833.72        28.86 o                         
   1   5   3        750.71        742.01        27.13 o                         
   2   5   3       1530.49       1470.09        52.66 o                         
   3   5   3       1000.90        941.57        42.43 o                         
   4   5   3        254.51        259.66        23.04 o                         
   5   5   3        271.36        306.41        33.17 o                         
   6   5   3          0.30         14.82        17.22 o                         
   7   5   3        275.40        273.81        47.16 o                         
   8   5   3        223.21        223.88        46.68 o                         
   9   5   3         16.01         15.92        29.59 o                         
 -12   6   3       5739.67       6104.81       612.92 o                         
 -11   6   3         10.53        -25.50        25.50 o                         
 -10   6   3       8812.70       8939.86       309.83 o                         
  -9   6   3       5595.79       5920.35       358.50 o                         
  -8   6   3       1349.78       1389.62        75.01 o                         
  -7   6   3      18923.13      18826.06       513.45 o                         
  -6   6   3       1482.11       1457.80        73.03 o                         
  -5   6   3       7992.09       7829.45       311.10 o                         
  -4   6   3      10817.38      11312.51       276.23 o                         
  -3   6   3       1815.19       1881.49        49.50 o                         
  -2   6   3      18175.47      17502.32       222.29 o                         
  -1   6   3       6679.03       6648.69       111.26 o                         
   0   6   3       6292.23       6048.55       103.67 o                         
   1   6   3      12142.34      11892.42       202.83 o                         
   2   6   3        213.99        198.94        20.89 o                         
   3   6   3      17768.09      17577.11       476.61 o                         
   4   6   3       9203.82       8501.35       265.64 o                         
   5   6   3       1028.19        921.03        60.36 o                         
   6   6   3      11460.14      11450.97       343.82 o                         
   7   6   3       2134.94       2080.98       131.92 o                         
   8   6   3       3503.43       3498.29       182.30 o                         
 -11   7   3        330.33        358.17        59.17 o                         
 -10   7   3         57.23         37.04        28.23 o                         
  -9   7   3        154.82        161.72        51.42 o                         
  -8   7   3       1592.99       1752.98        96.18 o                         
  -7   7   3          0.76          4.60        11.75 o                         
  -6   7   3        382.30        402.91        41.66 o                         
  -5   7   3        139.80        130.86        25.64 o                         
  -4   7   3        609.17        533.82        45.39 o                         
  -3   7   3       2670.38       2726.18        71.41 o                         
  -2   7   3         30.37         31.69        12.51 o                         
  -1   7   3        814.85        767.50        35.22 o                         
   0   7   3        530.80        526.33        28.94 o                         
   1   7   3         47.25         41.89         9.18 o                         
   2   7   3       4297.44       4139.09       101.41 o                         
   3   7   3        327.66        285.63        35.71 o                         
   4   7   3        821.87        908.99        62.56 o                         
   5   7   3       1864.54       1885.85       121.45 o                         
   6   7   3        107.31         97.01        29.70 o                         
   7   7   3       1361.42       1363.24       110.63 o                         
   8   7   3        554.61        452.62        89.45 o                         
 -10   8   3       5450.32       5713.69       251.38 o                         
  -9   8   3       5317.22       5729.89       245.21 o                         
  -8   8   3        232.26        267.75        37.63 o                         
  -7   8   3       8344.07       8670.70       228.59 o                         
  -6   8   3        784.86        730.98        62.70 o                         
  -5   8   3       3043.64       2993.43       119.82 o                         
  -4   8   3       9104.08       8676.88       220.87 o                         
  -3   8   3        143.28         90.23        26.05 o                         
  -2   8   3       6848.04       6818.04       183.02 o                         
  -1   8   3       3449.11       3305.62       119.86 o                         
   0   8   3       1149.46       1072.98        43.95 o                         
   1   8   3       7284.71       6827.15       219.38 o                         
   2   8   3        896.18        784.71        52.46 o                         
   3   8   3       5450.79       5060.13       142.71 o                         
   4   8   3       3159.36       2967.18       124.76 o                         
   5   8   3        223.23        201.82        33.59 o                         
   6   8   3       5330.96       4798.84       218.99 o                         
   7   8   3       1522.18       1596.50       125.69 o                         
  -9   9   3       1046.47       1003.73       100.40 o                         
  -8   9   3       4927.59       5552.10       204.67 o                         
  -7   9   3         47.50         17.62        14.75 o                         
  -6   9   3       4554.95       4475.48       270.39 o                         
  -5   9   3       1915.91       1790.54        95.39 o                         
  -4   9   3       1211.25       1147.49        65.96 o                         
  -3   9   3       7978.35       8244.66       302.06 o                         
  -2   9   3        721.45        701.14        50.07 o                         
  -1   9   3       4196.95       3952.85       227.16 o                         
   0   9   3       4195.44       4107.16       126.72 o                         
   1   9   3         29.92         19.54        14.42 o                         
   2   9   3       7547.04       6998.73       220.01 o                         
   3   9   3       2078.44       1931.70        88.20 o                         
   4   9   3       1274.15       1150.09        68.53 o                         
   5   9   3       3437.78       3319.17       140.72 o                         
   6   9   3        248.45        305.89        56.02 o                         
  -8  10   3          6.89         34.41        25.67 o                         
  -7  10   3        363.33        330.40        43.63 o                         
  -6  10   3         34.81          8.54        22.04 o                         
  -5  10   3        327.56        310.92        36.90 o                         
  -4  10   3       1013.44       1019.06        65.26 o                         
  -3  10   3          0.32         -4.37        12.93 o                         
  -2  10   3       1420.52       1394.75       119.32 o                         
  -1  10   3        416.88        382.77        48.03 o                         
   0  10   3         82.99         40.46        37.47 o                         
   1  10   3        839.85        806.60        80.63 o                         
   2  10   3         38.62         23.61        14.91 o                         
   3  10   3        483.92        487.61        44.93 o                         
   4  10   3        516.72        496.52        48.04 o                         
  -5  11   3       2852.78       3017.35       128.54 o                         
  -4  11   3       1221.30       1254.60        91.17 o                         
  -3  11   3       5834.40       6720.23       219.67 o                         
  -2  11   3        458.74        505.77        56.94 o                         
  -1  11   3       5294.22       5677.44       199.31 o                         
   0  11   3       4550.24       4784.17       179.98 o                         
   1  11   3        166.85        166.67        47.53 o                         
   2  11   3       5064.85       5230.78       243.41 o                         
 -14   0   4        528.79        598.28       109.33 o                         
 -13   0   4       8234.36       8776.25       419.42 o                         
 -12   0   4       2334.18       2560.70       133.02 o                         
 -11   0   4       4209.63       4419.32       243.02 o                         
 -10   0   4      22922.72      23813.38       511.14 o                         
  -9   0   4        169.27        164.38        32.24 o                         
  -8   0   4      23113.07      22447.98       458.47 o                         
  -7   0   4      13127.22      12740.34       234.32 o                         
  -6   0   4       2125.89       1927.62        64.06 o                         
  -5   0   4      48636.57      47269.54       671.67 o                         
  -4   0   4      19266.54      18984.00       293.78 o                         
  -3   0   4       7471.91       7022.21       133.91 o                         
  -2   0   4      31782.55      33590.26       957.31 o                         
  -1   0   4       7679.65       8307.36       271.10 o                         
   0   0   4      29423.22      30481.37       794.29 o                         
   1   0   4      31113.55      31711.63       447.26 o                         
   2   0   4       3420.09       3827.08       228.22 o                         
   3   0   4      14044.89      13987.09       676.67 o                         
   4   0   4       2454.95       2642.43        98.24 o                         
   5   0   4      11964.64      12418.81       656.38 o                         
   6   0   4      17342.99      16993.57      1510.53 o                         
   7   0   4         14.61         -6.74        15.61 o                         
   8   0   4       6871.29       6826.27       244.60 o                         
   9   0   4       3635.65       3794.47       183.68 o                         
 -14   1   4        740.68        721.74        82.55 o                         
 -13   1   4         20.65         -0.99        27.64 o                         
 -12   1   4        844.01        879.34        64.57 o                         
 -11   1   4       2714.87       2599.14        89.69 o                         
 -10   1   4          1.20         -0.47         8.46 o                         
  -9   1   4       2711.82       2724.67        82.36 o                         
  -8   1   4        569.62        570.03        33.69 o                         
  -7   1   4       1579.60       1645.90        44.94 o                         
  -6   1   4       2905.44       2946.98        58.30 o                         
  -5   1   4         44.43         58.73         8.17 o                         
  -4   1   4       3914.16       3985.28        63.94 o                         
  -3   1   4       1311.73       1301.04        38.32 o                         
  -2   1   4        420.06        373.35        15.04 o                         
  -1   1   4       8884.02       8622.88       149.49 o                         
   0   1   4        324.14        340.94        18.29 o                         
   1   1   4       5343.75       5701.31       179.71 o                         
   2   1   4       2696.20       2864.09        76.40 o                         
   3   1   4         76.57         56.51        12.46 o                         
   4   1   4        504.10        471.19        33.56 o                         
   5   1   4        146.04        171.67        23.11 o                         
   6   1   4        319.78        311.82        27.55 o                         
   7   1   4        429.93        422.07        37.04 o                         
   8   1   4        422.95        371.22        38.19 o                         
   9   1   4        238.97        202.27        42.32 o                         
 -14   2   4        283.46        290.34        52.30 o                         
 -13   2   4       8807.45       8741.05       301.32 o                         
 -12   2   4       2348.44       2470.41       115.33 o                         
 -11   2   4       2913.16       2770.66       116.50 o                         
 -10   2   4       9936.20      10004.31       193.83 o                         
  -9   2   4         15.45         20.76         7.83 o                         
  -8   2   4      16915.25      16983.25       263.30 o                         
  -7   2   4       8851.52       8754.86       126.54 o                         
  -6   2   4       1376.18       1350.91        40.11 o                         
  -5   2   4      32766.17      31944.26       390.35 o                         
  -4   2   4       3590.30       3350.52        73.08 o                         
  -3   2   4      29486.64      28999.10       372.17 o                         
  -2   2   4      23486.66      22355.38       295.07 o                         
  -1   2   4        267.48        230.87        13.74 o                         
   0   2   4      22839.44      22053.00       289.46 o                         
   1   2   4       9823.05       9902.47       180.32 o                         
   2   2   4       4978.22       5207.40       247.06 o                         
   3   2   4      15811.46      15722.56       394.06 o                         
   4   2   4       1443.31       1621.66        53.03 o                         
   5   2   4      10250.37      10412.92       281.35 o                         
   6   2   4      11379.33      11325.71       276.32 o                         
   7   2   4        160.20        155.28        23.88 o                         
   8   2   4       5305.88       5091.36       219.39 o                         
   9   2   4       1294.94       1261.32       108.70 o                         
 -13   3   4         15.80         -6.86        75.42 o                         
 -12   3   4       3871.77       3900.17       222.30 o                         
 -11   3   4       7977.11       7795.69       422.00 o                         
 -10   3   4        535.15        520.32        60.40 o                         
  -9   3   4       3918.83       3963.54       138.40 o                         
  -8   3   4       1603.91       1537.20        53.16 o                         
  -7   3   4       4908.44       5000.98       126.88 o                         
  -6   3   4      12787.19      12885.62       161.40 o                         
  -5   3   4        123.51        144.06        15.06 o                         
  -4   3   4      15666.75      15677.30       228.27 o                         
  -3   3   4       5352.55       5498.14       103.43 o                         
  -2   3   4       2250.61       2318.92        59.02 o                         
  -1   3   4      27268.59      26545.54       312.79 o                         
   0   3   4        721.59        690.41        30.58 o                         
   1   3   4      11037.34      11211.21       206.37 o                         
   2   3   4      17066.90      17651.42       257.27 o                         
   3   3   4        521.19        536.49        30.29 o                         
   4   3   4       9499.08      10014.70       173.43 o                         
   5   3   4       5955.19       6226.28       139.58 o                         
   6   3   4       2443.94       2491.51        85.30 o                         
   7   3   4       6032.81       6216.09       243.32 o                         
   8   3   4       1489.46       1487.90       182.80 o                         
   9   3   4       2828.75       2800.45       172.86 o                         
 -13   4   4       3238.82       3089.85       233.57 o                         
 -12   4   4       2036.31       1841.94       331.65 o                         
 -11   4   4        536.34        433.61        60.81 o                         
 -10   4   4       1649.85       1571.59       113.24 o                         
  -9   4   4        358.96        311.31        47.99 o                         
  -8   4   4       2562.04       2381.37       101.97 o                         
  -7   4   4       5054.02       4886.91       197.33 o                         
  -6   4   4        399.11        378.43        20.95 o                         
  -5   4   4       1404.64       1468.45        44.25 o                         
  -4   4   4       1017.74        964.00        35.54 o                         
  -3   4   4       2657.74       2874.09        72.44 o                         
  -2   4   4       7944.25       7831.33       137.73 o                         
  -1   4   4         59.66         57.64         8.95 o                         
   0   4   4       2625.43       2555.25        56.21 o                         
   1   4   4       3204.27       3150.69        79.70 o                         
   2   4   4        642.67        757.12        63.89 o                         
   3   4   4       5721.36       5706.52       145.46 o                         
   4   4   4        371.94        422.10        31.80 o                         
   5   4   4       1341.41       1380.17        60.83 o                         
   6   4   4       2173.57       2164.59       115.32 o                         
   7   4   4          9.40        108.49        34.61 o                         
   8   4   4       1655.39       1650.06       132.74 o                         
   9   4   4        211.09        318.87       100.05 o                         
 -13   5   4        113.87         68.09       123.53 o                         
 -12   5   4       7124.53       6922.01       411.22 o                         
 -11   5   4       8980.00       8113.30      1030.96 o                         
 -10   5   4        941.00        794.34        80.88 o                         
  -9   5   4       9056.25       7984.16       833.27 o                         
  -8   5   4       3845.91       3529.65       177.08 o                         
  -7   5   4       9635.01       9051.98       369.99 o                         
  -6   5   4      22445.80      20166.57       552.11 o                         
  -5   5   4        423.82        435.47        31.13 o                         
  -4   5   4      17410.16      17597.34       253.37 o                         
  -3   5   4      11217.34      10871.04       151.06 o                         
  -2   5   4       2046.41       2037.15        49.08 o                         
  -1   5   4      29896.82      28721.73       298.86 o                         
   0   5   4       2228.68       2081.40        49.49 o                         
   1   5   4       4989.61       4873.60        90.29 o                         
   2   5   4      17220.64      17336.21       221.00 o                         
   3   5   4         58.71         71.13        11.43 o                         
   4   5   4      14138.56      14306.27       308.59 o                         
   5   5   4       6491.91       6668.37       191.03 o                         
   6   5   4       1974.18       1913.90        98.24 o                         
   7   5   4       8450.66       8809.02       323.64 o                         
   8   5   4        820.89        783.86        94.91 o                         
 -12   6   4         43.77         11.72        22.92 o                         
 -11   6   4         28.38         13.56        22.96 o                         
 -10   6   4         72.69         81.36        34.83 o                         
  -9   6   4        110.07         91.75        30.53 o                         
  -8   6   4       1010.76        973.48        85.40 o                         
  -7   6   4        277.75        220.82        29.54 o                         
  -6   6   4        288.10        283.21        28.09 o                         
  -5   6   4        573.89        490.73        35.83 o                         
  -4   6   4         73.06         67.02        10.57 o                         
  -3   6   4       2254.07       2204.68        58.72 o                         
  -2   6   4        198.20        217.24        17.34 o                         
  -1   6   4        439.23        462.21        24.40 o                         
   0   6   4          5.02          8.94         6.42 o                         
   1   6   4         52.72         51.38         9.46 o                         
   2   6   4        322.10        305.98        24.28 o                         
   3   6   4         13.32         13.82         9.76 o                         
   4   6   4        210.16        210.47        29.26 o                         
   5   6   4         72.66         95.04        24.19 o                         
   6   6   4         74.18         74.95        32.54 o                         
   7   6   4        226.77        211.63        59.36 o                         
   8   6   4          1.74         -0.63        23.23 o                         
 -11   7   4       5805.94       6442.89       269.63 o                         
 -10   7   4        411.23        388.59        60.69 o                         
  -9   7   4       8784.09       9279.16       314.63 o                         
  -8   7   4       3284.02       3549.61       132.40 o                         
  -7   7   4       8551.41       8385.65       239.31 o                         
  -6   7   4      11526.53      11412.22       393.66 o                         
  -5   7   4        287.74        264.33        33.80 o                         
  -4   7   4      10712.20      10169.69       253.70 o                         
  -3   7   4       9530.94       9261.95       138.58 o                         
  -2   7   4       1243.11       1180.36        41.18 o                         
  -1   7   4      14425.94      14052.17       182.65 o                         
   0   7   4       1888.78       1802.80        51.90 o                         
   1   7   4       5238.26       5186.49       100.90 o                         
   2   7   4       9750.46       9616.38       278.83 o                         
   3   7   4        761.87        713.42        47.87 o                         
   4   7   4       7961.83       8244.87       269.11 o                         
   5   7   4       2884.64       2710.82       149.28 o                         
   6   7   4       1598.50       1658.74       102.59 o                         
   7   7   4       6279.15       6463.02       293.56 o                         
 -10   8   4       2199.96       2217.93       149.05 o                         
  -9   8   4         97.58         88.47        30.64 o                         
  -8   8   4       3721.48       4144.63       198.10 o                         
  -7   8   4       2285.08       2294.49       108.53 o                         
  -6   8   4        126.10         80.12        22.23 o                         
  -5   8   4       2038.65       1991.76        96.75 o                         
  -4   8   4        568.08        570.73        50.75 o                         
  -3   8   4       2657.12       2583.94        94.78 o                         
  -2   8   4       5758.92       5754.98       106.26 o                         
  -1   8   4        283.48        259.55        20.47 o                         
   0   8   4       2748.40       2641.23        82.16 o                         
   1   8   4       3381.18       3140.81        90.63 o                         
   2   8   4        940.03        860.70        54.13 o                         
   3   8   4       4196.02       3942.58       125.09 o                         
   4   8   4        675.31        673.62        50.74 o                         
   5   8   4        640.17        719.82        77.41 o                         
   6   8   4       2426.31       2257.51       166.76 o                         
  -9   9   4       1997.71       2226.00       157.56 o                         
  -8   9   4        583.01        610.59        58.86 o                         
  -7   9   4        915.02        942.49        72.24 o                         
  -6   9   4       2272.46       2398.53       114.35 o                         
  -5   9   4        169.42        152.82        31.13 o                         
  -4   9   4       3017.06       2998.18       110.43 o                         
  -3   9   4       2111.82       1989.35        91.35 o                         
  -2   9   4        452.14        435.40        40.18 o                         
  -1   9   4       2387.87       2144.16        97.01 o                         
   0   9   4        525.46        455.99        35.27 o                         
   1   9   4       1043.57        892.10        58.34 o                         
   2   9   4       2233.25       2210.68        94.28 o                         
   3   9   4         35.41         67.17        19.63 o                         
   4   9   4       2283.95       2282.65       100.06 o                         
   5   9   4       1400.76       1293.10       110.86 o                         
  -7  10   4       2632.89       2526.79       177.93 o                         
  -6  10   4        890.06        871.67        70.48 o                         
  -5  10   4       6609.52       6793.37       212.12 o                         
  -4  10   4       1096.76       1091.86        68.57 o                         
  -3  10   4       3671.53       3624.94       208.27 o                         
  -2  10   4       5640.09       5533.52       215.63 o                         
  -1  10   4        268.80        290.47        40.64 o                         
   0  10   4       6585.17       6716.31       180.13 o                         
   1  10   4       2987.19       2917.81       112.87 o                         
   2  10   4       1045.74        951.45        64.40 o                         
   3  10   4       5784.39       5576.66       166.54 o                         
  -5  11   4          8.83         18.01        19.29 o                         
  -4  11   4         65.50         22.05        17.28 o                         
  -3  11   4          3.60         12.86        39.44 o                         
  -2  11   4         30.54         15.31        18.72 o                         
  -1  11   4         45.61         61.43        23.26 o                         
   0  11   4        159.94        141.20        35.15 o                         
 -14   1   5       5097.26       5265.50       227.59 o                         
 -13   1   5       1724.68       1677.00        94.22 o                         
 -12   1   5       7631.66       7732.74       271.27 o                         
 -11   1   5       1488.99       1454.96        64.99 o                         
 -10   1   5      14258.97      14304.42       245.70 o                         
  -9   1   5      14353.89      14352.65       237.76 o                         
  -8   1   5       1596.65       1687.62        48.54 o                         
  -7   1   5      15580.09      15390.80       191.54 o                         
  -6   1   5      11940.86      11764.32       151.62 o                         
  -5   1   5      12025.92      12053.04       150.74 o                         
  -4   1   5      39629.47      37338.76       424.38 o                         
  -3   1   5       1525.39       1651.13        45.89 o                         
  -2   1   5       9707.96      10031.63       184.92 o                         
  -1   1   5      25334.24      24292.63       431.64 o                         
   0   1   5       2868.91       2744.66        64.17 o                         
   1   1   5      24119.26      23917.17       470.05 o                         
   2   1   5       3602.26       3786.64       135.41 o                         
   3   1   5       2562.15       2741.34        83.30 o                         
   4   1   5      11918.28      11189.83       293.75 o                         
   5   1   5         11.47        -10.53        17.20 o                         
   6   1   5      10968.17      10496.10       297.86 o                         
   7   1   5       2771.98       2771.50       103.16 o                         
   8   1   5       1340.20       1331.40        89.72 o                         
 -14   2   5       1351.90       1319.32       109.85 o                         
 -13   2   5       2075.71       2263.23       139.55 o                         
 -12   2   5         67.70         14.57        15.83 o                         
 -11   2   5       8168.98       8237.45       216.11 o                         
 -10   2   5       3137.22       3283.58        82.58 o                         
  -9   2   5        568.74        622.79        37.35 o                         
  -8   2   5       6394.06       6495.76       117.74 o                         
  -7   2   5        300.69        287.82        20.00 o                         
  -6   2   5       3476.11       3632.24        79.81 o                         
  -5   2   5       7778.59       7781.01       137.03 o                         
  -4   2   5         76.72        100.89        12.94 o                         
  -3   2   5       8790.17       8660.27       142.57 o                         
  -2   2   5       2105.70       2129.23        58.39 o                         
  -1   2   5       4662.61       4849.79        85.90 o                         
   0   2   5       5478.47       5748.04       161.70 o                         
   1   2   5        367.83        420.98        29.70 o                         
   2   2   5       9080.25       9270.44       216.38 o                         
   3   2   5       3014.93       3051.28        91.81 o                         
   4   2   5         41.82         34.27        15.59 o                         
   5   2   5       3629.85       3617.46       151.37 o                         
   6   2   5        125.37         94.45        21.69 o                         
   7   2   5       1952.36       1991.45        99.93 o                         
   8   2   5       2714.14       2390.10       151.50 o                         
 -13   3   5        848.53        691.50        78.60 o                         
 -12   3   5       6536.17       6930.69       258.96 o                         
 -11   3   5        952.77        888.07        82.73 o                         
 -10   3   5       3491.09       3358.09       147.37 o                         
  -9   3   5       7868.84       7963.88       154.46 o                         
  -8   3   5         20.90         23.82         7.44 o                         
  -7   3   5      15903.24      16196.38       220.25 o                         
  -6   3   5       6094.97       6296.39       123.99 o                         
  -5   3   5       2282.03       2310.28        65.42 o                         
  -4   3   5      11446.58      11239.17       180.82 o                         
  -3   3   5         44.89         46.92        10.09 o                         
  -2   3   5       9001.11       8928.96       149.46 o                         
  -1   3   5       7094.88       7165.85       112.91 o                         
   0   3   5        109.27        119.41        13.28 o                         
   1   3   5      10558.11      10826.55       211.18 o                         
   2   3   5       1639.90       1717.02        72.70 o                         
   3   3   5       5658.63       6096.49       147.52 o                         
   4   3   5       7141.66       7576.91       176.70 o                         
   5   3   5          5.72         13.64        16.56 o                         
   6   3   5       3321.95       3457.90       130.62 o                         
   7   3   5        855.88        774.42       104.15 o                         
   8   3   5       1141.57       1193.12       109.61 o                         
 -13   4   5       5843.86       5944.07       518.94 o                         
 -12   4   5         69.80         73.15        31.94 o                         
 -11   4   5      10463.51       9903.30       398.57 o                         
 -10   4   5       4947.65       5079.66       250.28 o                         
  -9   4   5       1281.64       1378.99       104.30 o                         
  -8   4   5      16852.73      16077.48       363.53 o                         
  -7   4   5       2027.67       2001.64        73.22 o                         
  -6   4   5       8689.39       8655.07       141.83 o                         
  -5   4   5      14185.37      14137.06       346.95 o                         
  -4   4   5        657.40        618.15        29.89 o                         
  -3   4   5      10496.78      10159.48       154.98 o                         
  -2   4   5       7880.07       7938.94       118.31 o                         
  -1   4   5       2778.67       2758.66        63.46 o                         
   0   4   5       7183.41       7029.94       120.26 o                         
   1   4   5       1167.01       1190.21        42.57 o                         
   2   4   5      12599.30      12618.03       389.75 o                         
   3   4   5       9086.01       9523.46       175.99 o                         
   4   4   5        505.14        535.09        32.44 o                         
   5   4   5       6840.79       7135.81       274.55 o                         
   6   4   5        575.50        574.38        72.25 o                         
   7   4   5       3390.09       3716.21       210.06 o                         
   8   4   5       5542.09       6121.02       412.23 o                         
 -13   5   5         21.63         15.10        22.29 o                         
 -12   5   5        586.82        557.21       142.90 o                         
 -11   5   5         43.08         48.62        45.51 o                         
 -10   5   5        224.19        220.71        31.85 o                         
  -9   5   5        146.33        170.50        29.21 o                         
  -8   5   5         16.48         10.38        13.21 o                         
  -7   5   5        133.28        166.75        23.29 o                         
  -6   5   5        169.57        157.11        20.93 o                         
  -5   5   5         55.98         53.76        11.35 o                         
  -4   5   5          8.40          1.68         7.07 o                         
  -3   5   5        308.19        301.68        22.19 o                         
  -2   5   5       1337.73       1366.29        43.79 o                         
  -1   5   5         22.57         27.67         9.65 o                         
   0   5   5       1049.27       1042.62        38.20 o                         
   1   5   5        482.83        456.95        27.97 o                         
   2   5   5        521.67        545.15        31.55 o                         
   3   5   5       1094.49       1177.22        49.34 o                         
   4   5   5        557.88        605.32        41.24 o                         
   5   5   5        199.44        191.33        44.78 o                         
   6   5   5         44.05         39.59        29.79 o                         
   7   5   5        686.82        720.94        89.14 o                         
 -12   6   5          0.66        -22.22        22.22 o                         
 -11   6   5       9244.81       8961.42       390.19 o                         
 -10   6   5       2308.46       2103.16       135.57 o                         
  -9   6   5       2788.48       2580.28       111.30 o                         
  -8   6   5      17211.49      16914.57       665.27 o                         
  -7   6   5         81.36         43.92        16.30 o                         
  -6   6   5      10951.11      10468.75       208.41 o                         
  -5   6   5      10790.64      10527.53       204.35 o                         
  -4   6   5        762.28        723.90        33.93 o                         
  -3   6   5      23086.19      22575.77       257.58 o                         
  -2   6   5       6345.24       6278.99       104.49 o                         
  -1   6   5       8042.40       7932.16       121.28 o                         
   0   6   5      10960.69      10960.62       150.97 o                         
   1   6   5         70.38         65.62        12.87 o                         
   2   6   5      14155.67      14339.19       233.47 o                         
   3   6   5       5873.31       6123.72       166.91 o                         
   4   6   5        889.56        964.32        68.21 o                         
   5   6   5       7166.22       7887.72       373.04 o                         
   6   6   5        532.40        653.73        87.84 o                         
   7   6   5       4348.56       4564.33       242.39 o                         
 -11   7   5        269.75        271.03        52.56 o                         
 -10   7   5        681.35        630.35        76.51 o                         
  -9   7   5        416.39        409.74        61.00 o                         
  -8   7   5        556.53        547.37        66.72 o                         
  -7   7   5       1949.89       1944.92        95.24 o                         
  -6   7   5       1373.53       1253.50        63.26 o                         
  -5   7   5        134.81        135.28        19.98 o                         
  -4   7   5        717.96        722.61        41.89 o                         
  -3   7   5         83.34         86.82        12.92 o                         
  -2   7   5       1956.79       1873.24        50.98 o                         
  -1   7   5       3217.09       3133.94        67.98 o                         
   0   7   5         10.43         15.49         8.01 o                         
   1   7   5        917.21        941.19        42.90 o                         
   2   7   5         68.15         55.53        12.70 o                         
   3   7   5        519.66        460.88        49.27 o                         
   4   7   5       1061.28       1071.10        76.85 o                         
   5   7   5         70.22         63.55        53.73 o                         
   6   7   5        898.93        944.20       106.83 o                         
 -10   8   5       1511.89       1635.99       345.80 o                         
  -9   8   5       1012.94       1145.20       103.65 o                         
  -8   8   5       5885.71       6092.44       242.79 o                         
  -7   8   5        301.57        298.45        40.08 o                         
  -6   8   5       4242.22       4343.90       153.40 o                         
  -5   8   5       5796.05       5928.53       181.38 o                         
  -4   8   5        109.11         90.96        17.77 o                         
  -3   8   5       6837.21       6832.84       147.90 o                         
  -2   8   5       2795.67       2628.37        69.23 o                         
  -1   8   5       2335.64       2298.31        64.61 o                         
   0   8   5       4779.19       4737.26       155.78 o                         
   1   8   5        203.77        253.11        27.93 o                         
   2   8   5       4637.24       4779.51       136.65 o                         
   3   8   5       3272.70       3108.94       240.95 o                         
   4   8   5        176.17        159.20        42.25 o                         
   5   8   5       3282.37       3437.61       456.01 o                         
  -9   9   5       3828.99       4011.32       204.89 o                         
  -8   9   5          4.41          3.14        16.08 o                         
  -7   9   5       4652.77       4919.81       174.43 o                         
  -6   9   5       2248.79       2393.12       116.29 o                         
  -5   9   5        768.50        738.69        55.08 o                         
  -4   9   5       4625.44       4742.81       159.26 o                         
  -3   9   5        185.98        213.77        28.62 o                         
  -2   9   5       3737.96       3453.88       117.93 o                         
  -1   9   5       3081.78       2999.57        96.26 o                         
   0   9   5        514.05        510.66        39.58 o                         
   1   9   5       3839.94       3768.32       174.84 o                         
   2   9   5        922.16        861.89        95.87 o                         
   3   9   5       1670.33       1648.75       112.06 o                         
  -7  10   5         28.19         53.89        23.49 o                         
  -6  10   5        618.20        664.98        55.70 o                         
  -5  10   5        623.00        550.51        49.92 o                         
  -4  10   5        325.89        378.83        40.96 o                         
  -3  10   5        391.37        385.74        48.91 o                         
  -2  10   5         41.40         29.42        16.34 o                         
  -1  10   5        370.16        356.96        46.06 o                         
   0  10   5       1431.06       1348.69        77.53 o                         
   1  10   5         10.85         18.73        16.11 o                         
   2  10   5        671.91        511.62        49.84 o                         
  -3  11   5        195.81         86.95        51.19 o                         
  -2  11   5       3523.71       3527.63       154.39 o                         
 -14   0   6      11713.41      12084.83       524.56 o                         
 -13   0   6       2194.57       2261.00       127.82 o                         
 -12   0   6       3293.10       3560.01       156.73 o                         
 -11   0   6      14730.05      15138.32       373.71 o                         
 -10   0   6          1.05         -9.48        14.56 o                         
  -9   0   6       9993.70       9602.19       211.10 o                         
  -8   0   6       5230.57       4887.22       127.33 o                         
  -7   0   6       1013.65        950.64        48.35 o                         
  -6   0   6      22500.72      21525.58       350.61 o                         
  -5   0   6       3315.61       3703.04        95.68 o                         
  -4   0   6      17737.56      16984.48       405.90 o                         
  -3   0   6       7045.59       6517.29       255.26 o                         
  -2   0   6        468.47        384.11        54.75 o                         
  -1   0   6      24118.66      23531.52       674.38 o                         
   0   0   6       6351.88       6179.84       262.71 o                         
   1   0   6       4143.54       4171.44       213.00 o                         
   2   0   6       8645.43       8385.21       340.45 o                         
   3   0   6       1002.61        971.58       105.36 o                         
   4   0   6       8521.65       8361.51       360.37 o                         
   5   0   6       7186.95       7085.03       334.50 o                         
   6   0   6       3190.61       2934.68       207.25 o                         
   7   0   6       8829.67       8647.29       537.05 o                         
 -14   1   6        117.57         99.65        27.78 o                         
 -13   1   6        613.93        592.65        54.97 o                         
 -12   1   6        505.11        469.96        46.51 o                         
 -11   1   6        253.86        255.40        27.11 o                         
 -10   1   6       2502.71       2505.06        73.37 o                         
  -9   1   6       1605.75       1530.53        49.03 o                         
  -8   1   6        162.45        151.47        15.04 o                         
  -7   1   6       1218.64       1118.80        37.36 o                         
  -6   1   6       1022.92       1003.66        33.95 o                         
  -5   1   6       2460.29       2503.07        60.01 o                         
  -4   1   6       2876.69       2862.56        69.83 o                         
  -3   1   6        241.93        235.44        16.41 o                         
  -2   1   6        736.88        726.26        22.63 o                         
  -1   1   6         48.41         35.48        14.12 o                         
   0   1   6        647.48        611.78        51.50 o                         
   1   1   6        521.00        494.16        48.38 o                         
   2   1   6        318.82        246.75        36.71 o                         
   3   1   6        808.89        872.24        73.22 o                         
   4   1   6        238.66        222.34        37.69 o                         
   5   1   6        897.39        903.17        76.74 o                         
   6   1   6       1161.61       1097.35        87.32 o                         
   7   1   6         71.46         42.28        22.98 o                         
 -14   2   6       6067.36       6224.99       249.39 o                         
 -13   2   6       1311.31       1369.56       106.03 o                         
 -12   2   6       2801.82       2822.19       147.94 o                         
 -11   2   6      10112.90      10434.24       304.93 o                         
 -10   2   6          2.00          8.62        10.75 o                         
  -9   2   6      10031.14       9992.45       165.37 o                         
  -8   2   6       5547.52       5415.87       106.18 o                         
  -7   2   6       4840.36       4863.96        96.15 o                         
  -6   2   6      20187.13      20442.48       296.63 o                         
  -5   2   6       1502.20       1526.79        52.17 o                         
  -4   2   6       9941.54      10124.72       167.72 o                         
  -3   2   6       7388.88       6669.69       121.54 o                         
  -2   2   6       1034.49       1044.02        35.47 o                         
  -1   2   6      28786.46      27793.49       429.87 o                         
   0   2   6       8003.70       8333.09       383.92 o                         
   1   2   6       4253.32       4288.54       157.24 o                         
   2   2   6      10520.51      10014.16       272.85 o                         
   3   2   6         29.15         32.93        19.79 o                         
   4   2   6       9789.14      10001.90       288.64 o                         
   5   2   6       5045.63       5034.22       194.95 o                         
   6   2   6       1343.18       1348.15        82.47 o                         
   7   2   6       6288.17       6254.57       254.73 o                         
 -14   3   6          2.17         44.99        26.52 o                         
 -13   3   6       3862.63       3971.11       192.18 o                         
 -12   3   6       1934.90       1827.07       122.63 o                         
 -11   3   6       1415.79       1442.56       103.98 o                         
 -10   3   6       9666.24       9897.71       226.37 o                         
  -9   3   6       2368.43       2493.97        84.82 o                         
  -8   3   6       6663.74       6952.85       124.88 o                         
  -7   3   6       5601.95       5639.87       121.74 o                         
  -6   3   6         33.27         22.56         9.81 o                         
  -5   3   6       8953.01       8917.08       159.89 o                         
  -4   3   6       3437.20       3563.10        86.10 o                         
  -3   3   6       2750.41       2781.85        71.95 o                         
  -2   3   6       7636.68       7493.24       169.99 o                         
  -1   3   6        270.11        282.45        19.01 o                         
   0   3   6       5143.02       5475.64       148.22 o                         
   1   3   6       6596.78       6757.02       230.59 o                         
   2   3   6       2243.64       2237.46       150.28 o                         
   3   3   6       6447.19       6521.92       180.52 o                         
   4   3   6       1479.79       1366.96        93.67 o                         
   5   3   6       3420.44       3321.34       154.56 o                         
   6   3   6       5737.61       5789.54       240.35 o                         
   7   3   6         14.04         -6.72        36.10 o                         
 -13   4   6        351.55        284.94        56.07 o                         
 -12   4   6       1445.90       1427.58       126.16 o                         
 -11   4   6       2209.54       2087.83       129.72 o                         
 -10   4   6          0.73          2.38        11.02 o                         
  -9   4   6       2359.30       2275.85       112.34 o                         
  -8   4   6       2877.14       2814.35        91.55 o                         
  -7   4   6        747.63        762.23        35.80 o                         
  -6   4   6       3559.75       3739.95       102.27 o                         
  -5   4   6       1098.84       1196.61        49.75 o                         
  -4   4   6        143.66        142.95        17.12 o                         
  -3   4   6       2263.60       2162.66        66.36 o                         
  -2   4   6        851.20        881.85        35.58 o                         
  -1   4   6       4322.37       4332.73        96.57 o                         
   0   4   6       1183.52       1265.92        43.78 o                         
   1   4   6         42.77         54.06        12.23 o                         
   2   4   6       1977.31       2050.58        85.63 o                         
   3   4   6        217.39        194.03        26.69 o                         
   4   4   6       2757.68       2648.72       134.43 o                         
   5   4   6       1567.53       1825.22       127.32 o                         
   6   4   6          8.60         44.90        28.81 o                         
   7   4   6       1834.38       2187.39       155.85 o                         
 -13   5   6       6806.13       6665.42       618.28 o                         
 -12   5   6       6101.05       5797.45       244.25 o                         
 -11   5   6       1066.65        925.81        88.49 o                         
 -10   5   6       8431.99       8304.78       216.68 o                         
  -9   5   6       2657.90       2620.43       127.02 o                         
  -8   5   6      10843.35      10478.89       211.06 o                         
  -7   5   6      10815.45      10635.47       230.99 o                         
  -6   5   6         40.08         21.78         9.15 o                         
  -5   5   6       8869.46       9181.01       170.12 o                         
  -4   5   6       4007.98       4037.25        91.92 o                         
  -3   5   6       5437.26       5662.90       103.06 o                         
  -2   5   6      16934.12      16794.35       216.35 o                         
  -1   5   6        809.97        806.05        34.18 o                         
   0   5   6       6317.88       6417.68       121.73 o                         
   1   5   6       8370.25       8410.73       167.66 o                         
   2   5   6       1904.60       1905.46        85.44 o                         
   3   5   6       8933.49       9527.80       223.72 o                         
   4   5   6       1475.58       1435.43       112.49 o                         
   5   5   6       3984.22       4309.81       210.47 o                         
   6   5   6       6847.45       6848.31       290.56 o                         
 -12   6   6         77.92         76.32        28.77 o                         
 -11   6   6        475.53        384.62        58.99 o                         
 -10   6   6         61.58         45.18        18.32 o                         
  -9   6   6          2.17        -15.27        15.27 o                         
  -8   6   6         20.41         -3.90        21.90 o                         
  -7   6   6          4.09         12.20        15.91 o                         
  -6   6   6        459.30        413.75        35.38 o                         
  -5   6   6          1.85          3.61         8.64 o                         
  -4   6   6          2.94         -3.81         8.86 o                         
  -3   6   6         19.47         11.93         7.44 o                         
  -2   6   6         65.32         46.92        10.65 o                         
  -1   6   6        518.99        495.38        29.03 o                         
   0   6   6         63.87         68.31        13.42 o                         
   1   6   6        212.63        216.28        24.83 o                         
   2   6   6         83.13         77.18        17.53 o                         
   3   6   6          0.24          4.17        20.24 o                         
   4   6   6         47.86          6.55        23.37 o                         
   5   6   6         22.03          4.71        18.16 o                         
 -11   7   6        916.25        990.69       149.60 o                         
 -10   7   6       4963.15       5043.65       224.69 o                         
  -9   7   6       1112.54       1068.86        74.81 o                         
  -8   7   6       4312.29       4117.20       163.39 o                         
  -7   7   6       8280.37       7845.18       211.34 o                         
  -6   7   6         34.56         47.59        16.33 o                         
  -5   7   6       9357.78       8887.66       193.56 o                         
  -4   7   6       3568.72       3761.89        90.28 o                         
  -3   7   6       3771.97       3792.09        90.37 o                         
  -2   7   6      15156.13      14417.35       208.33 o                         
  -1   7   6        152.64        157.80        18.05 o                         
   0   7   6       5288.30       5272.91       122.93 o                         
   1   7   6       7403.19       7636.09       156.50 o                         
   2   7   6        165.03        128.18        43.41 o                         
   3   7   6       6584.09       6888.21       277.82 o                         
   4   7   6       1235.26       1365.91       122.01 o                         
   5   7   6       3127.67       3478.23       208.18 o                         
 -10   8   6         13.19         -8.83        15.88 o                         
  -9   8   6       1259.39       1339.43       112.38 o                         
  -8   8   6       1158.40       1140.14        98.74 o                         
  -7   8   6        454.35        395.94        57.19 o                         
  -6   8   6       3385.97       3259.81       131.06 o                         
  -5   8   6        694.01        692.57        50.67 o                         
  -4   8   6       1199.78       1307.69        61.14 o                         
  -3   8   6       1260.84       1274.88        54.58 o                         
  -2   8   6        104.99         95.71        13.32 o                         
  -1   8   6       2962.44       2904.08        82.33 o                         
   0   8   6        244.08        221.51        27.86 o                         
   1   8   6        452.77        441.98        48.72 o                         
   2   8   6       1958.74       1962.89       141.78 o                         
   3   8   6         59.69         88.12        35.29 o                         
  -9   9   6         86.34         91.09        38.29 o                         
  -8   9   6       1413.72       1434.45       115.12 o                         
  -7   9   6       1811.78       1846.85       128.31 o                         
  -6   9   6        168.00         72.78        28.01 o                         
  -5   9   6       3143.71       3171.10       117.81 o                         
  -4   9   6        407.48        422.93        36.18 o                         
  -3   9   6        490.28        473.42        38.30 o                         
  -2   9   6       2701.35       2552.78       100.22 o                         
  -1   9   6        125.61        118.71        24.36 o                         
   0   9   6       2831.45       2668.29       133.37 o                         
   1   9   6       2239.95       2258.42       526.59 o                         
   2   9   6          4.39         29.62        42.05 o                         
  -6  10   6       5036.62       4919.16       222.46 o                         
  -5  10   6        380.96        452.77        45.40 o                         
  -4  10   6       3264.56       3401.54       148.60 o                         
  -3  10   6       4111.69       4149.92       180.24 o                         
  -2  10   6        103.63         94.92        22.91 o                         
  -1  10   6       4859.61       5085.59       394.87 o                         
   0  10   6        808.83        824.15        71.46 o                         
 -14   1   7       2821.35       2943.73       130.54 o                         
 -13   1   7       6902.99       7291.93       209.08 o                         
 -12   1   7        172.04        158.60        29.53 o                         
 -11   1   7      12048.23      11543.06       219.82 o                         
 -10   1   7       8324.41       8227.43       138.05 o                         
  -9   1   7        365.98        306.32        21.59 o                         
  -8   1   7      10898.66      10603.10       154.21 o                         
  -7   1   7        668.85        696.43        33.69 o                         
  -6   1   7      12944.09      12877.58       188.42 o                         
  -5   1   7      17267.06      16429.50       249.05 o                         
  -4   1   7       1288.53       1217.58        43.47 o                         
  -3   1   7      17417.92      16733.80       374.39 o                         
  -2   1   7       9102.05       8963.05       241.88 o                         
  -1   1   7       5309.66       5294.69       303.30 o                         
   0   1   7      14196.72      13550.61       345.64 o                         
   1   1   7        344.95        299.93        41.83 o                         
   2   1   7      14552.68      14343.42       364.98 o                         
   3   1   7      14017.86      13578.03       359.70 o                         
   4   1   7          3.71          5.45        16.78 o                         
   5   1   7       8358.52       8282.44       274.52 o                         
   6   1   7       1240.96       1234.45        97.77 o                         
 -14   2   7       1597.89       1557.25       116.81 o                         
 -13   2   7        233.04        249.57        46.48 o                         
 -12   2   7        944.85        987.62        84.91 o                         
 -11   2   7        239.56        280.33        55.18 o                         
 -10   2   7       2941.67       2827.30        91.64 o                         
  -9   2   7       7158.99       6951.38       131.77 o                         
  -8   2   7          0.40          8.30         7.82 o                         
  -7   2   7       2448.56       2478.74        75.57 o                         
  -6   2   7       3726.94       3603.35        91.07 o                         
  -5   2   7       2966.21       3020.39        79.34 o                         
  -4   2   7      11239.41      11463.10       188.66 o                         
  -3   2   7        585.93        584.84        42.18 o                         
  -2   2   7       1106.63       1119.90        96.81 o                         
  -1   2   7       3466.51       3245.32       133.36 o                         
   0   2   7         11.02          4.26        17.11 o                         
   1   2   7       7570.88       7554.16       235.20 o                         
   2   2   7        877.98        775.78       116.60 o                         
   3   2   7        998.91        960.09        79.04 o                         
   4   2   7       4490.42       4214.44       179.51 o                         
   5   2   7        117.08         94.55        29.69 o                         
   6   2   7       2884.53       3069.55       159.03 o                         
 -13   3   7       3667.51       3945.86       189.76 o                         
 -12   3   7        250.23        203.21        40.74 o                         
 -11   3   7       5289.39       5316.26       159.40 o                         
 -10   3   7       3607.98       3574.86       131.71 o                         
  -9   3   7        208.30        178.86        27.66 o                         
  -8   3   7       6687.32       6871.16       145.80 o                         
  -7   3   7        976.27        977.79        46.97 o                         
  -6   3   7       4054.10       4254.28       103.98 o                         
  -5   3   7       7245.80       7314.81       180.05 o                         
  -4   3   7        352.75        395.23        27.97 o                         
  -3   3   7       7822.54       8021.21       129.06 o                         
  -2   3   7       6403.82       6084.39       217.08 o                         
  -1   3   7       2241.98       1983.33       118.13 o                         
   0   3   7       4992.87       4769.85       173.38 o                         
   1   3   7        141.40        188.73        34.92 o                         
   2   3   7       6218.54       5924.25       319.34 o                         
   3   3   7       4429.33       4409.32       182.48 o                         
   4   3   7         82.00         47.92        20.99 o                         
   5   3   7       3721.86       4090.66       185.47 o                         
   6   3   7       1123.78       1117.08       104.80 o                         
 -13   4   7        396.42        400.59        62.66 o                         
 -12   4   7       6473.43       6739.67       477.27 o                         
 -11   4   7       1587.72       1631.20        85.25 o                         
 -10   4   7       3934.01       3896.79       119.56 o                         
  -9   4   7      11055.53      10895.15       282.04 o                         
  -8   4   7        412.75        455.63        43.38 o                         
  -7   4   7       6274.67       6497.98       180.36 o                         
  -6   4   7       5358.89       5647.83       127.67 o                         
  -5   4   7       1765.97       1931.04        71.91 o                         
  -4   4   7      13727.02      13621.14       259.47 o                         
  -3   4   7        729.69        724.24        33.36 o                         
  -2   4   7       6348.23       6175.41       132.40 o                         
  -1   4   7       8960.56       8533.41       247.55 o                         
   0   4   7         88.87         82.90        23.53 o                         
   1   4   7      10546.65      10653.55       377.68 o                         
   2   4   7        868.52        872.81        58.46 o                         
   3   4   7       2413.31       2461.23       133.62 o                         
   4   4   7       8204.18       8447.71       319.09 o                         
   5   4   7        781.00        787.59        88.63 o                         
 -13   5   7        214.16        258.57        52.23 o                         
 -12   5   7        376.27        292.28        70.52 o                         
 -11   5   7        452.59        430.53        56.34 o                         
 -10   5   7         91.18         66.43        23.52 o                         
  -9   5   7        176.60        185.57        26.29 o                         
  -8   5   7       1379.05       1356.65        65.83 o                         
  -7   5   7         38.39         27.69        11.65 o                         
  -6   5   7        675.28        689.76        37.93 o                         
  -5   5   7        815.65        807.21        40.56 o                         
  -4   5   7         20.18         19.33         8.92 o                         
  -3   5   7        739.28        773.45        34.57 o                         
  -2   5   7        258.62        243.32        22.66 o                         
  -1   5   7         77.44         73.54        19.40 o                         
   0   5   7          4.24         15.66        14.60 o                         
   1   5   7          4.66         -9.77        13.23 o                         
   2   5   7        293.68        277.47        34.94 o                         
   3   5   7        397.88        415.58        54.20 o                         
   4   5   7         13.74         23.69        68.33 o                         
   5   5   7        104.87        110.12        40.06 o                         
 -12   6   7       8458.18       8303.75       344.93 o                         
 -11   6   7       1671.54       1627.92        93.49 o                         
 -10   6   7       3038.76       2957.04       125.41 o                         
  -9   6   7       8524.42       8007.98       216.39 o                         
  -8   6   7         20.71          2.80        15.87 o                         
  -7   6   7      10696.75      10989.11       229.81 o                         
  -6   6   7       5805.26       6028.83       174.24 o                         
  -5   6   7       3548.61       3567.41        93.53 o                         
  -4   6   7      14503.64      14776.75       209.89 o                         
  -3   6   7       1468.03       1425.75        60.54 o                         
  -2   6   7      10957.57      10559.40       183.16 o                         
  -1   6   7       9043.60       9174.62       223.96 o                         
   0   6   7         24.68         14.31        16.87 o                         
   1   6   7      11395.51      11830.32       270.79 o                         
   2   6   7       3760.29       3861.37       138.55 o                         
   3   6   7       3497.92       3433.29       481.83 o                         
   4   6   7       9987.88      10333.57       391.59 o                         
 -11   7   7        831.72        884.19        72.59 o                         
 -10   7   7         81.60         36.43        22.86 o                         
  -9   7   7        132.42        132.78        28.81 o                         
  -8   7   7       1161.44       1192.30        69.20 o                         
  -7   7   7         36.88         19.20        12.85 o                         
  -6   7   7       1085.62       1081.84        62.01 o                         
  -5   7   7       1204.38       1294.23        66.34 o                         
  -4   7   7         64.35         69.17        13.46 o                         
  -3   7   7        873.90        807.63        45.50 o                         
  -2   7   7        405.29        437.77        34.94 o                         
  -1   7   7       1364.54       1370.81        79.89 o                         
   0   7   7       1312.96       1270.04        78.10 o                         
   1   7   7        329.88        320.75        35.15 o                         
   2   7   7        537.93        484.16        52.62 o                         
   3   7   7        865.42        878.38        97.28 o                         
 -10   8   7       1372.21       1429.65       118.01 o                         
  -9   8   7       4250.76       4190.20       161.95 o                         
  -8   8   7        264.48        263.30        38.47 o                         
  -7   8   7       2718.74       2762.16       154.41 o                         
  -6   8   7       1343.71       1386.08        74.44 o                         
  -5   8   7       1905.27       1883.09        76.54 o                         
  -4   8   7       5321.23       5574.46       136.62 o                         
  -3   8   7       1666.42       1619.91        67.50 o                         
  -2   8   7       1938.85       1919.15        73.47 o                         
  -1   8   7       2511.88       2548.88       100.01 o                         
   0   8   7        377.29        374.78        39.15 o                         
   1   8   7       4563.45       4383.46       317.36 o                         
   2   8   7       2376.59       2392.99       240.51 o                         
  -8   9   7       5123.43       5498.62       238.46 o                         
  -7   9   7        555.47        578.34        75.74 o                         
  -6   9   7       2559.39       2671.39       125.65 o                         
  -5   9   7       3316.41       3283.87       120.81 o                         
  -4   9   7          0.19         -0.96        15.25 o                         
  -3   9   7       3241.20       3462.61       136.36 o                         
  -2   9   7       1820.98       1932.46       122.10 o                         
  -1   9   7       1335.93       1255.49        83.51 o                         
   0   9   7       2513.09       2602.15       286.75 o                         
  -4  10   7       1402.57       1438.42       115.89 o                         
 -14   0   8        466.81        426.41        83.26 o                         
 -13   0   8       6070.66       5886.50       217.81 o                         
 -12   0   8       8474.98       8002.90       529.97 o                         
 -11   0   8        600.52        543.80        49.67 o                         
 -10   0   8      13008.66      12855.32       266.99 o                         
  -9   0   8       6620.28       6614.39       166.30 o                         
  -8   0   8       7942.96       7725.43       203.96 o                         
  -7   0   8      13816.18      13449.80       329.26 o                         
  -6   0   8         84.37         77.67        22.06 o                         
  -5   0   8      12933.32      12732.25       445.20 o                         
  -4   0   8       7269.16       6818.52       296.32 o                         
  -3   0   8       1797.93       1603.76       129.80 o                         
  -2   0   8      15069.82      14160.20       498.32 o                         
  -1   0   8       1238.31       1166.25       115.73 o                         
   0   0   8       8060.19       7961.14       350.54 o                         
   1   0   8      17009.00      16205.36       573.83 o                         
   2   0   8         86.21         55.75        33.76 o                         
   3   0   8       7365.76       7096.84       353.29 o                         
   4   0   8       3805.01       3615.00       245.65 o                         
   5   0   8       1748.20       2073.10       187.07 o                         
 -14   1   8        476.47        487.08        51.88 o                         
 -13   1   8        196.20        175.44        30.65 o                         
 -12   1   8         33.18         26.74        12.54 o                         
 -11   1   8        391.00        367.90        30.46 o                         
 -10   1   8         81.58         49.92        10.45 o                         
  -9   1   8       1468.27       1409.07        48.78 o                         
  -8   1   8        590.55        611.83        34.08 o                         
  -7   1   8          1.18         -4.12         8.22 o                         
  -6   1   8       1329.08       1310.31        52.09 o                         
  -5   1   8        343.44        314.89        33.63 o                         
  -4   1   8        837.34        751.40        90.79 o                         
  -3   1   8        692.28        689.33        60.17 o                         
  -2   1   8        586.40        534.66        69.52 o                         
  -1   1   8        810.10        745.89        65.54 o                         
   0   1   8       1407.52       1336.15        91.21 o                         
   1   1   8        360.06        338.00        48.30 o                         
   2   1   8        847.20        782.82        74.47 o                         
   3   1   8        131.47         59.54        25.03 o                         
   4   1   8        392.32        492.74        62.42 o                         
   5   1   8        402.08        393.69        56.81 o                         
 -14   2   8        203.31        186.72        42.27 o                         
 -13   2   8       5503.08       5499.92       220.41 o                         
 -12   2   8       6790.56       6352.23       245.53 o                         
 -11   2   8        627.52        610.15        43.84 o                         
 -10   2   8       7776.33       7506.91       197.92 o                         
  -9   2   8       2813.62       2777.85        78.08 o                         
  -8   2   8       7127.61       6991.62       159.81 o                         
  -7   2   8      14151.60      13930.02       234.09 o                         
  -6   2   8       1093.50       1064.36        47.30 o                         
  -5   2   8      10504.33      10571.97       230.93 o                         
  -4   2   8       8664.00       8736.84       248.25 o                         
  -3   2   8       1527.96       1389.65        86.49 o                         
  -2   2   8      16183.67      15652.72       404.03 o                         
  -1   2   8       1386.00       1397.80        90.82 o                         
   0   2   8       5300.00       5320.74       195.47 o                         
   1   2   8      11535.18      11152.12       319.53 o                         
   2   2   8         48.18          1.05        26.14 o                         
   3   2   8       5533.51       5608.86       219.26 o                         
   4   2   8       3169.94       3151.93       163.03 o                         
   5   2   8       1446.91       1532.79       114.91 o                         
 -13   3   8       1053.66        996.32        91.53 o                         
 -12   3   8       1114.24       1099.87        91.26 o                         
 -11   3   8       5055.90       4819.67       162.14 o                         
 -10   3   8         19.26         19.60        14.95 o                         
  -9   3   8      10387.91      10515.95       270.36 o                         
  -8   3   8       3049.78       3143.35        93.77 o                         
  -7   3   8        746.16        716.90        41.58 o                         
  -6   3   8      13658.72      14200.05       237.98 o                         
  -5   3   8       3751.22       3529.21       119.11 o                         
  -4   3   8       6194.33       5799.76       159.33 o                         
  -3   3   8       7205.72       7007.93       219.22 o                         
  -2   3   8         58.24         37.29        18.01 o                         
  -1   3   8       8142.53       7922.58       245.47 o                         
   0   3   8       7087.39       6974.36       232.52 o                         
   1   3   8        845.14        761.01        72.31 o                         
   2   3   8       3345.46       3501.89       165.58 o                         
   3   3   8        906.71        810.07        78.55 o                         
   4   3   8       1964.34       1929.96       127.18 o                         
 -13   4   8       1120.26       1069.41        98.04 o                         
 -12   4   8       1761.90       1793.95       123.28 o                         
 -11   4   8          5.92         21.31        14.50 o                         
 -10   4   8        635.41        645.16        47.14 o                         
  -9   4   8         83.29         74.39        22.94 o                         
  -8   4   8       2226.16       2222.71        96.53 o                         
  -7   4   8       4512.27       4744.76       120.65 o                         
  -6   4   8        322.08        269.43        25.95 o                         
  -5   4   8       1258.77       1418.56        73.86 o                         
  -4   4   8        848.95        781.90        54.42 o                         
  -3   4   8        387.37        349.13        36.70 o                         
  -2   4   8       3328.04       3140.41       141.97 o                         
  -1   4   8        295.46        311.94        68.77 o                         
   0   4   8        760.11        752.36        70.85 o                         
   1   4   8       1931.05       1887.21        90.64 o                         
   2   4   8         40.52         59.54        28.30 o                         
   3   4   8       1093.90       1134.61        94.70 o                         
   4   4   8        239.16        164.01        47.66 o                         
 -12   5   8       2172.75       2154.17       140.14 o                         
 -11   5   8       8611.11       8609.52       317.25 o                         
 -10   5   8        189.68        165.27        26.34 o                         
  -9   5   8       7654.35       7803.94       243.20 o                         
  -8   5   8       6068.81       6037.98       152.83 o                         
  -7   5   8       1143.86       1128.29        58.89 o                         
  -6   5   8      16159.37      16636.25       293.58 o                         
  -5   5   8       4182.11       4426.00       123.12 o                         
  -4   5   8       3908.11       3978.04       115.61 o                         
  -3   5   8       7911.35       7517.46       169.16 o                         
  -2   5   8        375.60        327.72        37.15 o                         
  -1   5   8      13454.60      13347.46       289.59 o                         
   0   5   8       8211.02       8291.61       214.60 o                         
   1   5   8        675.81        671.25        55.13 o                         
   2   5   8       6322.11       6429.75       240.46 o                         
   3   5   8        684.21        759.99        84.99 o                         
 -11   6   8         40.44         53.47        19.26 o                         
 -10   6   8         57.88         63.52        18.88 o                         
  -9   6   8        249.23        260.18        31.42 o                         
  -8   6   8          7.44         -0.06        12.17 o                         
  -7   6   8         13.30         13.41        12.13 o                         
  -6   6   8          1.55         18.52        16.96 o                         
  -5   6   8        212.74        223.44        28.34 o                         
  -4   6   8        219.77        234.28        27.68 o                         
  -3   6   8          3.02          5.59        11.98 o                         
  -2   6   8        144.56         74.05        32.35 o                         
  -1   6   8          1.45          3.42        14.23 o                         
   0   6   8          0.45         15.69        14.78 o                         
   1   6   8         96.82         90.82        24.33 o                         
   2   6   8          9.67         -6.37        20.80 o                         
   3   6   8        187.79        160.89        81.22 o                         
 -10   7   8        364.89        324.37        41.71 o                         
  -9   7   8       4721.82       4872.74       151.18 o                         
  -8   7   8       5854.95       5818.69       163.41 o                         
  -7   7   8        451.15        503.18        58.80 o                         
  -6   7   8       8250.43       8663.90       239.20 o                         
  -5   7   8       1612.55       1814.70        83.45 o                         
  -4   7   8       1499.58       1522.06        73.77 o                         
  -3   7   8       5810.23       5592.73       150.71 o                         
  -2   7   8          7.86         10.39        14.07 o                         
  -1   7   8       8205.58       8252.16       241.93 o                         
   0   7   8       4315.89       4097.66       152.47 o                         
   1   7   8        588.79        610.74        73.07 o                         
   2   7   8       6559.64       7635.46       306.77 o                         
  -9   8   8       1214.72       1254.51        85.61 o                         
  -8   8   8       1650.66       1639.51        86.62 o                         
  -7   8   8       2472.98       2615.37       125.32 o                         
  -6   8   8         57.46         64.73        19.23 o                         
  -5   8   8       2375.48       2372.37       100.54 o                         
  -4   8   8       1776.87       1837.13       133.62 o                         
  -3   8   8        141.38         95.15        20.34 o                         
  -2   8   8       3121.97       3108.04       137.47 o                         
  -1   8   8        246.01        236.83        36.39 o                         
   0   8   8        411.59        345.44        46.46 o                         
  -6   9   8       1904.91       2069.17       100.54 o                         
  -5   9   8        435.18        522.92        55.56 o                         
  -4   9   8        769.67        838.69        70.58 o                         
  -3   9   8       2012.39       2122.97       140.26 o                         
  -2   9   8         62.06         22.45        86.80 o                         
 -13   1   9         65.72         31.19        16.96 o                         
 -12   1   9       9338.30       9000.99       197.62 o                         
 -11   1   9       3491.28       3457.87       108.47 o                         
 -10   1   9       3707.54       3608.90        95.94 o                         
  -9   1   9      23214.90      22950.26       317.82 o                         
  -8   1   9       1804.80       1739.81        83.23 o                         
  -7   1   9       3634.87       3761.06       126.69 o                         
  -6   1   9       7468.05       7149.10       185.24 o                         
  -5   1   9       1035.79        929.79        72.97 o                         
  -4   1   9      17750.58      16855.90       404.66 o                         
  -3   1   9       5975.46       5754.81       204.31 o                         
  -2   1   9       2653.79       2749.34       135.90 o                         
  -1   1   9       6994.15       6693.21       251.62 o                         
   0   1   9        236.79        233.51        41.42 o                         
   1   1   9       9294.35       9451.52       300.84 o                         
   2   1   9       2729.28       2748.33       150.93 o                         
   3   1   9        951.82        893.29        85.14 o                         
 -13   2   9       1851.75       1743.05       116.37 o                         
 -12   2   9        563.71        511.53        51.56 o                         
 -11   2   9       1867.07       1917.81        79.63 o                         
 -10   2   9       3154.20       3120.85       100.44 o                         
  -9   2   9        221.99        229.94        25.52 o                         
  -8   2   9       2601.83       2483.31       102.33 o                         
  -7   2   9       1260.09       1263.80        71.42 o                         
  -6   2   9        980.09        951.25        61.94 o                         
  -5   2   9       5032.54       5115.99       186.88 o                         
  -4   2   9        134.08        141.99        31.79 o                         
  -3   2   9       2402.03       2251.75       119.28 o                         
  -2   2   9       4142.06       3835.34       163.47 o                         
  -1   2   9         12.94         15.16        39.94 o                         
   0   2   9       3561.65       3308.98       159.23 o                         
   1   2   9        402.70        365.63        54.01 o                         
   2   2   9        675.81        763.49        78.79 o                         
   3   2   9       1674.20       1778.67       124.74 o                         
 -13   3   9         15.84          3.61        40.41 o                         
 -12   3   9       3832.70       3829.13       147.86 o                         
 -11   3   9       1517.46       1571.94        87.92 o                         
 -10   3   9        376.67        402.85        42.99 o                         
  -9   3   9       4850.66       4984.21       152.93 o                         
  -8   3   9        640.96        630.19        51.40 o                         
  -7   3   9       2682.75       2708.55       118.62 o                         
  -6   3   9       3805.47       3945.74       135.05 o                         
  -5   3   9        498.08        484.36        44.82 o                         
  -4   3   9       5870.42       5559.93       199.28 o                         
  -3   3   9       2070.83       2105.95       116.88 o                         
  -2   3   9       1870.00       1810.93       110.17 o                         
  -1   3   9       3750.69       3619.77       163.93 o                         
   0   3   9        411.65        381.09       154.98 o                         
   1   3   9       2663.12       2800.95       151.24 o                         
   2   3   9       1990.66       1989.95       232.30 o                         
   3   3   9        558.36        575.11        71.33 o                         
 -12   4   9        852.47        918.46        70.99 o                         
 -11   4   9       4801.46       4826.71       142.72 o                         
 -10   4   9       6223.09       6480.37       207.10 o                         
  -9   4   9         24.98          9.10        12.99 o                         
  -8   4   9       6774.56       7389.65       261.34 o                         
  -7   4   9       3400.49       3639.24       135.04 o                         
  -6   4   9       3788.38       3923.36       136.70 o                         
  -5   4   9      10320.46      10488.86       248.54 o                         
  -4   4   9         79.03         69.84        24.77 o                         
  -3   4   9       5535.54       5256.57       198.74 o                         
  -2   4   9       4829.92       4744.92       190.52 o                         
  -1   4   9        635.85        611.22        66.74 o                         
   0   4   9       6588.89       6365.39       237.13 o                         
   1   4   9       1327.73       1350.62        81.58 o                         
   2   4   9       1914.59       2165.58       137.19 o                         
 -12   5   9        546.58        590.43        56.19 o                         
 -11   5   9        130.92        129.98        23.02 o                         
 -10   5   9        249.66        232.07        30.21 o                         
  -9   5   9        173.75        233.60        37.12 o                         
  -8   5   9          1.73         59.33        21.49 o                         
  -7   5   9        728.65        762.88        62.49 o                         
  -6   5   9         45.15        -17.68        17.68 o                         
  -5   5   9        339.15        323.34        38.60 o                         
  -4   5   9        531.11        512.40        47.84 o                         
  -3   5   9        458.48        373.42        41.33 o                         
  -2   5   9        349.41        265.17        59.27 o                         
  -1   5   9        712.76        720.75        59.42 o                         
   0   5   9         11.74         66.18        20.57 o                         
   1   5   9        107.64         71.79        22.30 o                         
   2   5   9        177.59        132.48        40.72 o                         
 -11   6   9       6253.06       6000.88       194.44 o                         
 -10   6   9       7777.66       7835.54       196.99 o                         
  -9   6   9          3.45         -7.70        16.35 o                         
  -8   6   9       8511.46       9117.41       268.24 o                         
  -7   6   9       4030.09       4579.03       176.65 o                         
  -6   6   9       2758.84       2898.78       126.38 o                         
  -5   6   9       8223.01       8490.03       206.18 o                         
  -4   6   9        763.25        783.10        53.41 o                         
  -3   6   9       5576.95       5588.67       176.08 o                         
  -2   6   9       7228.64       7369.86       210.33 o                         
  -1   6   9        567.25        572.89        54.00 o                         
   0   6   9       6504.37       6619.02       201.10 o                         
   1   6   9       1546.51       1548.00       107.06 o                         
  -9   7   9       1890.11       2195.24       120.63 o                         
  -8   7   9          0.82         22.02        17.36 o                         
  -7   7   9       1113.46       1147.84        82.97 o                         
  -6   7   9       1154.75       1213.86        83.01 o                         
  -5   7   9         39.84         40.75        17.45 o                         
  -4   7   9        790.04        881.55        70.94 o                         
  -3   7   9        244.97        210.42        33.90 o                         
  -2   7   9        447.82        463.77        50.57 o                         
  -1   7   9        592.44        581.61        55.98 o                         
   0   7   9        301.20        297.00        40.67 o                         
  -7   8   9       1109.48       1083.17        83.85 o                         
  -6   8   9        821.33        881.68        73.45 o                         
  -5   8   9       2693.62       3034.85       158.20 o                         
  -4   8   9         44.82          0.78        11.64 o                         
  -3   8   9       3724.93       3924.35       154.71 o                         
 -13   0  10       5210.54       5075.83       202.42 o                         
 -12   0  10        473.41        377.19        94.06 o                         
 -11   0  10       6687.92       6816.84       236.69 o                         
 -10   0  10       1168.01       1156.84        97.70 o                         
  -9   0  10      10258.26      10136.82       304.30 o                         
  -8   0  10       7065.25       6537.75       318.26 o                         
  -7   0  10         83.17         68.62        33.67 o                         
  -6   0  10       9938.80       9843.05       409.79 o                         
  -5   0  10       5407.05       5006.78       271.43 o                         
  -4   0  10       3628.80       3392.75       222.00 o                         
  -3   0  10       9496.35       9427.33       411.44 o                         
  -2   0  10         67.40         40.54        39.58 o                         
  -1   0  10       5492.89       5326.80       305.63 o                         
   0   0  10       6082.18       6313.54       342.68 o                         
   1   0  10       1729.02       1775.42       174.17 o                         
   2   0  10       5527.24       5599.47       332.59 o                         
 -13   1  10         77.12         60.94        47.43 o                         
 -12   1  10        424.70        347.80        34.28 o                         
 -11   1  10          3.40         -2.11        12.73 o                         
 -10   1  10        197.24        201.08        26.71 o                         
  -9   1  10        143.34        164.34        29.14 o                         
  -8   1  10         21.89         18.55        12.95 o                         
  -7   1  10        114.58         68.57        24.29 o                         
  -6   1  10         42.71         65.16        23.21 o                         
  -5   1  10        513.00        494.84        56.92 o                         
  -4   1  10        585.78        503.72        57.92 o                         
  -3   1  10         48.49         84.63        26.09 o                         
  -2   1  10        648.78        608.70        67.74 o                         
  -1   1  10         91.05         44.72        23.78 o                         
   0   1  10        371.22        313.23        52.50 o                         
   1   1  10        589.39        530.61        83.90 o                         
   2   1  10         22.72         41.05        25.66 o                         
 -13   2  10       3831.64       3709.34       146.85 o                         
 -12   2  10        515.24        434.07        62.62 o                         
 -11   2  10       5624.03       5335.29       218.40 o                         
 -10   2  10       1749.29       1667.00       114.19 o                         
  -9   2  10       5033.76       5314.78       167.27 o                         
  -8   2  10       5938.08       6274.93       184.23 o                         
  -7   2  10          9.66         14.99        13.32 o                         
  -6   2  10       8756.26       8254.19       261.99 o                         
  -5   2  10       4459.35       4350.57       215.50 o                         
  -4   2  10       1084.77       1200.01        91.02 o                         
  -3   2  10       5594.20       5349.14       207.76 o                         
  -2   2  10        186.79        211.96        41.48 o                         
  -1   2  10       4032.04       3989.60       182.71 o                         
   0   2  10       6207.83       6571.99       249.18 o                         
   1   2  10        347.96        384.19        59.88 o                         
 -12   3  10       5449.38       5449.71       272.04 o                         
 -11   3  10         95.87         92.77        67.80 o                         
 -10   3  10       3301.70       3368.58       172.15 o                         
  -9   3  10       2745.06       2923.52       156.39 o                         
  -8   3  10        880.89        896.05        65.31 o                         
  -7   3  10       5169.56       5458.82       171.15 o                         
  -6   3  10        328.95        286.56        37.53 o                         
  -5   3  10       4110.51       4116.77       175.74 o                         
  -4   3  10       3766.43       3597.01       165.13 o                         
  -3   3  10         58.49         58.82        22.73 o                         
  -2   3  10       4346.37       4411.63       190.32 o                         
  -1   3  10        777.92        774.05        78.05 o                         
   0   3  10       1854.41       1746.53       121.56 o                         
   1   3  10       4846.67       4987.15       219.77 o                         
 -12   4  10        153.76        118.49        28.24 o                         
 -11   4  10       1415.54       1369.18       154.05 o                         
 -10   4  10        233.46        285.32        50.04 o                         
  -9   4  10        290.31        259.35        49.17 o                         
  -8   4  10        757.03        797.28        81.92 o                         
  -7   4  10        379.74        330.03        41.04 o                         
  -6   4  10       2874.10       2936.86       123.40 o                         
  -5   4  10        624.57        585.09        72.69 o                         
  -4   4  10         67.45        102.79        63.61 o                         
  -3   4  10       1465.60       1491.22       105.63 o                         
  -2   4  10         16.10         43.86        20.69 o                         
  -1   4  10       2184.96       2370.76       141.97 o                         
   0   4  10       1277.44       1363.55       108.84 o                         
   1   4  10          1.60         -8.13        18.09 o                         
 -11   5  10         76.98         73.92        27.17 o                         
 -10   5  10       3989.64       4500.82       171.67 o                         
  -9   5  10       3135.43       3144.03       138.29 o                         
  -8   5  10       2003.39       2055.78       137.11 o                         
  -7   5  10       9247.54      10525.13       601.01 o                         
  -6   5  10        618.71        548.53        53.76 o                         
  -5   5  10       4438.68       4490.22       235.62 o                         
  -4   5  10       5359.55       5265.23       210.96 o                         
  -3   5  10         46.44         66.55        26.64 o                         
  -2   5  10       7170.62       7191.82       211.03 o                         
  -1   5  10       1099.04       1205.26        81.48 o                         
   0   5  10       2620.07       2683.68       124.76 o                         
 -10   6  10        125.45        166.93        34.06 o                         
  -9   6  10        216.45        163.51        33.11 o                         
  -8   6  10         10.88        -12.77        18.26 o                         
  -7   6  10         11.73          1.52        16.77 o                         
  -6   6  10          0.84        -16.44        16.44 o                         
  -5   6  10         26.72          2.51        13.59 o                         
  -4   6  10         37.41         43.25        20.17 o                         
  -3   6  10          0.89         27.19        18.11 o                         
  -2   6  10          2.76         -2.21        14.72 o                         
  -1   6  10          8.57        -26.58        26.58 o                         
  -7   7  10       6311.20       6752.80       289.03 o                         
  -6   7  10        924.06       1078.17        81.06 o                         
  -5   7  10       2557.06       2751.19       129.83 o                         
  -4   7  10       4198.57       4313.55       162.31 o                         
 -12   1  11       1031.25        951.92        70.98 o                         
 -11   1  11       2922.81       2991.39       189.24 o                         
 -10   1  11       8288.78       8509.83       231.18 o                         
  -9   1  11        122.05        114.64        24.72 o                         
  -8   1  11       7453.06       7655.74       260.72 o                         
  -7   1  11       6059.22       6025.72       226.02 o                         
  -6   1  11       1319.75       1448.23       103.64 o                         
  -5   1  11       9889.05      10317.90       315.94 o                         
  -4   1  11        513.31        567.10        66.49 o                         
  -3   1  11       5931.36       5755.84       227.62 o                         
  -2   1  11       6605.63       6622.95       253.22 o                         
  -1   1  11          0.87        -16.16        22.69 o                         
   0   1  11       7777.01       7961.76       292.18 o                         
 -12   2  11       1321.02       1461.25       161.46 o                         
 -11   2  11        814.85        801.48        82.82 o                         
 -10   2  11        144.99        115.04        32.09 o                         
  -9   2  11       3558.21       3840.22       145.93 o                         
  -8   2  11        719.54        713.53        60.65 o                         
  -7   2  11        410.25        385.17        53.81 o                         
  -6   2  11       1250.86       1227.37        95.52 o                         
  -5   2  11        131.96        103.58        31.25 o                         
  -4   2  11       3295.89       3241.54       163.07 o                         
  -3   2  11       1125.35       1205.73        99.02 o                         
  -2   2  11        461.17        400.68        59.47 o                         
  -1   2  11       1274.73       1273.91       105.62 o                         
 -11   3  11       1795.08       1790.20       129.44 o                         
 -10   3  11       3432.59       3363.19       177.75 o                         
  -9   3  11          5.34         -2.53        14.35 o                         
  -8   3  11       2487.34       2659.48       121.52 o                         
  -7   3  11       1516.07       1584.24       110.10 o                         
  -6   3  11        906.93        976.88        86.38 o                         
  -5   3  11       2876.53       2929.64       183.18 o                         
  -4   3  11        542.51        574.19        68.38 o                         
  -3   3  11       2058.14       2097.47       133.32 o                         
  -2   3  11       2743.10       2830.59       158.61 o                         
  -1   3  11        105.59        158.29        48.77 o                         
 -10   4  11        393.68        484.58        69.84 o                         
  -9   4  11       7591.54       8526.50       306.86 o                         
  -8   4  11        658.72        668.33        83.58 o                         
  -7   4  11       2881.36       2957.56       129.91 o                         
  -6   4  11       3962.04       4104.54       203.94 o                         
  -5   4  11        100.85         85.54        30.00 o                         
  -4   4  11       6360.65       6585.09       646.70 o                         
  -3   4  11       3163.55       3329.39       241.49 o                         
  -2   4  11       1904.60       1999.76       133.78 o                         
  -9   5  11        348.87        385.01        61.25 o                         
  -8   5  11        182.69        158.98        39.97 o                         
  -7   5  11        321.22        353.24        60.16 o                         
  -6   5  11         50.16         32.12        80.60 o                         
  -5   5  11        157.81         90.47        30.07 o                         
  -4   5  11         68.08         36.46        59.37 o                         
  -3   5  11        222.41        171.86        31.95 o                         
 -10   0  12       5577.10       5646.98       326.08 o                         
  -9   0  12       3823.07       3894.59       261.96 o                         
  -8   0  12       1069.32        946.95       124.39 o                         
  -7   0  12      10688.19      10918.39       480.17 o                         
  -6   0  12       1892.05       2234.10       194.91 o                         
  -5   0  12       4465.81       4513.25       285.92 o                         
  -4   0  12       7437.99       7957.32       402.61 o                         
  -3   0  12         10.48         29.96        33.68 o                         
 -10   1  12        151.18        187.87        39.90 o                         
  -9   1  12        638.45        594.85        68.88 o                         
  -8   1  12        710.57        804.15        82.76 o                         
  -7   1  12         25.93         11.95        19.24 o                         
  -6   1  12        251.90        250.19        48.75 o                         
  -5   1  12        157.69        232.94        44.89 o                         
  -4   1  12        242.36        287.50        59.99 o                         
  -3   1  12        608.80        501.16        68.29 o                         
 -10   2  12       3485.52       3662.28       188.00 o                         
  -9   2  12       2863.17       2778.77       156.82 o                         
  -8   2  12        342.28        431.86        59.03 o                         
  -7   2  12       6336.51       6530.35       249.46 o                         
  -6   2  12       1518.62       1543.62       114.73 o                         
  -5   2  12       1911.37       2251.73       141.53 o                         
  -4   2  12       5217.38       5673.83       236.34 o                         
  -9   3  12       2519.56       2707.98       171.37 o                         
  -8   3  12       4123.42       4451.37       364.56 o                         
  -7   3  12        340.72        385.66        55.98 o                         
  -6   3  12       2272.63       2394.00       145.40 o                         
  -5   3  12       2576.68       2755.79       157.87 o                         
                                                                                
