# Supplementary material for: Structural aspects of displacive transformations: what can optical microscopy contribute? Dehydration of Sm2(C2O4)3·10H2O as a case study
Source: IUCrJ. 2017 Jul 4;4(Pt 5):588–97. doi: 10.1107/S2052252517008624 (PMC5600022; doi:10.1107/S2052252517008624)
Supplement: Supplementary file 3 [file m-04-00588-IIsup3.hkl]

data_II
#data_SAMARIUMIII_OXALATE_HEXAHYDRATE
_shelx_title ' SAMARIUM(III)_OXALATE_HEXAHYDRATE'                               
_shelx_refln_list_code          4                                               
_shelx_F_calc_maximum      262.59                                               
_exptl_crystal_F_000       632.00                                               
_reflns_d_resolution_high  0.8001                                               
                                                                                
loop_                                                                           
 _space_group_symop_operation_xyz                                               
 'x, y, z'                                                                      
 '-x, y+1/2, -z+1/2'                                                            
 '-x, -y, -z'                                                                   
 'x, -y-1/2, z-1/2'                                                             
                                                                                
_cell_length_a     8.4368                                                       
_cell_length_b     9.7963                                                       
_cell_length_c     9.4986                                                       
_cell_angle_alpha  90.000                                                       
_cell_angle_beta   90.393                                                       
_cell_angle_gamma  90.000                                                       
                                                                                
_shelx_F_squared_multiplier     1.000                                           
                                                                                
loop_                                                                           
 _refln_index_h                                                                 
 _refln_index_k                                                                 
 _refln_index_l                                                                 
 _refln_F_squared_calc                                                          
 _refln_F_squared_meas                                                          
 _refln_F_squared_sigma                                                         
 _refln_observed_status                                                         
   1   0   0        500.53        572.91        38.03 o                         
   2   0   0      23353.12      21649.25       566.75 o                         
   3   0   0       1078.18       1101.64        66.40 o                         
   4   0   0      56396.55      56467.27      2156.12 o                         
   5   0   0        441.86        441.06        50.02 o                         
   6   0   0      14691.08      13814.76       272.84 o                         
   7   0   0       1063.00        979.05        81.12 o                         
   8   0   0      12764.24      13571.54       445.64 o                         
   9   0   0         72.01         15.09       127.61 o                         
  10   0   0       7816.32       7483.97       578.99 o                         
   1   1   0        495.19        552.13        19.80 o                         
   2   1   0        413.11        383.87        25.57 o                         
   3   1   0        133.39        127.43        25.88 o                         
   4   1   0         13.89         52.88        20.37 o                         
   5   1   0        249.65        218.55        24.42 o                         
   6   1   0       2545.26       2551.60        82.99 o                         
   7   1   0        205.43        182.35        54.68 o                         
   8   1   0         38.76         78.74        44.15 o                         
   9   1   0          2.44         31.23        95.94 o                         
  10   1   0          2.12         35.64       106.55 o                         
   0   2   0      68952.96      67893.71      1803.87 o                         
   1   2   0       1099.31       1260.40        71.51 o                         
   2   2   0      15452.52      15550.24       160.43 o                         
   3   2   0        239.30        249.43        21.86 o                         
   4   2   0      37775.08      38416.55       560.57 o                         
   5   2   0        442.82        519.66        62.56 o                         
   6   2   0      16249.37      16671.53       542.44 o                         
   7   2   0        522.93        488.45        73.24 o                         
   8   2   0      12340.56      12675.73       372.02 o                         
   9   2   0        141.66        114.84        47.36 o                         
  10   2   0       7106.43       7023.68       605.41 o                         
   1   3   0       1968.88       2104.76        69.09 o                         
   2   3   0        679.29        694.94        48.89 o                         
   3   3   0       1293.36       1329.75        70.46 o                         
   4   3   0       1839.14       2134.70       106.22 o                         
   5   3   0       1132.27       1287.37       105.86 o                         
   6   3   0        314.60        321.01        55.26 o                         
   7   3   0        754.50        720.56        86.57 o                         
   8   3   0          3.91         26.53        39.38 o                         
   9   3   0        195.58        153.69        68.61 o                         
  10   3   0         13.92         68.76       143.35 o                         
   0   4   0      25208.78      23316.64       340.67 o                         
   1   4   0       1553.58       1656.13        88.62 o                         
   2   4   0      58958.29      61528.11       865.96 o                         
   3   4   0          3.69         10.14        10.99 o                         
   4   4   0      29897.48      29058.57       449.81 o                         
   5   4   0        874.25        910.35        73.40 o                         
   6   4   0      17694.61      19461.04       458.39 o                         
   7   4   0        433.68        420.65        88.83 o                         
   8   4   0       6756.85       6676.97       338.83 o                         
   9   4   0        356.43        371.49        92.77 o                         
   1   5   0       5556.09       5453.52       157.12 o                         
   2   5   0        958.13       1010.55        93.88 o                         
   3   5   0       3803.36       3667.44       135.63 o                         
   4   5   0       1168.26        998.38        60.12 o                         
   5   5   0       2775.79       2575.79       179.14 o                         
   6   5   0          7.52        105.37        60.46 o                         
   7   5   0        694.07        583.68       103.59 o                         
   8   5   0        264.45        234.44        78.17 o                         
   9   5   0        883.80        972.07       146.76 o                         
   0   6   0      12977.23      12869.28       600.94 o                         
   1   6   0        422.22        427.12        50.85 o                         
   2   6   0      21372.33      20820.87       545.48 o                         
   3   6   0        122.30        183.85        53.79 o                         
   4   6   0       8847.08       8871.52       230.52 o                         
   5   6   0        183.44        162.46        57.85 o                         
   6   6   0      14196.42      13978.76       446.90 o                         
   7   6   0        129.03        104.26        59.31 o                         
   8   6   0       5090.69       5540.43       318.79 o                         
   9   6   0         79.00        132.33        96.99 o                         
   1   7   0       4725.48       4612.54       250.32 o                         
   2   7   0        201.70        164.46        40.42 o                         
   3   7   0       1905.10       1784.68       111.04 o                         
   4   7   0         53.04         12.52        45.75 o                         
   5   7   0       3785.97       3942.64       233.31 o                         
   6   7   0         28.72         18.02        51.53 o                         
   7   7   0       1004.26        975.14       136.33 o                         
   8   7   0          5.75        193.73        74.38 o                         
   0   8   0      17160.60      17670.42       655.30 o                         
   1   8   0         22.59         78.63        35.41 o                         
   2   8   0      12503.56      12120.01       297.42 o                         
   3   8   0        268.54        233.61        44.44 o                         
   4   8   0       5474.04       5865.96       214.22 o                         
   5   8   0        160.13        212.80        70.77 o                         
   6   8   0       7603.42       7335.34       468.30 o                         
   7   8   0        237.57        216.82        70.20 o                         
   1   9   0       6611.77       6945.50       314.30 o                         
   2   9   0         52.38         87.12        91.33 o                         
   3   9   0       3067.68       2970.27       154.33 o                         
   4   9   0         52.14         42.64        34.08 o                         
   5   9   0       3886.41       3635.87       239.78 o                         
   6   9   0        913.74        987.23       133.38 o                         
   7   9   0       1383.89       1085.77       149.15 o                         
   0  10   0       4582.73       4259.04       366.01 o                         
   1  10   0         87.52         74.22        70.06 o                         
   2  10   0       5261.44       5623.69       306.69 o                         
   3  10   0         89.40        109.04        60.28 o                         
   4  10   0       3990.16       3853.92       264.76 o                         
   5  10   0         64.70         67.30       126.20 o                         
   6  10   0       2803.93       2608.87       221.48 o                         
   1  11   0       2544.69       2477.58       310.05 o                         
   2  11   0         21.09        109.29        71.58 o                         
   3  11   0       2584.14       2951.31       240.73 o                         
   4  11   0         55.62         -6.26       169.42 o                         
   0  12   0       1653.85       1643.16       268.12 o                         
   1  12   0          2.58         -5.04        63.18 o                         
   2  12   0       2139.40       2127.37       172.10 o                         
 -10   1   1          3.82         27.23       122.17 o                         
  -9   1   1       8824.03       8742.86       474.96 o                         
  -8   1   1         14.70          6.79        26.40 o                         
  -7   1   1      13714.68      14008.90       233.47 o                         
  -6   1   1        104.04        125.69        27.28 o                         
  -5   1   1      21076.51      20687.09       675.94 o                         
  -4   1   1       1481.40       1556.95        60.83 o                         
  -3   1   1      36232.03      35114.34       347.81 o                         
  -2   1   1       1069.54       1080.35        29.42 o                         
  -1   1   1      47839.02      49950.31       427.19 o                         
   0   1   1        642.86        637.98        20.14 o                         
   1   1   1      66202.32      69024.24      1490.87 o                         
   2   1   1       1354.41       1499.22        99.37 o                         
   3   1   1      41618.93      38459.77       816.16 o                         
   4   1   1         12.02         16.85        12.43 o                         
   5   1   1      24649.67      24909.28       309.04 o                         
   6   1   1          4.03         26.22        27.29 o                         
   7   1   1      21270.94      20783.67       372.25 o                         
   8   1   1        797.01        788.80        99.91 o                         
   9   1   1       9202.13       9314.17       342.78 o                         
  10   1   1        528.33        602.93        97.99 o                         
 -10   2   1         31.99        -59.63        59.63 o                         
  -9   2   1         22.20         53.38        45.11 o                         
  -8   2   1        620.33        634.38        83.12 o                         
  -7   2   1        178.96        215.69        45.90 o                         
  -6   2   1       1093.55       1149.99        77.89 o                         
  -5   2   1          3.40         15.47        23.29 o                         
  -4   2   1         29.66         25.02        19.34 o                         
  -3   2   1         23.54         58.69        11.71 o                         
  -2   2   1        879.47        870.88        37.85 o                         
  -1   2   1         49.08         86.32        19.11 o                         
   0   2   1        612.69        594.20        29.47 o                         
   1   2   1         69.38         89.31        12.79 o                         
   2   2   1       4059.37       4230.39        66.34 o                         
   3   2   1         24.04         41.57        15.88 o                         
   4   2   1       1817.71       1789.68        75.67 o                         
   5   2   1          4.94         12.52        15.37 o                         
   6   2   1         52.15         -6.93        33.33 o                         
   7   2   1        593.22        640.11       117.26 o                         
   8   2   1        110.88        176.85        53.65 o                         
   9   2   1        103.65        154.01        98.84 o                         
  10   2   1        490.01        557.47       114.52 o                         
 -10   3   1        258.56        284.19        90.93 o                         
  -9   3   1       8119.53       8223.72       465.43 o                         
  -8   3   1        167.97        102.90        39.46 o                         
  -7   3   1      13162.27      13813.21       333.04 o                         
  -6   3   1        180.76        224.08        47.75 o                         
  -5   3   1      13201.63      12688.86       225.30 o                         
  -4   3   1        100.99        102.71        14.83 o                         
  -3   3   1      36359.61      35916.48       419.23 o                         
  -2   3   1        149.81        179.66        17.08 o                         
  -1   3   1      19576.58      18570.73       355.25 o                         
   0   3   1       7094.66       7134.95        95.55 o                         
   1   3   1      39374.20      37254.84       411.26 o                         
   2   3   1        339.91        375.93        22.68 o                         
   3   3   1      41455.59      41032.78       546.99 o                         
   4   3   1       1202.76       1208.11        51.36 o                         
   5   3   1      21163.24      21514.21       582.71 o                         
   6   3   1          8.00         65.03        32.29 o                         
   7   3   1      19083.58      20869.53       929.44 o                         
   8   3   1        455.17        496.50        77.16 o                         
   9   3   1       7043.40       7259.32       418.66 o                         
  10   3   1         57.54         79.31        62.64 o                         
  -9   4   1          2.69         83.29        55.38 o                         
  -8   4   1       1702.78       1421.00       158.36 o                         
  -7   4   1          0.92        112.45        61.21 o                         
  -6   4   1        238.42        206.48        43.53 o                         
  -5   4   1         68.54         38.79        28.23 o                         
  -4   4   1       3655.67       3667.12       114.84 o                         
  -3   4   1        159.76        210.44        44.08 o                         
  -2   4   1       2537.89       2561.70        70.45 o                         
  -1   4   1         27.92         59.40        15.07 o                         
   0   4   1       2542.44       2444.61        76.60 o                         
   1   4   1       2853.47       2913.09        84.90 o                         
   2   4   1       6056.69       5925.84       125.16 o                         
   3   4   1        272.60        307.58        28.45 o                         
   4   4   1        603.05        577.25        91.34 o                         
   5   4   1        426.78        477.74        62.00 o                         
   6   4   1       2639.20       2843.63       153.92 o                         
   7   4   1         84.90        288.73        86.18 o                         
   8   4   1        268.44        224.99        76.51 o                         
   9   4   1         10.71          0.73       103.19 o                         
  -9   5   1       5986.63       6042.09       396.59 o                         
  -8   5   1         28.95         29.80        88.56 o                         
  -7   5   1       9733.84       9343.88       374.04 o                         
  -6   5   1          3.82         28.25        43.08 o                         
  -5   5   1      13486.41      13136.83       386.21 o                         
  -4   5   1          3.81         46.40        35.81 o                         
  -3   5   1      26205.59      26780.90       423.85 o                         
  -2   5   1         41.84         82.29        26.00 o                         
  -1   5   1      20787.66      18689.18       483.90 o                         
   0   5   1       4809.31       4778.22       101.30 o                         
   1   5   1      30190.21      29181.88       274.63 o                         
   2   5   1          3.35          8.67         7.96 o                         
   3   5   1      25764.30      24965.34       216.17 o                         
   4   5   1         53.33         34.14        18.29 o                         
   5   5   1      15502.96      15108.62       434.56 o                         
   6   5   1         78.31        103.95        47.35 o                         
   7   5   1      10522.65      10862.32       421.84 o                         
   8   5   1        290.18        342.50        94.40 o                         
   9   5   1       5685.97       6007.20       351.86 o                         
  -9   6   1         42.90        127.45        84.97 o                         
  -8   6   1       1371.11       1518.33       169.37 o                         
  -7   6   1          4.55        -70.02       136.41 o                         
  -6   6   1        102.66         53.98        65.08 o                         
  -5   6   1         94.31        182.58        67.50 o                         
  -4   6   1       3289.22       3101.75       289.14 o                         
  -3   6   1        522.38        417.04        68.07 o                         
  -2   6   1       3675.57       3718.52       148.36 o                         
  -1   6   1        186.38        137.72        21.19 o                         
   0   6   1       1685.12       1674.32        65.19 o                         
   1   6   1        445.35        457.36        46.24 o                         
   2   6   1       4252.45       4076.79       373.14 o                         
   3   6   1       1319.98       1297.39       120.60 o                         
   4   6   1        897.22        859.32        73.79 o                         
   5   6   1         24.30        103.26        54.12 o                         
   6   6   1       6569.67       6238.84       308.53 o                         
   7   6   1          5.03         16.11        47.26 o                         
   8   6   1       1207.40       1324.02       163.34 o                         
   9   6   1        221.51        188.45       118.06 o                         
  -8   7   1         31.69        -45.06        99.02 o                         
  -7   7   1       5198.45       4822.09       283.80 o                         
  -6   7   1         90.46        219.90        76.18 o                         
  -5   7   1       9633.86       9327.54       348.75 o                         
  -4   7   1        501.11        470.87        60.33 o                         
  -3   7   1       7852.03       7463.49       243.33 o                         
  -2   7   1         19.34         12.34        22.66 o                         
  -1   7   1      11946.94      12375.86       269.37 o                         
   0   7   1        324.92        272.40        32.59 o                         
   1   7   1      15897.45      16252.22       312.87 o                         
   2   7   1         46.65         60.34        33.90 o                         
   3   7   1       9634.57       9195.41       321.98 o                         
   4   7   1          3.60         34.73        39.75 o                         
   5   7   1      11424.56      11692.09       409.41 o                         
   6   7   1        130.40         97.76        60.93 o                         
   7   7   1       6348.66       6292.61       336.86 o                         
   8   7   1        199.62         48.73       112.05 o                         
  -7   8   1         12.36        -40.41        75.60 o                         
  -6   8   1       3051.95       2807.09       211.64 o                         
  -5   8   1         28.97         25.48        45.13 o                         
  -4   8   1       2565.37       2543.49       143.87 o                         
  -3   8   1          7.26         22.00        29.49 o                         
  -2   8   1       5102.34       5138.13       170.23 o                         
  -1   8   1         27.06         72.60        33.02 o                         
   0   8   1       3665.26       4438.11       234.26 o                         
   1   8   1         61.69         95.45        52.89 o                         
   2   8   1       5410.60       5067.06       275.85 o                         
   3   8   1         72.88        153.22        44.60 o                         
   4   8   1       2373.50       2591.11       193.03 o                         
   5   8   1         10.63         68.50        52.18 o                         
   6   8   1       2448.86       2328.23       203.27 o                         
   7   8   1         10.48         70.03        55.94 o                         
  -7   9   1       2584.30       2593.53       219.28 o                         
  -6   9   1         37.70        -20.85        42.10 o                         
  -5   9   1       5906.59       6298.13       364.73 o                         
  -4   9   1        162.27        191.30        45.06 o                         
  -3   9   1       6660.29       6527.35       209.43 o                         
  -2   9   1         10.66         29.28        40.51 o                         
  -1   9   1       8931.19       9116.94       360.18 o                         
   0   9   1          1.66         59.17        43.36 o                         
   1   9   1       9019.78       9647.24       371.58 o                         
   2   9   1          0.08          2.09        46.03 o                         
   3   9   1       5840.41       5717.11       230.70 o                         
   4   9   1         17.01         71.54        53.81 o                         
   5   9   1       5381.41       5218.70       543.58 o                         
   6   9   1          3.40         36.61        50.50 o                         
   7   9   1       3529.82       3507.48       265.14 o                         
  -6  10   1       3437.88       3565.36       383.94 o                         
  -5  10   1        179.43        105.46        57.92 o                         
  -4  10   1       1220.97       1221.52       153.78 o                         
  -3  10   1         15.86         68.71        45.33 o                         
  -2  10   1       2713.38       2841.42       177.38 o                         
  -1  10   1        104.73         40.76        53.76 o                         
   0  10   1       2573.45       2629.12       206.68 o                         
   1  10   1          2.96         20.33        62.12 o                         
   2  10   1       5110.82       5144.78       504.50 o                         
   3  10   1          0.17         35.96        50.08 o                         
   4  10   1       3824.36       4008.42       271.10 o                         
   5  10   1         59.37         67.26        57.58 o                         
   6  10   1       1400.85       1460.63       170.78 o                         
  -4  11   1         17.94        -22.47       200.49 o                         
  -3  11   1       3153.22       3107.63       199.90 o                         
  -2  11   1          5.67        -15.99        46.44 o                         
  -1  11   1       3129.03       3465.40       252.46 o                         
   0  11   1         82.91         85.56        59.44 o                         
   1  11   1       2415.70       2538.29       216.99 o                         
   2  11   1         60.40        186.70        71.93 o                         
   3  11   1       3647.00       3832.57       274.01 o                         
   4  11   1         66.35          2.40        52.66 o                         
  -1  12   1         14.15         45.71       191.72 o                         
   0  12   1       2435.97       2978.93       247.92 o                         
   1  12   1         61.95        103.84        68.60 o                         
 -10   0   2       6313.05       6423.64       511.81 o                         
  -9   0   2          5.29         77.18        90.63 o                         
  -8   0   2      12036.68      12888.99       572.08 o                         
  -7   0   2        238.48        311.15        49.88 o                         
  -6   0   2      21759.10      22627.32       345.71 o                         
  -5   0   2        429.91        370.57        51.07 o                         
  -4   0   2      39500.69      42513.02       538.76 o                         
  -3   0   2       7395.93       7468.16       170.12 o                         
  -2   0   2      56526.14      51782.79       327.75 o                         
  -1   0   2        249.33        289.09        25.87 o                         
   0   0   2      22667.75      26313.03       363.82 o                         
   1   0   2         83.05         70.58        12.87 o                         
   2   0   2      42953.61      41671.81       417.85 o                         
   3   0   2       7805.88       7936.59       205.68 o                         
   4   0   2      39107.16      42041.68       541.46 o                         
   5   0   2        932.85        928.01       174.87 o                         
   6   0   2      18577.04      19028.19       458.18 o                         
   7   0   2        100.42         87.60        52.91 o                         
   8   0   2      11940.54      12598.99       666.01 o                         
   9   0   2       1334.71       1287.52       182.66 o                         
  10   0   2       7122.58       7765.46       645.32 o                         
 -10   1   2        153.86        296.81       118.18 o                         
  -9   1   2          2.00         -0.96        37.38 o                         
  -8   1   2          1.08         59.93        67.75 o                         
  -7   1   2         12.25         48.59        21.34 o                         
  -6   1   2         29.15         61.19        24.73 o                         
  -5   1   2         38.90         53.20        20.44 o                         
  -4   1   2        327.83        338.71        29.91 o                         
  -3   1   2       2709.76       2753.54        71.75 o                         
  -2   1   2       1006.95       1023.19        38.71 o                         
  -1   1   2       2866.10       2981.34        52.48 o                         
   0   1   2          8.32         22.45        13.10 o                         
   1   1   2        192.00        220.09        19.20 o                         
   2   1   2       2506.41       2482.03        72.95 o                         
   3   1   2       9595.45       9981.32       185.27 o                         
   4   1   2          2.00         35.60        22.47 o                         
   5   1   2         81.07        106.14        30.48 o                         
   6   1   2         92.37        181.89        42.87 o                         
   7   1   2         93.83         83.54        34.60 o                         
   8   1   2         72.65         20.87        88.05 o                         
   9   1   2        269.73        296.02        74.74 o                         
  10   1   2        136.55        133.65        61.25 o                         
 -10   2   2       7846.43       8083.96       393.44 o                         
  -9   2   2        147.08         76.74        45.13 o                         
  -8   2   2      13532.02      13298.93       686.72 o                         
  -7   2   2         36.75         33.71        33.21 o                         
  -6   2   2      19440.62      19572.58       407.33 o                         
  -5   2   2        171.43        162.48        25.27 o                         
  -4   2   2      22064.78      20776.15       296.31 o                         
  -3   2   2        869.35        950.63        39.29 o                         
  -2   2   2      31656.97      30406.14       233.30 o                         
  -1   2   2       3992.83       4131.83        78.00 o                         
   0   2   2      21645.42      20260.90       186.73 o                         
   1   2   2       2088.31       2196.53        65.26 o                         
   2   2   2      26285.11      25119.54       256.36 o                         
   3   2   2          0.68          0.20        15.64 o                         
   4   2   2      25214.23      24044.81       267.62 o                         
   5   2   2        286.44        248.43        55.17 o                         
   6   2   2      15743.53      15795.08       472.69 o                         
   7   2   2         99.95        136.66        51.44 o                         
   8   2   2      13021.98      13077.07       390.81 o                         
   9   2   2         97.03        104.05        44.64 o                         
  10   2   2       7009.88       7560.40       401.15 o                         
 -10   3   2        238.09        199.58        75.23 o                         
  -9   3   2        673.30        454.42        97.47 o                         
  -8   3   2        247.69        342.68        64.99 o                         
  -7   3   2       1078.72       1088.98        90.23 o                         
  -6   3   2        173.70        151.40        32.60 o                         
  -5   3   2       3974.64       3932.78        99.49 o                         
  -4   3   2        214.14        217.58        24.35 o                         
  -3   3   2         40.57         73.18        18.65 o                         
  -2   3   2         29.47         54.55        15.80 o                         
  -1   3   2       8416.98       8654.52       138.45 o                         
   0   3   2        140.76        183.53        25.19 o                         
   1   3   2       1874.96       1980.69        90.06 o                         
   2   3   2        781.78        856.12        51.47 o                         
   3   3   2       4351.70       4276.97       187.19 o                         
   4   3   2        643.54        618.57        44.72 o                         
   5   3   2        216.61        214.44        32.47 o                         
   6   3   2         43.12         95.80        42.60 o                         
   7   3   2        201.89        295.95        63.74 o                         
   8   3   2        581.99        615.14        93.37 o                         
   9   3   2        515.22        677.62       122.72 o                         
  10   3   2        210.31        172.25       101.56 o                         
  -9   4   2        256.13        301.03        81.29 o                         
  -8   4   2      10845.67       9767.84       566.89 o                         
  -7   4   2         50.04         13.52        58.55 o                         
  -6   4   2      14672.59      14977.68       266.66 o                         
  -5   4   2        413.21        415.94        41.55 o                         
  -4   4   2      13767.32      12403.50       237.44 o                         
  -3   4   2        318.69        315.44        28.30 o                         
  -2   4   2      29704.89      31129.75       246.27 o                         
  -1   4   2       2608.11       2637.25        79.40 o                         
   0   4   2      42777.41      40296.14       382.25 o                         
   1   4   2       1612.43       1651.74        75.70 o                         
   2   4   2      26282.40      27600.69       301.60 o                         
   3   4   2        147.74        201.96        30.83 o                         
   4   4   2      19888.14      19463.59       267.15 o                         
   5   4   2         54.71         84.20        36.68 o                         
   6   4   2      10930.06      12408.44       547.25 o                         
   7   4   2        159.73        237.85        75.87 o                         
   8   4   2      12124.08      12423.36       476.28 o                         
   9   4   2         10.18         11.36        53.56 o                         
  -9   5   2       1548.26       1430.55       170.17 o                         
  -8   5   2         27.97        149.20        65.45 o                         
  -7   5   2        339.33        329.89        78.23 o                         
  -6   5   2        625.75        656.92        95.02 o                         
  -5   5   2       1660.36       1538.42       117.25 o                         
  -4   5   2        100.33         79.94        39.34 o                         
  -3   5   2       1616.74       1628.71        63.10 o                         
  -2   5   2          2.96         14.93        11.91 o                         
  -1   5   2       3948.83       3844.72        91.04 o                         
   0   5   2          0.49         40.68        20.10 o                         
   1   5   2       2444.21       2373.89        86.48 o                         
   2   5   2        194.61        196.01        36.02 o                         
   3   5   2       2653.43       2743.38       120.92 o                         
   4   5   2          4.68         47.08        20.44 o                         
   5   5   2       2672.90       2418.03       181.81 o                         
   6   5   2        382.19        391.20        87.30 o                         
   7   5   2       2755.30       2812.26       330.68 o                         
   8   5   2         11.15         74.91        65.19 o                         
   9   5   2        598.14        676.45       131.14 o                         
  -9   6   2        168.49        166.32        71.94 o                         
  -8   6   2       7349.28       7906.64       371.08 o                         
  -7   6   2         10.36         -9.01        48.66 o                         
  -6   6   2      10564.25       9825.95       367.29 o                         
  -5   6   2         24.99         38.43        39.33 o                         
  -4   6   2      12870.93      12468.36       314.25 o                         
  -3   6   2         16.76         16.31        23.67 o                         
  -2   6   2      15122.52      14438.53       233.16 o                         
  -1   6   2        302.47        288.48        28.33 o                         
   0   6   2      14695.58      14367.70       227.44 o                         
   1   6   2        294.21        275.77        37.58 o                         
   2   6   2      11215.97      10683.05       227.62 o                         
   3   6   2          2.28        -10.07        20.02 o                         
   4   6   2      14340.75      13796.52       416.86 o                         
   5   6   2         82.45        127.32        54.91 o                         
   6   6   2       6057.42       5947.41       310.84 o                         
   7   6   2          1.89         -5.44        43.51 o                         
   8   6   2       7221.15       7915.66       421.38 o                         
   9   6   2         23.33        133.23        63.66 o                         
  -8   7   2          7.07        158.53       105.53 o                         
  -7   7   2       1811.73       1946.66       287.22 o                         
  -6   7   2         41.05         -5.68        42.33 o                         
  -5   7   2       2492.18       2611.75       185.43 o                         
  -4   7   2        351.62        321.82        85.03 o                         
  -3   7   2       4337.79       4268.29       140.75 o                         
  -2   7   2         57.63         70.09        27.81 o                         
  -1   7   2       2245.82       2315.47       139.60 o                         
   0   7   2       1006.52        938.16        66.34 o                         
   1   7   2       2195.10       2205.33       102.51 o                         
   2   7   2        613.75        613.79        57.41 o                         
   3   7   2       1197.49       1071.84       122.13 o                         
   4   7   2         30.25         81.25        50.63 o                         
   5   7   2       2470.77       2721.35       209.37 o                         
   6   7   2         16.82         51.56        54.07 o                         
   7   7   2       1630.68       1404.35       168.46 o                         
   8   7   2          2.71         25.67        98.05 o                         
  -7   8   2        120.76         61.72        68.79 o                         
  -6   8   2       4719.13       4163.11       252.50 o                         
  -5   8   2          2.38         49.76        49.64 o                         
  -4   8   2      10113.71      10245.31       411.75 o                         
  -3   8   2        618.11        689.31        69.06 o                         
  -2   8   2       8357.40       8188.01       198.81 o                         
  -1   8   2        166.65        192.94        39.00 o                         
   0   8   2       8505.39       8697.26       262.74 o                         
   1   8   2         25.29         79.10        31.10 o                         
   2   8   2       9277.18       8737.55       267.10 o                         
   3   8   2        110.98        184.80        52.80 o                         
   4   8   2      11400.96      11828.79       418.99 o                         
   5   8   2        102.03         62.03        52.89 o                         
   6   8   2       6420.03       5909.30       505.02 o                         
   7   8   2         17.19          9.89        64.38 o                         
  -6   9   2         85.58        -17.27        47.25 o                         
  -5   9   2       2227.16       2022.80       244.38 o                         
  -4   9   2         36.90         34.50        34.28 o                         
  -3   9   2       3196.28       3257.02       151.83 o                         
  -2   9   2        368.13        350.92        67.74 o                         
  -1   9   2       3515.98       3649.49       188.41 o                         
   0   9   2         75.08         69.61        64.05 o                         
   1   9   2       3038.74       3403.70       222.15 o                         
   2   9   2        176.31         66.62        53.61 o                         
   3   9   2       4436.76       4449.85       235.69 o                         
   4   9   2        193.25        146.08        56.62 o                         
   5   9   2       2702.24       2554.95       217.19 o                         
   6   9   2         67.04         19.88       117.32 o                         
  -5  10   2          0.40         77.05        46.17 o                         
  -4  10   2       5235.82       4713.02       232.08 o                         
  -3  10   2          5.35         -1.78        42.20 o                         
  -2  10   2       4472.33       4675.69       229.46 o                         
  -1  10   2         49.78         22.37        41.30 o                         
   0  10   2       4591.23       4205.98       258.91 o                         
   1  10   2         38.96        114.69        58.14 o                         
   2  10   2       3795.33       4305.22       270.36 o                         
   3  10   2         43.97         46.60       109.97 o                         
   4  10   2       2530.88       2037.12       221.27 o                         
   5  10   2          0.35          3.83       112.79 o                         
  -4  11   2          9.38        -12.78        61.98 o                         
  -3  11   2       2125.14       2250.98       337.02 o                         
  -2  11   2         46.70        132.35        56.01 o                         
  -1  11   2       2514.66       2945.32       192.13 o                         
   0  11   2         30.66        -53.77        53.77 o                         
   1  11   2       2306.25       2716.88       225.44 o                         
   2  11   2         39.56         95.26        60.81 o                         
   3  11   2       2780.70       2839.16       237.34 o                         
   4  11   2        100.77        151.51        76.05 o                         
  -1  12   2          7.19         73.17        49.86 o                         
   0  12   2       2487.66       2729.06       237.98 o                         
   1  12   2         34.07        134.96       308.04 o                         
 -10   1   3         62.97         76.93        58.34 o                         
  -9   1   3       9028.47       9590.47       412.69 o                         
  -8   1   3       1446.71       1463.44        87.20 o                         
  -7   1   3      17732.60      17134.18       263.42 o                         
  -6   1   3        137.02        137.08        33.14 o                         
  -5   1   3      28424.50      29008.35       279.98 o                         
  -4   1   3        331.08        330.18        32.11 o                         
  -3   1   3      47161.28      46292.59       336.95 o                         
  -2   1   3       1918.20       1903.56        60.73 o                         
  -1   1   3      37035.37      35632.07       360.44 o                         
   0   1   3       1447.81       1565.36        59.63 o                         
   1   1   3      31208.90      31492.57       189.80 o                         
   2   1   3       3964.19       4030.06        78.26 o                         
   3   1   3      31772.22      30853.56       258.75 o                         
   4   1   3         10.83         43.07        24.34 o                         
   5   1   3      22064.34      22609.30       321.04 o                         
   6   1   3       1766.55       1706.67       101.52 o                         
   7   1   3      11493.35      11290.35       276.42 o                         
   8   1   3          3.17        -13.68        41.11 o                         
   9   1   3       6217.34       6101.88       290.06 o                         
  10   1   3        153.42        147.03       180.83 o                         
 -10   2   3        434.05        476.09        98.70 o                         
  -9   2   3        190.30        194.60        44.33 o                         
  -8   2   3         14.99        -16.13        25.46 o                         
  -7   2   3        158.58         61.42        38.79 o                         
  -6   2   3        223.17        195.22        30.94 o                         
  -5   2   3        141.74        158.09        25.49 o                         
  -4   2   3         62.43         29.86        16.12 o                         
  -3   2   3        724.84        716.10        45.27 o                         
  -2   2   3       5097.30       5416.21       106.23 o                         
  -1   2   3        516.04        543.48        26.93 o                         
   0   2   3        560.50        546.76        28.38 o                         
   1   2   3          3.65         26.41        16.71 o                         
   2   2   3         37.34         38.20        13.62 o                         
   3   2   3       2212.85       2316.66        94.46 o                         
   4   2   3       1108.27       1035.19        69.88 o                         
   5   2   3        188.47        185.18        32.72 o                         
   6   2   3        143.72        117.36        32.85 o                         
   7   2   3        186.83        169.26        48.22 o                         
   8   2   3        498.65        584.61        96.22 o                         
   9   2   3         66.65         20.66        37.88 o                         
  10   2   3         69.55         77.70        57.39 o                         
  -9   3   3       8228.36       7982.58       297.59 o                         
  -8   3   3        153.24        198.37        55.36 o                         
  -7   3   3      13989.05      13946.40       513.57 o                         
  -6   3   3         99.70         99.59        28.72 o                         
  -5   3   3      21156.02      20963.94       410.27 o                         
  -4   3   3        171.81        155.16        25.02 o                         
  -3   3   3      21138.85      20730.03       319.88 o                         
  -2   3   3       1311.74       1421.95        59.61 o                         
  -1   3   3      44734.87      43804.85       277.95 o                         
   0   3   3        484.87        474.60        35.27 o                         
   1   3   3      49174.70      49114.61       378.58 o                         
   2   3   3       3515.36       3917.70       138.82 o                         
   3   3   3      14142.69      14291.05       236.91 o                         
   4   3   3         91.02         83.13        27.05 o                         
   5   3   3      19680.90      19235.40       276.42 o                         
   6   3   3        386.42        374.95        62.07 o                         
   7   3   3       9200.28       9409.30       318.62 o                         
   8   3   3        153.37        176.40        57.92 o                         
   9   3   3       8205.08       8800.00       424.88 o                         
  -9   4   3          7.08        -11.74        51.14 o                         
  -8   4   3        755.64        703.24        90.19 o                         
  -7   4   3         21.02         86.13        40.69 o                         
  -6   4   3       2419.76       2351.54       127.81 o                         
  -5   4   3         45.03         30.14        27.82 o                         
  -4   4   3       2316.91       2194.45        78.35 o                         
  -3   4   3         78.99         88.98        20.32 o                         
  -2   4   3       2616.21       2667.23        86.10 o                         
  -1   4   3          7.48         30.21        19.36 o                         
   0   4   3       2714.50       2508.45        86.22 o                         
   1   4   3         18.39         23.19        21.03 o                         
   2   4   3        951.97        843.58        60.80 o                         
   3   4   3        128.77        159.69        31.69 o                         
   4   4   3        508.76        574.86        78.96 o                         
   5   4   3          0.64         46.07        32.63 o                         
   6   4   3        718.79        696.65        81.33 o                         
   7   4   3        138.73        105.10        57.43 o                         
   8   4   3        438.25        375.91        96.22 o                         
   9   4   3         11.16        144.14        74.21 o                         
  -9   5   3       6226.76       5811.40       332.55 o                         
  -8   5   3          4.46         47.00        51.64 o                         
  -7   5   3      12276.49      12283.09       425.23 o                         
  -6   5   3        374.95        348.72        54.75 o                         
  -5   5   3      15294.88      15178.87       307.92 o                         
  -4   5   3         47.65         51.83        28.06 o                         
  -3   5   3      18531.17      18536.25       225.50 o                         
  -2   5   3        496.80        466.18        33.64 o                         
  -1   5   3      26400.94      26903.22       322.36 o                         
   0   5   3        562.98        564.32        55.11 o                         
   1   5   3      24790.75      24503.67       285.38 o                         
   2   5   3         26.28         47.50        22.45 o                         
   3   5   3       9951.94       9885.55       474.03 o                         
   4   5   3        195.90        137.20        32.43 o                         
   5   5   3      12543.97      12290.12       298.97 o                         
   6   5   3         16.92         26.61        69.45 o                         
   7   5   3       6825.52       6752.16       346.08 o                         
   8   5   3        421.37        598.28       110.15 o                         
   9   5   3       6550.23       6518.34       379.66 o                         
  -8   6   3       1441.98       1536.90       167.09 o                         
  -7   6   3        242.17        208.21        63.55 o                         
  -6   6   3       2145.03       2086.93       149.99 o                         
  -5   6   3          7.23         20.88        38.66 o                         
  -4   6   3       2820.07       2910.74       153.94 o                         
  -3   6   3        836.37        833.55        68.00 o                         
  -2   6   3       1345.28       1384.70        63.47 o                         
  -1   6   3        168.41        158.38        26.56 o                         
   0   6   3       4309.30       4520.15       121.40 o                         
   1   6   3        348.42        357.16        42.31 o                         
   2   6   3       5591.36       5791.14       167.29 o                         
   3   6   3        125.50        166.02        34.94 o                         
   4   6   3       1990.76       1963.17       161.13 o                         
   5   6   3         50.45        166.30        64.04 o                         
   6   6   3       2434.68       2502.86       206.59 o                         
   7   6   3        481.13        527.81       109.60 o                         
   8   6   3        465.08        406.78       237.40 o                         
  -8   7   3        176.00        245.04        74.76 o                         
  -7   7   3       6959.88       6138.15       316.49 o                         
  -6   7   3        171.29        128.15        58.39 o                         
  -5   7   3       7427.14       7858.08       277.56 o                         
  -4   7   3        728.88        648.83       110.07 o                         
  -3   7   3      15307.76      14550.68       261.37 o                         
  -2   7   3        312.59        283.56        35.87 o                         
  -1   7   3      11400.81      11096.51       250.28 o                         
   0   7   3       1681.48       1699.34        81.78 o                         
   1   7   3      10844.62      10918.19       265.62 o                         
   2   7   3        101.15         70.86        28.80 o                         
   3   7   3      13718.93      13185.15       408.26 o                         
   4   7   3       1048.27       1038.55       166.70 o                         
   5   7   3       8448.69       8403.53       370.01 o                         
   6   7   3          0.95         -8.65        69.90 o                         
   7   7   3       5493.66       5629.09       334.79 o                         
   8   7   3         41.71        -16.28        81.13 o                         
  -7   8   3         20.77         20.46       138.70 o                         
  -6   8   3       2835.26       2868.67       212.56 o                         
  -5   8   3          5.68         78.91        90.39 o                         
  -4   8   3       4181.60       4406.40       160.17 o                         
  -3   8   3          6.89         23.46        26.79 o                         
  -2   8   3       4270.82       4193.94       147.09 o                         
  -1   8   3          6.38         49.79        36.12 o                         
   0   8   3       3035.87       3137.00       141.50 o                         
   1   8   3         23.70         84.60        38.29 o                         
   2   8   3       2603.93       2809.07       160.59 o                         
   3   8   3         79.04        146.96        64.64 o                         
   4   8   3       2036.17       1848.06       173.01 o                         
   5   8   3          9.01         95.24        60.49 o                         
   6   8   3       1758.11       1817.29       190.01 o                         
   7   8   3        111.41        144.70        71.13 o                         
  -6   9   3        125.54        158.33        62.85 o                         
  -5   9   3       6000.73       5623.88       257.49 o                         
  -4   9   3        111.26        130.91        40.22 o                         
  -3   9   3       6472.65       6372.72       196.03 o                         
  -2   9   3        400.60        427.97        62.12 o                         
  -1   9   3       6213.90       5921.61       212.47 o                         
   0   9   3         33.82          7.63        31.37 o                         
   1   9   3       5092.76       5119.05       272.53 o                         
   2   9   3        144.12        164.57        65.41 o                         
   3   9   3       6563.12       6283.14       313.33 o                         
   4   9   3        128.75        115.19        50.47 o                         
   5   9   3       4335.63       3872.49       273.03 o                         
   6   9   3        129.62        214.53        82.74 o                         
  -5  10   3          1.37         89.69        45.63 o                         
  -4  10   3       2542.44       2581.46       176.17 o                         
  -3  10   3         10.98         26.60        45.96 o                         
  -2  10   3       3741.66       3886.99       211.80 o                         
  -1  10   3          5.55        -39.84        55.10 o                         
   0  10   3       3916.59       4024.34       211.42 o                         
   1  10   3        100.54        -23.37        51.16 o                         
   2  10   3       2223.16       2388.06       205.92 o                         
   3  10   3        253.96        395.44        93.25 o                         
   4  10   3       2790.99       2740.79       303.09 o                         
   5  10   3          1.11          6.90       146.22 o                         
  -3  11   3       1519.05       1565.05       234.71 o                         
  -2  11   3         47.22         47.05        48.64 o                         
  -1  11   3       4715.10       4805.52       274.12 o                         
   0  11   3          9.11         28.07        48.00 o                         
   1  11   3       3291.21       3332.00       248.00 o                         
   2  11   3        137.43         95.11        80.62 o                         
   3  11   3       2549.15       2661.65       230.41 o                         
  -9   0   4         22.27         31.94        61.43 o                         
  -8   0   4      12616.74      12982.50       353.99 o                         
  -7   0   4       1064.86       1012.95        96.62 o                         
  -6   0   4      14647.07      13993.22       394.72 o                         
  -5   0   4        186.02        184.27        47.89 o                         
  -4   0   4      20248.01      21733.76       399.39 o                         
  -3   0   4         61.09         46.41        38.00 o                         
  -2   0   4      38628.61      37665.01       636.77 o                         
  -1   0   4       7070.86       7287.54       221.20 o                         
   0   0   4      27780.62      29108.54       479.80 o                         
   1   0   4        822.53        910.58        53.01 o                         
   2   0   4      52602.97      50737.79       693.55 o                         
   3   0   4        347.73        389.30        50.68 o                         
   4   0   4      19940.27      21464.51       514.81 o                         
   5   0   4       3225.16       3326.60       146.48 o                         
   6   0   4      18371.11      18429.44       456.48 o                         
   7   0   4         26.75         46.33        42.88 o                         
   8   0   4      11788.29      12436.12       449.66 o                         
   9   0   4        845.34       1094.94       289.95 o                         
  -9   1   4         65.03         57.74        77.24 o                         
  -8   1   4         65.10        131.43        33.25 o                         
  -7   1   4        241.62        239.50        37.24 o                         
  -6   1   4        252.05        286.11        36.49 o                         
  -5   1   4         29.56         21.19        20.21 o                         
  -4   1   4        228.48        213.16        30.48 o                         
  -3   1   4        197.30        215.67        31.33 o                         
  -2   1   4       1083.82       1158.85        83.57 o                         
  -1   1   4       1441.65       1512.80        67.21 o                         
   0   1   4        400.02        447.62        36.96 o                         
   1   1   4        248.91        241.34        20.94 o                         
   2   1   4        913.27        977.52        42.56 o                         
   3   1   4        352.65        315.12        30.72 o                         
   4   1   4         69.53         71.06        21.00 o                         
   5   1   4        734.19        717.36        44.60 o                         
   6   1   4        543.97        577.37        53.39 o                         
   7   1   4        665.95        570.41        56.92 o                         
   8   1   4        214.20        154.55        95.13 o                         
   9   1   4         35.06         10.13        81.61 o                         
  -9   2   4         25.30         52.79        68.54 o                         
  -8   2   4       8255.32       8303.63       220.53 o                         
  -7   2   4        510.22        468.65        52.10 o                         
  -6   2   4      16818.42      16527.15       237.17 o                         
  -5   2   4         21.62         20.94        20.42 o                         
  -4   2   4      28504.36      27712.39       284.68 o                         
  -3   2   4         17.77         26.23        17.83 o                         
  -2   2   4      37866.42      36341.04       352.35 o                         
  -1   2   4        164.36        180.41        15.67 o                         
   0   2   4      49808.12      47672.34       569.99 o                         
   1   2   4       1465.31       1651.62        67.15 o                         
   2   2   4      39011.51      38154.36       367.69 o                         
   3   2   4        474.41        445.19        25.62 o                         
   4   2   4      23413.39      23066.49       282.94 o                         
   5   2   4        806.61        759.74        60.65 o                         
   6   2   4      13648.36      13340.99       265.91 o                         
   7   2   4        129.76        107.47        67.06 o                         
   8   2   4       8379.20       7969.24       310.85 o                         
   9   2   4        545.82        573.78        97.63 o                         
  -9   3   4        778.46        747.75       113.94 o                         
  -8   3   4        454.61        379.65        62.62 o                         
  -7   3   4        173.44        126.27        42.10 o                         
  -6   3   4          6.66         13.10        34.47 o                         
  -5   3   4       1947.28       1805.33        81.47 o                         
  -4   3   4       1053.48       1059.84        58.73 o                         
  -3   3   4       2203.80       2265.24        77.59 o                         
  -2   3   4        593.58        538.43        65.57 o                         
  -1   3   4       4048.01       4148.54        95.94 o                         
   0   3   4         50.13         67.10        17.21 o                         
   1   3   4        119.67         88.55        24.86 o                         
   2   3   4          1.24         31.70        16.40 o                         
   3   3   4        123.30        130.34        31.96 o                         
   4   3   4       1450.87       1356.53        85.57 o                         
   5   3   4        319.22        292.65        44.00 o                         
   6   3   4        174.12        166.62        35.63 o                         
   7   3   4        710.47        748.98        93.04 o                         
   8   3   4        627.52        628.73        94.42 o                         
   9   3   4        118.88        148.75        70.52 o                         
  -9   4   4          2.22        -12.17        44.75 o                         
  -8   4   4       5270.63       5119.05       213.07 o                         
  -7   4   4        136.87        157.48        42.63 o                         
  -6   4   4      13727.82      14383.56       433.37 o                         
  -5   4   4        708.20        634.15        63.33 o                         
  -4   4   4      20521.71      19978.07       586.24 o                         
  -3   4   4       1880.62       1867.28        74.24 o                         
  -2   4   4      15885.34      16892.18       206.86 o                         
  -1   4   4          6.79         15.73        16.53 o                         
   0   4   4      32475.40      31118.07       282.80 o                         
   1   4   4          6.12         17.30        16.92 o                         
   2   4   4      16925.74      17768.91       288.07 o                         
   3   4   4         21.16        -23.76        23.76 o                         
   4   4   4      22957.52      23082.37       780.76 o                         
   5   4   4         43.69         18.21        24.67 o                         
   6   4   4      13071.69      13242.33       408.13 o                         
   7   4   4        856.72        773.26       117.77 o                         
   8   4   4       8257.00       8369.16       400.78 o                         
   9   4   4        649.32        737.07       133.82 o                         
  -8   5   4          1.96         78.34        43.72 o                         
  -7   5   4        971.21        902.54        89.33 o                         
  -6   5   4         30.78          5.49        32.67 o                         
  -5   5   4       2129.37       2079.18       116.84 o                         
  -4   5   4         22.57         15.19        32.70 o                         
  -3   5   4        581.46        559.27        44.17 o                         
  -2   5   4        804.91        701.73        44.32 o                         
  -1   5   4       2482.89       2561.63        81.74 o                         
   0   5   4         28.69         67.65        24.59 o                         
   1   5   4       4355.35       4503.43       132.68 o                         
   2   5   4         42.69         31.16        22.41 o                         
   3   5   4       5639.81       5680.04       175.31 o                         
   4   5   4          1.93         65.56        30.11 o                         
   5   5   4       1662.83       1511.57       146.04 o                         
   6   5   4         11.39         29.12        73.74 o                         
   7   5   4       1201.53       1401.13       163.85 o                         
   8   5   4        140.08        159.84        80.94 o                         
  -8   6   4       5803.24       5918.86       324.38 o                         
  -7   6   4         83.83        118.70        81.38 o                         
  -6   6   4       8957.68       9007.20       306.75 o                         
  -5   6   4        208.02        203.36        44.95 o                         
  -4   6   4      14006.40      14320.79       294.31 o                         
  -3   6   4          9.46          6.23        24.72 o                         
  -2   6   4      18001.98      17607.71       229.35 o                         
  -1   6   4        210.03        188.69        32.64 o                         
   0   6   4      16639.49      17494.15       286.10 o                         
   1   6   4          1.75         44.68        22.60 o                         
   2   6   4      16080.37      16344.79       266.01 o                         
   3   6   4       1499.71       1433.86        93.64 o                         
   4   6   4      10065.57       9753.05       356.16 o                         
   5   6   4          2.81         -4.21        43.36 o                         
   6   6   4       7846.12       7554.11       359.55 o                         
   7   6   4        419.58        531.51       134.06 o                         
   8   6   4       5397.59       5460.38       342.80 o                         
  -7   7   4       2263.76       2028.36       288.33 o                         
  -6   7   4        261.94        272.43        65.64 o                         
  -5   7   4       2857.57       2919.68       172.10 o                         
  -4   7   4        157.48        203.05        52.71 o                         
  -3   7   4       3106.79       3254.57       127.67 o                         
  -2   7   4        245.55        252.50        38.61 o                         
  -1   7   4       3393.48       3428.71       142.03 o                         
   0   7   4        163.52        228.98        34.83 o                         
   1   7   4       4723.54       4894.89       143.90 o                         
   2   7   4        118.46        174.97        35.02 o                         
   3   7   4       4048.06       3683.63       220.41 o                         
   4   7   4        250.45        308.18        80.41 o                         
   5   7   4       1086.93       1193.02       146.58 o                         
   6   7   4         89.66        229.36        83.21 o                         
   7   7   4       1126.78       1429.62       192.18 o                         
  -7   8   4         23.10        -33.09        58.52 o                         
  -6   8   4       4204.56       3986.16       218.35 o                         
  -5   8   4         31.00          6.55        86.36 o                         
  -4   8   4       5529.78       5847.16       211.08 o                         
  -3   8   4         88.84        119.47        38.48 o                         
  -2   8   4      10075.35       9408.67       254.04 o                         
  -1   8   4        355.92        400.16        58.89 o                         
   0   8   4       7177.75       7428.29       267.91 o                         
   1   8   4        264.87        184.65        42.96 o                         
   2   8   4      13098.17      12931.34       498.55 o                         
   3   8   4        179.96        283.69       102.17 o                         
   4   8   4       5432.57       5870.94       313.59 o                         
   5   8   4         59.20         54.69        55.10 o                         
   6   8   4       6010.71       5442.60       513.89 o                         
   7   8   4        158.60        301.39        95.73 o                         
  -6   9   4        215.54        273.14        69.05 o                         
  -5   9   4       1833.77       1956.63       133.33 o                         
  -4   9   4         28.02         87.06        40.94 o                         
  -3   9   4       3296.99       3161.59       163.02 o                         
  -2   9   4         30.38         78.34        39.36 o                         
  -1   9   4       3505.92       3431.68       165.29 o                         
   0   9   4         62.13         35.95        55.25 o                         
   1   9   4       3140.22       2976.11       177.41 o                         
   2   9   4         14.06         48.50        55.92 o                         
   3   9   4       2794.65       2717.57       207.55 o                         
   4   9   4        160.77         81.96        48.57 o                         
   5   9   4       2647.80       2351.41       541.68 o                         
   6   9   4         10.88        148.59        88.59 o                         
  -4  10   4       4078.73       4175.26       275.15 o                         
  -3  10   4          0.82         63.34        40.16 o                         
  -2  10   4       3989.68       4255.09       197.38 o                         
  -1  10   4         27.42          1.43        47.50 o                         
   0  10   4       4326.54       4573.38       229.79 o                         
   1  10   4        237.70        197.60        64.49 o                         
   2  10   4       4378.39       4823.22       469.80 o                         
   3  10   4         13.69        106.12        58.60 o                         
   4  10   4       2597.34       2267.16       208.06 o                         
  -2  11   4         62.02         20.64        90.25 o                         
  -1  11   4       3985.15       4615.02       244.69 o                         
   0  11   4         22.23         -1.95       108.10 o                         
   1  11   4       2990.30       2825.46       194.22 o                         
   2  11   4         82.39          8.45        78.81 o                         
  -9   1   5       8906.94       9091.61       269.59 o                         
  -8   1   5         32.46         41.30        36.19 o                         
  -7   1   5      13795.65      13444.68       268.35 o                         
  -6   1   5        147.85        111.75        36.35 o                         
  -5   1   5      10401.11      10691.92       264.85 o                         
  -4   1   5        231.50        248.88        52.90 o                         
  -3   1   5      23052.76      23376.05       410.46 o                         
  -2   1   5          2.73         -1.52        28.02 o                         
  -1   1   5      25140.85      23619.30       282.32 o                         
   0   1   5        571.23        714.92        48.56 o                         
   1   1   5      36798.84      37287.74       238.53 o                         
   2   1   5         28.10         37.55        20.85 o                         
   3   1   5      24214.27      24048.23       265.95 o                         
   4   1   5         83.78        121.12        21.67 o                         
   5   1   5      14848.12      15421.75       325.30 o                         
   6   1   5        144.41        200.91        35.02 o                         
   7   1   5      14094.02      14115.34       269.78 o                         
   8   1   5        174.25        226.52        61.39 o                         
   9   1   5       8968.23       8866.19       356.77 o                         
  -9   2   5         12.85         90.06        47.84 o                         
  -8   2   5        547.07        495.53        85.12 o                         
  -7   2   5         24.25         15.79        32.93 o                         
  -6   2   5          2.54         31.31        22.66 o                         
  -5   2   5        524.12        542.23        47.48 o                         
  -4   2   5       1605.67       1444.81        82.19 o                         
  -3   2   5       1482.02       1473.96        81.02 o                         
  -2   2   5         76.23         59.37        16.82 o                         
  -1   2   5         41.99         34.06        23.45 o                         
   0   2   5        587.02        661.09        52.89 o                         
   1   2   5        313.09        312.77        26.00 o                         
   2   2   5       1708.01       1799.67        77.25 o                         
   3   2   5        937.98        871.64        65.41 o                         
   4   2   5         20.45         31.50        21.47 o                         
   5   2   5        144.50        151.67        31.38 o                         
   6   2   5       2064.68       1878.08       107.23 o                         
   7   2   5         12.49         51.72        56.13 o                         
   8   2   5          8.35         54.47        52.06 o                         
   9   2   5         79.79         39.80        69.77 o                         
  -9   3   5       6227.33       6127.45       241.33 o                         
  -8   3   5         53.96         73.91        35.43 o                         
  -7   3   5       8627.56       8609.07       250.53 o                         
  -6   3   5         54.42         49.53        37.58 o                         
  -5   3   5      16174.95      16375.16       250.55 o                         
  -4   3   5         21.68          7.06        18.07 o                         
  -3   3   5      24621.13      24970.42       283.39 o                         
  -2   3   5        164.70        189.41        23.57 o                         
  -1   3   5      21136.08      20411.11       203.43 o                         
   0   3   5         60.86         56.48        15.64 o                         
   1   3   5      22631.33      22016.94       214.17 o                         
   2   3   5        369.53        388.32        36.60 o                         
   3   3   5      24065.88      25337.49       350.12 o                         
   4   3   5         64.89         42.26        23.26 o                         
   5   3   5      20400.24      20207.58       306.52 o                         
   6   3   5        181.30        214.16        41.69 o                         
   7   3   5       8337.09       8159.65       344.51 o                         
   8   3   5        101.56        105.92        48.73 o                         
   9   3   5       6842.74       6842.60       379.07 o                         
  -8   4   5       1181.84       1182.15       122.29 o                         
  -7   4   5         47.91         52.90        30.75 o                         
  -6   4   5        346.37        338.46        55.06 o                         
  -5   4   5        462.15        446.95        56.69 o                         
  -4   4   5       1290.63       1236.79        67.39 o                         
  -3   4   5         86.92         95.05        25.52 o                         
  -2   4   5        748.26        813.99        48.11 o                         
  -1   4   5        679.72        717.54        43.51 o                         
   0   4   5        669.09        661.99        43.91 o                         
   1   4   5        548.82        570.61        38.01 o                         
   2   4   5       2034.58       2061.53        86.88 o                         
   3   4   5        153.20        198.55        41.91 o                         
   4   4   5        981.57        962.31        69.92 o                         
   5   4   5        328.99        269.25        39.80 o                         
   6   4   5       1687.41       1676.03       108.38 o                         
   7   4   5          2.54         95.62        55.75 o                         
   8   4   5        259.96        327.86        85.14 o                         
  -8   5   5        151.60        105.75        78.70 o                         
  -7   5   5       6869.44       6706.89       242.62 o                         
  -6   5   5          8.68         -1.88        30.80 o                         
  -5   5   5      11952.75      11600.37       339.98 o                         
  -4   5   5        279.89        245.77        40.86 o                         
  -3   5   5      13954.32      14496.56       219.96 o                         
  -2   5   5          5.17         -8.50        18.43 o                         
  -1   5   5      10514.93      10471.19       166.03 o                         
   0   5   5          0.15          2.81        17.66 o                         
   1   5   5      12792.81      13063.81       232.46 o                         
   2   5   5         23.85         35.75        29.71 o                         
   3   5   5      14510.56      15152.48       358.10 o                         
   4   5   5         88.70         91.54        28.33 o                         
   5   5   5      15030.03      14894.09       451.05 o                         
   6   5   5        212.89        270.99        79.16 o                         
   7   5   5       7301.92       7752.62       373.63 o                         
   8   5   5        119.89          5.87        56.92 o                         
  -8   6   5       1187.45       1404.74       202.32 o                         
  -7   6   5        380.45        443.30        88.70 o                         
  -6   6   5       1043.36       1014.50       154.59 o                         
  -5   6   5         17.49         63.60        32.42 o                         
  -4   6   5       1721.19       1795.55       106.12 o                         
  -3   6   5          7.93         44.13        27.55 o                         
  -2   6   5       3474.46       3436.59       105.52 o                         
  -1   6   5        768.01        714.92        50.24 o                         
   0   6   5       2759.99       2733.59       103.26 o                         
   1   6   5        245.28        242.19        41.42 o                         
   2   6   5       2704.59       2654.64       103.81 o                         
   3   6   5         17.89         34.47        26.85 o                         
   4   6   5       3169.57       3010.26       170.46 o                         
   5   6   5          1.34        140.95        58.55 o                         
   6   6   5        929.31       1030.24       138.20 o                         
   7   6   5         30.10         31.26        66.72 o                         
   8   6   5       1368.17       1406.77       176.91 o                         
  -7   7   5       5526.24       5495.84       364.48 o                         
  -6   7   5          0.83         36.53        65.00 o                         
  -5   7   5       5812.05       5915.15       382.37 o                         
  -4   7   5         73.13        140.18        63.97 o                         
  -3   7   5       9691.66       9752.26       285.34 o                         
  -2   7   5        298.22        279.51        38.78 o                         
  -1   7   5      12693.82      12635.52       235.87 o                         
   0   7   5        359.76        339.63        49.12 o                         
   1   7   5      13776.94      14762.99       450.38 o                         
   2   7   5        116.30        133.57        36.41 o                         
   3   7   5       9665.60       9692.95       261.11 o                         
   4   7   5          2.18         45.06        49.37 o                         
   5   7   5       5344.50       5479.72       371.92 o                         
   6   7   5         84.91         69.76        82.45 o                         
   7   7   5       5997.37       5753.13       349.39 o                         
  -6   8   5       1126.27       1166.05       163.16 o                         
  -5   8   5        127.79        135.40        98.72 o                         
  -4   8   5       2282.67       2260.07       265.63 o                         
  -3   8   5         77.10         99.56        61.07 o                         
  -2   8   5       1936.69       1926.22       145.39 o                         
  -1   8   5         10.15         60.60        34.24 o                         
   0   8   5       3087.72       3259.12       148.61 o                         
   1   8   5         88.83        138.14        41.13 o                         
   2   8   5       2396.68       2524.68       134.46 o                         
   3   8   5        235.28        265.00        54.16 o                         
   4   8   5       2640.52       2510.67       164.64 o                         
   5   8   5         12.87        -63.37        97.55 o                         
   6   8   5       1453.03       1468.25       184.45 o                         
  -5   9   5       3112.51       3353.18       285.44 o                         
  -4   9   5        111.49         58.37        57.68 o                         
  -3   9   5       3966.53       4291.46       234.39 o                         
  -2   9   5          0.03         -8.78        39.33 o                         
  -1   9   5       5895.38       5962.80       263.33 o                         
   0   9   5         25.75         34.68        45.03 o                         
   1   9   5       4666.15       4495.02       290.21 o                         
   2   9   5         71.10        158.74       112.73 o                         
   3   9   5       5543.42       5524.20       323.92 o                         
   4   9   5         25.74        125.33        66.73 o                         
   5   9   5       2658.26       2980.44       256.88 o                         
  -4  10   5       2648.15       2694.59       262.26 o                         
  -3  10   5          4.50         81.53       131.12 o                         
  -2  10   5       2069.67       2217.06       177.64 o                         
  -1  10   5        409.38        479.81        86.34 o                         
   0  10   5       3095.88       3317.76       337.59 o                         
   1  10   5        459.38        471.31       110.03 o                         
   2  10   5       2535.43       2501.53       231.77 o                         
   3  10   5          4.64        114.68        75.00 o                         
   4  10   5       2765.40       2958.17       374.48 o                         
  -1  11   5       3314.36       3621.05       281.54 o                         
   0  11   5        129.62        224.43        84.52 o                         
   1  11   5       2166.83       2070.06       222.15 o                         
  -9   0   6         71.97        -27.40        56.35 o                         
  -8   0   6       7553.38       7093.05       456.49 o                         
  -7   0   6        108.41        199.09        88.63 o                         
  -6   0   6      20446.99      19484.74       684.42 o                         
  -5   0   6        474.57        460.93       108.98 o                         
  -4   0   6       7053.73       7315.97       368.25 o                         
  -3   0   6        133.37        152.72        60.72 o                         
  -2   0   6      25282.08      24433.39       628.39 o                         
  -1   0   6        274.91        359.51        83.28 o                         
   0   0   6      13045.43      13003.99       451.98 o                         
   1   0   6        916.10        920.33        55.50 o                         
   2   0   6      22304.27      22996.74       334.42 o                         
   3   0   6         17.37         11.43        22.96 o                         
   4   0   6      11331.09      12314.70       411.65 o                         
   5   0   6        737.01        752.16        85.87 o                         
   6   0   6      15324.77      15562.98       379.23 o                         
   7   0   6        577.12        506.80        85.44 o                         
   8   0   6       9385.22       8877.99       300.13 o                         
   9   0   6          5.01         -7.93        59.13 o                         
  -9   1   6         62.64         50.77        34.99 o                         
  -8   1   6         74.50         72.04        59.51 o                         
  -7   1   6        116.31        150.14        46.93 o                         
  -6   1   6         24.61         61.41        52.73 o                         
  -5   1   6        518.27        512.60        77.68 o                         
  -4   1   6        229.53        332.85        62.13 o                         
  -3   1   6          0.84         12.66        50.36 o                         
  -2   1   6         13.84         60.54        22.40 o                         
  -1   1   6        205.35        240.31        35.36 o                         
   0   1   6         16.91         33.42        17.61 o                         
   1   1   6        950.03        980.89        61.00 o                         
   2   1   6        701.85        691.91        56.86 o                         
   3   1   6         15.71         53.13        24.75 o                         
   4   1   6        219.87        243.17        35.48 o                         
   5   1   6         81.65         78.55        26.06 o                         
   6   1   6          5.10         87.00        35.78 o                         
   7   1   6         12.04         62.35        31.65 o                         
   8   1   6          0.93         71.39        36.27 o                         
   9   1   6         36.49        131.11        72.15 o                         
  -8   2   6       8271.02       8234.79       321.76 o                         
  -7   2   6         10.98         29.92        41.61 o                         
  -6   2   6      18769.64      19385.97       398.69 o                         
  -5   2   6        108.28         69.32        51.72 o                         
  -4   2   6      15005.16      14537.17       370.94 o                         
  -3   2   6          4.78        -10.58        25.54 o                         
  -2   2   6      34670.10      35060.69       412.44 o                         
  -1   2   6        227.30        228.09        35.56 o                         
   0   2   6      19017.79      18767.00       281.82 o                         
   1   2   6         56.95         34.21        19.23 o                         
   2   2   6      22724.36      22880.78       330.06 o                         
   3   2   6        119.71        138.42        34.47 o                         
   4   2   6      13678.95      13347.87       236.14 o                         
   5   2   6        104.32        149.19        45.17 o                         
   6   2   6      10893.83      11228.12       297.27 o                         
   7   2   6        219.70        328.83        90.48 o                         
   8   2   6       6417.60       6670.78       289.14 o                         
  -8   3   6         44.04        126.71        89.41 o                         
  -7   3   6        594.67        595.84        90.28 o                         
  -6   3   6        111.17        153.97        63.42 o                         
  -5   3   6       1233.54       1184.70        96.13 o                         
  -4   3   6         34.51          1.52        23.71 o                         
  -3   3   6        216.69        277.95        48.91 o                         
  -2   3   6         20.66         74.96        39.68 o                         
  -1   3   6        294.86        290.03        38.45 o                         
   0   3   6        565.59        560.18        57.78 o                         
   1   3   6       1804.75       1771.81        66.67 o                         
   2   3   6          0.89         37.54        34.33 o                         
   3   3   6       1036.84       1073.45        56.85 o                         
   4   3   6        276.04        304.97        49.37 o                         
   5   3   6        495.26        648.15        61.54 o                         
   6   3   6        137.35        195.36        46.02 o                         
   7   3   6        138.43        100.08        75.57 o                         
   8   3   6         29.03         16.12        53.71 o                         
  -8   4   6       8400.38       8000.81       346.38 o                         
  -7   4   6        477.71        367.78        73.73 o                         
  -6   4   6       9677.52      10193.50       406.09 o                         
  -5   4   6       1334.77       1274.89       140.73 o                         
  -4   4   6      12247.76      11825.11       328.95 o                         
  -3   4   6         88.63        121.49        33.39 o                         
  -2   4   6      13039.86      14348.38       257.77 o                         
  -1   4   6        189.69        161.03        32.92 o                         
   0   4   6      11588.68      10826.91       213.31 o                         
   1   4   6        227.92        218.55        37.50 o                         
   2   4   6      11425.95      12062.54       198.70 o                         
   3   4   6          0.88         27.01        26.99 o                         
   4   4   6      15377.35      15289.58       298.65 o                         
   5   4   6        623.92        633.22        63.40 o                         
   6   4   6       9220.10       9460.33       525.02 o                         
   7   4   6         32.65         19.35        41.19 o                         
   8   4   6       6204.46       5848.09       468.16 o                         
  -8   5   6          0.11          1.69        47.35 o                         
  -7   5   6       1146.05       1255.53       139.86 o                         
  -6   5   6        130.16        177.61        88.47 o                         
  -5   5   6        824.01        805.46       117.53 o                         
  -4   5   6         83.79         58.18        52.37 o                         
  -3   5   6       1277.61       1381.40        88.01 o                         
  -2   5   6          6.53         16.01        23.55 o                         
  -1   5   6       3924.88       4017.27       141.33 o                         
   0   5   6         20.02         48.79        23.65 o                         
   1   5   6         22.73         49.02        21.69 o                         
   2   5   6         89.07        113.48        48.26 o                         
   3   5   6       2094.64       1866.14       114.65 o                         
   4   5   6          2.93         51.64        27.37 o                         
   5   5   6        861.17        775.32        88.26 o                         
   6   5   6        102.51         77.57       147.92 o                         
   7   5   6       1398.13       1176.03       151.66 o                         
  -7   6   6        139.02         92.45        60.07 o                         
  -6   6   6       7150.81       7402.07       409.19 o                         
  -5   6   6         59.24         64.20        48.90 o                         
  -4   6   6      12343.93      12787.25       359.39 o                         
  -3   6   6         23.02        116.05        47.10 o                         
  -2   6   6       8593.37       8693.04       275.44 o                         
  -1   6   6        104.56        127.26        31.12 o                         
   0   6   6      17661.66      17805.95       280.23 o                         
   1   6   6        136.54        182.41        39.67 o                         
   2   6   6       8167.61       7890.81       243.35 o                         
   3   6   6         40.73         38.67        46.94 o                         
   4   6   6      10521.50      10578.50       321.65 o                         
   5   6   6        229.49        124.77        61.74 o                         
   6   6   6       5349.95       5620.63       254.92 o                         
   7   6   6        131.03        147.78        68.68 o                         
  -6   7   6          4.89         22.29        63.28 o                         
  -5   7   6       1693.08       1775.48       152.65 o                         
  -4   7   6          7.25         33.06        42.29 o                         
  -3   7   6       2720.21       2613.02       165.89 o                         
  -2   7   6          2.10        -29.91        37.98 o                         
  -1   7   6       4966.81       4882.52       178.41 o                         
   0   7   6         66.71         80.13        39.79 o                         
   1   7   6       1019.61       1082.70        88.13 o                         
   2   7   6        135.46        133.01        38.90 o                         
   3   7   6       2206.90       2185.48       151.36 o                         
   4   7   6         33.82         35.64        43.90 o                         
   5   7   6       1011.23       1117.99       121.10 o                         
   6   7   6         32.98        187.26        74.59 o                         
  -5   8   6        105.07        196.58        84.20 o                         
  -4   8   6       5903.01       6239.61       349.24 o                         
  -3   8   6          2.57          0.90        52.83 o                         
  -2   8   6       4524.54       4434.34       222.42 o                         
  -1   8   6          2.87         33.13        31.29 o                         
   0   8   6       8797.70       9458.60       261.19 o                         
   1   8   6        156.89        127.38        52.33 o                         
   2   8   6       3889.91       3783.29       200.08 o                         
   3   8   6         51.28          4.33        95.89 o                         
   4   8   6       5652.44       5425.77       259.25 o                         
   5   8   6         50.61         84.95        78.91 o                         
  -4   9   6          5.48         41.45        52.63 o                         
  -3   9   6       1572.86       1632.90       189.46 o                         
  -2   9   6         29.19        -20.84        92.61 o                         
  -1   9   6       1167.81       1176.22       125.44 o                         
   0   9   6         43.31         54.64        49.68 o                         
   1   9   6       2909.60       2748.55       234.12 o                         
   2   9   6          2.96         -2.97        56.53 o                         
   3   9   6       1874.26       1696.98       242.24 o                         
   4   9   6         22.73        158.72        73.88 o                         
  -2  10   6       4161.02       4692.57       257.91 o                         
  -1  10   6          0.07         47.08        85.05 o                         
   0  10   6       3653.48       3540.00       332.59 o                         
   1  10   6        202.98        220.17       153.93 o                         
   2  10   6       3192.33       3269.77       267.92 o                         
  -8   1   7          8.43        118.94        63.20 o                         
  -7   1   7       7299.97       7366.21       342.67 o                         
  -6   1   7        282.75        226.46        66.51 o                         
  -5   1   7      23196.85      23776.67       528.52 o                         
  -4   1   7          0.07         45.65        35.68 o                         
  -3   1   7      17508.80      17336.30       417.54 o                         
  -2   1   7        148.73        141.11        48.20 o                         
  -1   1   7      20398.03      20741.02       443.86 o                         
   0   1   7        269.83        273.71        61.45 o                         
   1   1   7      21887.04      22120.85       462.12 o                         
   2   1   7       1439.94       1394.89        82.01 o                         
   3   1   7      11081.75      11386.30       249.63 o                         
   4   1   7          2.13         17.85        27.31 o                         
   5   1   7      18393.40      18630.45       359.65 o                         
   6   1   7        271.29        218.41        42.27 o                         
   7   1   7       5060.85       5272.22       179.60 o                         
   8   1   7        442.47        407.22        96.87 o                         
  -8   2   7        148.09        226.90        77.69 o                         
  -7   2   7          0.02         23.64        64.27 o                         
  -6   2   7        632.94        475.47        69.31 o                         
  -5   2   7        108.09        174.10        42.94 o                         
  -4   2   7        740.25        643.90       150.81 o                         
  -3   2   7         47.37         63.25        37.82 o                         
  -2   2   7         18.26         58.91        53.53 o                         
  -1   2   7        675.94        646.69        57.42 o                         
   0   2   7        739.05        743.53        60.39 o                         
   1   2   7        753.46        774.22        81.75 o                         
   2   2   7        502.36        506.68        63.66 o                         
   3   2   7          0.04        -19.20        29.36 o                         
   4   2   7        247.54        282.53        48.23 o                         
   5   2   7         15.72         38.39        29.53 o                         
   6   2   7         12.78         55.40        59.12 o                         
   7   2   7          1.07        -27.92        33.73 o                         
   8   2   7         58.87        166.65        55.93 o                         
  -8   3   7         59.27        215.52       104.85 o                         
  -7   3   7       9980.68       9583.81       453.78 o                         
  -6   3   7        171.32        150.26        64.27 o                         
  -5   3   7      13075.25      13123.49       332.05 o                         
  -4   3   7         55.19         65.89        34.09 o                         
  -3   3   7      18019.42      18527.06       321.20 o                         
  -2   3   7          0.02         18.29        29.23 o                         
  -1   3   7      19007.09      19258.44       432.89 o                         
   0   3   7          8.50         16.06        22.49 o                         
   1   3   7      20932.88      20858.59       337.38 o                         
   2   3   7        209.15        247.22        42.09 o                         
   3   3   7      12188.43      12697.28       289.23 o                         
   4   3   7        513.65        510.04        53.80 o                         
   5   3   7       8186.52       7872.50       220.34 o                         
   6   3   7        286.50        356.46        52.21 o                         
   7   3   7       7540.36       7596.35       259.01 o                         
   8   3   7         61.50        175.28        50.14 o                         
  -7   4   7         31.89        101.97        64.10 o                         
  -6   4   7        673.83        739.69       118.21 o                         
  -5   4   7          6.52         27.42        66.74 o                         
  -4   4   7        834.80        747.46        79.28 o                         
  -3   4   7         42.60         31.50        27.38 o                         
  -2   4   7        912.87        914.01        71.56 o                         
  -1   4   7         43.26         77.61        29.23 o                         
   0   4   7       2118.21       2065.58       101.03 o                         
   1   4   7         78.00         76.53        30.44 o                         
   2   4   7        862.96        861.77        68.17 o                         
   3   4   7        142.34        212.63        41.24 o                         
   4   4   7       1422.08       1356.91        89.17 o                         
   5   4   7         43.01         21.57        29.52 o                         
   6   4   7        349.38        336.86        88.71 o                         
   7   4   7         11.97         57.41       144.85 o                         
  -7   5   7       7340.25       7508.09       403.68 o                         
  -6   5   7        109.09        134.27        63.20 o                         
  -5   5   7       7669.29       8471.45       454.64 o                         
  -4   5   7        152.37        174.67        51.54 o                         
  -3   5   7      10936.43      11632.67       264.15 o                         
  -2   5   7         25.59         -3.61        33.59 o                         
  -1   5   7      12913.22      13399.54       270.47 o                         
   0   5   7        183.49        137.30        34.39 o                         
   1   5   7      13956.46      13774.11       245.50 o                         
   2   5   7        323.81        324.90        52.24 o                         
   3   5   7      11045.84      11207.61       299.87 o                         
   4   5   7        290.72        258.13        46.98 o                         
   5   5   7       5240.65       5311.89       225.52 o                         
   6   5   7        219.38        248.74        76.38 o                         
   7   5   7       7011.18       6934.47       360.91 o                         
  -6   6   7       1696.02       1950.43       213.94 o                         
  -5   6   7        116.18         96.14        63.98 o                         
  -4   6   7       2738.20       2885.47       176.82 o                         
  -3   6   7        109.10         87.38        38.64 o                         
  -2   6   7       2705.75       2703.82       132.06 o                         
  -1   6   7        149.89        164.64        38.27 o                         
   0   6   7       2970.90       3036.13       123.72 o                         
   1   6   7         86.02         80.84        28.78 o                         
   2   6   7        417.26        431.50        56.64 o                         
   3   6   7         34.00         51.93        38.73 o                         
   4   6   7       1565.57       1411.33       129.97 o                         
   5   6   7          3.67         29.01        40.48 o                         
   6   6   7        734.97        756.58       138.06 o                         
  -6   7   7         34.64        100.82        55.09 o                         
  -5   7   7       8813.56       9293.25       347.03 o                         
  -4   7   7         21.56         16.09        46.79 o                         
  -3   7   7       7862.36       7878.34       293.60 o                         
  -2   7   7         40.60        137.31        46.65 o                         
  -1   7   7       9189.95       9020.31       246.77 o                         
   0   7   7         11.53          0.12        42.47 o                         
   1   7   7       7046.85       6922.94       219.81 o                         
   2   7   7        153.71        178.43        38.98 o                         
   3   7   7       7209.48       6852.90       306.50 o                         
   4   7   7          2.39         39.78        39.56 o                         
   5   7   7       5143.00       4948.23       252.24 o                         
  -5   8   7         38.12        156.73        74.94 o                         
  -4   8   7       2773.69       3081.21       246.70 o                         
  -3   8   7         97.52         44.28        53.28 o                         
  -2   8   7       1266.10       1277.72       153.87 o                         
  -1   8   7          4.26         15.59        60.83 o                         
   0   8   7       3491.60       3241.42       160.44 o                         
   1   8   7        384.87        319.08        66.61 o                         
   2   8   7       1889.44       1732.46       145.27 o                         
   3   8   7         22.13        112.35        52.73 o                         
   4   8   7       2000.03       1892.56       161.84 o                         
  -3   9   7       4062.35       4700.49       313.34 o                         
  -2   9   7         79.19        -18.58        54.48 o                         
  -1   9   7       4138.01       4118.50       240.91 o                         
   0   9   7         77.50         98.43        55.78 o                         
   1   9   7       3465.39       3515.02       254.44 o                         
   2   9   7         87.86        223.71        68.42 o                         
   3   9   7       3797.46       3343.39       266.11 o                         
  -7   0   8        130.06        370.70       127.75 o                         
  -6   0   8       9263.72       8454.57       497.61 o                         
  -5   0   8        136.32         81.01        66.48 o                         
  -4   0   8      16196.70      17557.88       655.59 o                         
  -3   0   8          6.78         52.19        48.27 o                         
  -2   0   8      15283.05      13820.77       554.47 o                         
  -1   0   8        383.19        459.60       113.92 o                         
   0   0   8      16849.88      18893.03       648.82 o                         
   1   0   8         77.53        157.49        66.43 o                         
   2   0   8      13543.50      13470.87       557.90 o                         
   3   0   8        415.68        311.34        99.38 o                         
   4   0   8      18260.69      18655.66       688.74 o                         
   5   0   8        288.68        340.70       109.86 o                         
   6   0   8       8718.76       8222.38       484.22 o                         
   7   0   8         99.20        135.56        58.85 o                         
  -7   1   8        260.61        235.21       172.35 o                         
  -6   1   8          5.43        212.55       107.74 o                         
  -5   1   8          0.63         15.28        48.14 o                         
  -4   1   8         32.31         66.65        39.92 o                         
  -3   1   8        571.86        604.89        88.59 o                         
  -2   1   8        468.55        421.94        78.36 o                         
  -1   1   8          0.80         28.29        32.22 o                         
   0   1   8         19.45         19.95        39.86 o                         
   1   1   8          0.86         -7.27        36.45 o                         
   2   1   8         16.86         93.92        42.09 o                         
   3   1   8         76.21        129.64        51.24 o                         
   4   1   8          2.36         51.84        45.68 o                         
   5   1   8         30.00         78.81        47.38 o                         
   6   1   8         44.14         24.79        40.10 o                         
   7   1   8         10.14         -3.61        46.44 o                         
  -7   2   8         90.32         54.46       145.21 o                         
  -6   2   8       9303.40       9041.38       382.61 o                         
  -5   2   8        261.60        323.68        97.35 o                         
  -4   2   8      14792.07      14777.65       429.00 o                         
  -3   2   8        420.40        441.83        79.07 o                         
  -2   2   8      17989.77      17828.91       454.72 o                         
  -1   2   8          0.58         25.90        38.36 o                         
   0   2   8      17329.80      17158.10       441.20 o                         
   1   2   8        111.31        183.76        59.04 o                         
   2   2   8      19560.60      19564.21       481.06 o                         
   3   2   8        580.81        634.31        92.52 o                         
   4   2   8      12344.07      11883.69       387.54 o                         
   5   2   8        417.35        420.30       139.16 o                         
   6   2   8       9033.05       8707.67       302.02 o                         
   7   2   8        469.48        486.75        98.20 o                         
  -7   3   8        469.23        350.42        88.05 o                         
  -6   3   8          0.75         12.49       145.23 o                         
  -5   3   8         32.40          1.47        44.79 o                         
  -4   3   8          0.96         58.42        35.19 o                         
  -3   3   8       2547.96       2501.01       160.27 o                         
  -2   3   8        209.73        203.53        64.79 o                         
  -1   3   8        341.33        286.95        64.31 o                         
   0   3   8         66.21         11.13        38.62 o                         
   1   3   8       2474.86       2348.31       243.12 o                         
   2   3   8         59.22         89.50        55.95 o                         
   3   3   8        406.50        514.81        94.44 o                         
   4   3   8        235.46        159.32        55.98 o                         
   5   3   8        984.84       1032.35       119.34 o                         
   6   3   8          0.39         69.64        61.93 o                         
   7   3   8        318.28        275.68        70.55 o                         
  -7   4   8          1.01        127.97        70.42 o                         
  -6   4   8       6079.75       6451.02       346.81 o                         
  -5   4   8        225.52         76.06        50.13 o                         
  -4   4   8       8386.63       7899.09       269.21 o                         
  -3   4   8          2.62         34.73        38.07 o                         
  -2   4   8      14123.86      15183.85       354.82 o                         
  -1   4   8        195.06        148.47        40.88 o                         
   0   4   8      10912.49      10843.70       290.97 o                         
   1   4   8         63.62         62.74        46.38 o                         
   2   4   8      17413.31      17982.40       909.15 o                         
   3   4   8        260.66        125.99        55.54 o                         
   4   4   8       5220.09       5180.06       265.97 o                         
   5   4   8          9.29         -7.15        39.64 o                         
   6   4   8       7274.23       7913.64       395.72 o                         
  -6   5   8         17.54         65.99        60.65 o                         
  -5   5   8        637.52        668.34       120.18 o                         
  -4   5   8        256.68        125.52        71.91 o                         
  -3   5   8       2332.95       2438.09       151.45 o                         
  -2   5   8        461.49        522.81        72.93 o                         
  -1   5   8        252.40        189.69        46.12 o                         
   0   5   8         21.40        139.60        42.89 o                         
   1   5   8       2584.43       2510.14       142.91 o                         
   2   5   8        100.84        146.32        57.12 o                         
   3   5   8        676.09        717.04        84.83 o                         
   4   5   8        143.03        236.96        43.92 o                         
   5   5   8        743.11        741.10       132.45 o                         
   6   5   8         38.54         31.13        58.61 o                         
  -5   6   8        126.40         91.19        91.74 o                         
  -4   6   8       7553.72       8270.67       387.39 o                         
  -3   6   8         48.75         59.27        47.71 o                         
  -2   6   8      11067.35      10926.31       318.99 o                         
  -1   6   8         11.94        -30.38        34.44 o                         
   0   6   8       8944.33       8837.72       245.94 o                         
   1   6   8         17.10         14.34        57.18 o                         
   2   6   8      10943.10      11125.81       273.60 o                         
   3   6   8        157.31         86.68        56.08 o                         
   4   6   8       7067.04       6775.11       235.80 o                         
   5   6   8        215.46        115.31        41.40 o                         
  -4   7   8        315.95        377.50        92.30 o                         
  -3   7   8       1813.34       1989.80       193.89 o                         
  -2   7   8        136.47        117.60        58.79 o                         
  -1   7   8       1917.91       1682.55       113.51 o                         
   0   7   8         50.83         84.21        61.17 o                         
   1   7   8       2506.23       2469.27       137.00 o                         
   2   7   8          2.86        -38.28        38.28 o                         
   3   7   8       3015.11       2934.21       159.82 o                         
   4   7   8        168.56        112.75        42.44 o                         
  -3   8   8         12.10        -11.32        77.75 o                         
  -2   8   8       4740.75       4736.85       290.27 o                         
  -1   8   8          0.55         11.71        87.98 o                         
   0   8   8       4190.43       4082.67       211.20 o                         
   1   8   8          0.72        -17.31        37.07 o                         
   2   8   8       3613.81       3071.01       194.53 o                         
   3   8   8         52.03         52.14        49.94 o                         
   0   9   8          0.34          3.81        86.58 o                         
  -6   1   9          0.30         20.36        47.19 o                         
  -5   1   9       8622.77       8481.16       355.02 o                         
  -4   1   9        311.75        237.08        62.97 o                         
  -3   1   9       9876.12       9582.96       358.65 o                         
  -2   1   9        356.14        334.55        74.04 o                         
  -1   1   9      16131.25      15907.66       452.98 o                         
   0   1   9        286.46        387.86       105.61 o                         
   1   1   9      11091.86      10881.26       652.38 o                         
   2   1   9        431.70        361.61        75.04 o                         
   3   1   9      13784.31      13874.33       438.22 o                         
   4   1   9        680.84        748.36       109.71 o                         
   5   1   9       9196.67       9667.50       382.51 o                         
   6   1   9        145.83        113.49        54.84 o                         
  -6   2   9         86.69        146.67        62.39 o                         
  -5   2   9         54.35        132.46       143.25 o                         
  -4   2   9         25.14         56.88        43.83 o                         
  -3   2   9         62.02         69.34        42.56 o                         
  -2   2   9       1136.84       1126.01       126.72 o                         
  -1   2   9         64.47        148.30        59.91 o                         
   0   2   9        141.37        119.26        74.38 o                         
   1   2   9        143.65        184.06        63.59 o                         
   2   2   9         19.34         -4.41        38.43 o                         
   3   2   9        139.15        127.96        54.92 o                         
   4   2   9        449.47        418.60        85.19 o                         
   5   2   9         70.85         61.69        49.13 o                         
   6   2   9         79.89        118.42        70.00 o                         
  -6   3   9         74.78        275.96        82.30 o                         
  -5   3   9       8533.46       8550.69       386.24 o                         
  -4   3   9         42.41         96.73        41.83 o                         
  -3   3   9       8966.53       9065.05       293.52 o                         
  -2   3   9         71.91        129.52        52.61 o                         
  -1   3   9      11161.78      11056.58       716.50 o                         
   0   3   9         69.30         79.65        46.04 o                         
   1   3   9       9450.16       8911.91       349.31 o                         
   2   3   9         55.85         36.89        50.12 o                         
   3   3   9      11140.30      11478.97       405.41 o                         
   4   3   9         15.98         73.07        73.71 o                         
   5   3   9       7936.33       7906.69       346.81 o                         
   6   3   9        176.43        164.33        72.30 o                         
  -6   4   9        382.48        356.61        94.50 o                         
  -5   4   9          0.11         44.10        56.04 o                         
  -4   4   9        675.07        753.12        89.21 o                         
  -3   4   9         90.39        101.38        45.75 o                         
  -2   4   9        587.97        508.18        73.28 o                         
  -1   4   9         55.69         90.11        39.02 o                         
   0   4   9       1222.97       1242.35       110.18 o                         
   1   4   9         87.10         70.16        34.45 o                         
   2   4   9        701.28        771.28       112.24 o                         
   3   4   9        141.62        186.10        66.14 o                         
   4   4   9       1008.76        972.88       123.99 o                         
   5   4   9         32.12         -0.34        38.86 o                         
  -5   5   9       6731.27       6782.31       534.83 o                         
  -4   5   9         16.11          1.03        44.18 o                         
  -3   5   9       7961.68       8371.59       295.57 o                         
  -2   5   9         65.86         73.67        45.79 o                         
  -1   5   9       9986.45       9941.30       309.48 o                         
   0   5   9         28.16         16.66        34.38 o                         
   1   5   9       7772.90       7779.85       340.80 o                         
   2   5   9        188.38        195.45        70.95 o                         
   3   5   9       8167.47       8184.06       352.49 o                         
   4   5   9         51.57         56.31        74.60 o                         
   5   5   9       6503.76       7026.10       629.20 o                         
  -4   6   9       1476.37       1463.86       172.88 o                         
  -3   6   9         47.30        147.02        62.41 o                         
  -2   6   9        288.83        269.97        64.86 o                         
  -1   6   9         11.78          4.06        47.95 o                         
   0   6   9       1500.16       1350.43       119.41 o                         
   1   6   9         26.05        -47.09        47.09 o                         
   2   6   9       1448.53       1305.01       395.96 o                         
   3   6   9          0.70         21.47        47.53 o                         
   4   6   9       1209.42       1036.70       154.61 o                         
  -3   7   9       4399.23       4875.27       317.61 o                         
  -2   7   9          1.33         79.64        62.05 o                         
  -1   7   9       5875.31       5804.85       252.63 o                         
   0   7   9         35.34         88.63       184.25 o                         
   1   7   9       4986.71       4777.12       282.70 o                         
   2   7   9          2.16         13.27        83.42 o                         
   3   7   9       4504.31       4311.93       298.37 o                         
  -5   0  10        102.44         51.09        67.27 o                         
  -4   0  10      10020.25      10549.78       573.87 o                         
  -3   0  10         69.94         16.97        56.25 o                         
  -2   0  10      10595.13       9796.98       538.37 o                         
  -1   0  10        467.37        430.26       125.58 o                         
   0   0  10      13370.28      13741.27       641.76 o                         
   1   0  10          5.37         11.10        47.81 o                         
   2   0  10       9985.97       8810.77       516.83 o                         
   3   0  10        479.72        649.87       152.39 o                         
   4   0  10       4973.32       5142.30       415.55 o                         
   5   0  10          1.93        -84.23        84.23 o                         
  -5   1  10         33.11        -17.94        49.54 o                         
  -4   1  10         11.41        107.72        60.10 o                         
  -3   1  10          3.09         44.68        36.86 o                         
  -2   1  10        248.79        192.96        67.41 o                         
  -1   1  10         92.49        100.63        54.33 o                         
   0   1  10         11.81         53.99        41.27 o                         
   1   1  10         73.53        -42.56        42.56 o                         
   2   1  10          1.40         89.87        77.04 o                         
   3   1  10         57.49         43.86        41.88 o                         
   4   1  10          0.23        -25.93        44.33 o                         
   5   1  10         11.52         26.28        41.69 o                         
  -5   2  10         23.27        134.08        55.62 o                         
  -4   2  10       8949.57       8779.30       622.75 o                         
  -3   2  10         16.13        116.90        54.19 o                         
  -2   2  10       8123.29       8182.34       352.73 o                         
  -1   2  10          0.91         25.90        79.34 o                         
   0   2  10      10224.28       9932.06       385.84 o                         
   1   2  10         30.12         32.41       101.74 o                         
   2   2  10       9110.36       8879.72       373.50 o                         
   3   2  10        215.94        249.03       108.97 o                         
   4   2  10       7521.05       7211.89       345.48 o                         
   5   2  10          6.01        -30.28        41.95 o                         
  -5   3  10        402.62        531.45       107.65 o                         
  -4   3  10          2.48         -4.04        80.26 o                         
  -3   3  10        236.10        245.10        57.04 o                         
  -2   3  10        168.73        257.47        72.20 o                         
  -1   3  10        905.40        853.80       122.41 o                         
   0   3  10         63.89        150.34        61.46 o                         
   1   3  10        181.48        159.22        68.34 o                         
   2   3  10          1.15        112.64        72.08 o                         
   3   3  10        890.34        788.37       194.27 o                         
   4   3  10         93.20        212.58        69.15 o                         
   5   3  10        301.50        244.38       103.98 o                         
  -4   4  10       9180.78       8910.07       543.25 o                         
  -3   4  10        416.77        352.49        67.47 o                         
  -2   4  10       8160.70       8752.51       306.79 o                         
  -1   4  10          0.26         13.30        68.78 o                         
   0   4  10       7204.92       7317.08       271.28 o                         
   1   4  10        408.54        449.86       200.07 o                         
   2   4  10       6068.60       6445.17       323.58 o                         
   3   4  10         57.66         78.13       126.34 o                         
   4   4  10       6162.20       5868.25       316.81 o                         
  -3   5  10        785.19        888.57       134.33 o                         
  -2   5  10          0.05        156.11        61.16 o                         
  -1   5  10        564.96        578.43        84.78 o                         
   0   5  10          2.13         34.12        56.39 o                         
   1   5  10        961.49       1104.48       246.62 o                         
   2   5  10        478.64        286.68       102.17 o                         
   3   5  10        234.77        195.00        74.00 o                         
  -2   6  10       5795.37       5449.53       255.38 o                         
  -1   6  10          8.82         -7.98        39.92 o                         
   0   6  10       5786.40       5407.40       398.51 o                         
   1   6  10         42.27         56.42        59.15 o                         
   2   6  10       5682.12       5506.91       312.67 o                         
  -3   1  11       9968.44       9909.90       412.33 o                         
  -2   1  11         27.92         80.19        64.19 o                         
  -1   1  11       9447.89       8830.39       386.03 o                         
   0   1  11        305.73        257.70       124.19 o                         
   1   1  11       9838.11      10191.84       721.99 o                         
   2   1  11        112.47        135.41        63.35 o                         
   3   1  11       7693.09       7864.06       374.80 o                         
  -3   2  11         47.78         35.29        45.19 o                         
  -2   2  11         46.62         73.17        52.04 o                         
  -1   2  11        440.77        261.77        84.04 o                         
   0   2  11        123.90         84.41        69.62 o                         
   1   2  11        281.13        352.52        89.38 o                         
   2   2  11        378.82        462.78       158.13 o                         
   3   2  11        261.85        241.04       147.80 o                         
  -3   3  11       7039.40       7605.13       301.61 o                         
  -2   3  11         60.57        114.40        44.45 o                         
  -1   3  11       8842.73       9040.32       319.98 o                         
   0   3  11         17.54          5.30        60.58 o                         
   1   3  11       6761.00       6779.20       506.55 o                         
   2   3  11        134.84         50.51       134.54 o                         
  -2   4  11        801.27        667.61        95.78 o                         
  -1   4  11        121.05        203.73        56.86 o                         
   0   4  11        605.49        740.98       239.02 o                         
   1   4  11         61.96        153.96       124.32 o                         
                                                                                
